# Supplementary material for: Navigating from cellular phenotypic screen to clinical candidate: selective targeting of the NLRP3 inflammasome
Source: EMBO Mol Med. 2024 Dec 9;17(1):54–84. doi: 10.1038/s44321-024-00181-4 (PMC11730736; doi:10.1038/s44321-024-00181-4)
Supplement: Supplementary file 3 — Source data Fig. 1 [file 44321_2024_181_MOESM3_ESM.zip]

Archive with 6 entries (5 files):
- Figure 1/
- Figure 1/Fig 1A.xlsx
- Figure 1/Fig1B.xlsx
- Figure 1/Fig1C.xlsx
- Figure 1/Fig1D.xlsx
- Figure 1/Fig1E.xlsx
