# Supplementary material for: Navigating from cellular phenotypic screen to clinical candidate: selective targeting of the NLRP3 inflammasome
Source: EMBO Mol Med. 2024 Dec 9;17(1):54–84. doi: 10.1038/s44321-024-00181-4 (PMC11730736; doi:10.1038/s44321-024-00181-4)
Supplement: Supplementary file 3 — Source data Fig. 1 [file 44321_2024_181_MOESM3_ESM.zip › Figure 1/Fig 1A.xlsx]

## Sheet: Confirmation Genedata Export
Well Info									Fluorescence
Index	Plate	Plate ID	Row	Column	Compound ID	Conc. [μM]	Well Type	Masked	Raw	Normalized	Corrected	Correction Factor
4609	4	3000301863	1	1	40255341	14	Compound		6037	99.3294	99.3294	0
4610	4	3000301863	1	2	30013746	14	Compound		35879	56.7056	56.7056	0
4611	4	3000301863	1	3	44479729	14	Compound		7733	96.907	96.907	0
4612	4	3000301863	1	4	31024161	14	Compound		55901	28.1078	28.1078	0
4613	4	3000301863	1	5	35426776	14	Compound		18831	81.0555	81.0555	0
4614	4	3000301863	1	6	2244473	14	Compound		29884	65.2683	65.2683	0
4615	4	3000301863	1	7	45230633	14	Compound		58185	24.8456	24.8456	0
4616	4	3000301863	1	8	4264764	14	Compound		44251	44.7477	44.7477	0
4617	4	3000301863	1	9	46496065	14	Compound		54775	29.7161	29.7161	0
4618	4	3000301863	1	10	10108819	14	Compound		79041	-4.9434	-4.9434	0
4619	4	3000301863	1	11	45131772	14	Compound		28841	66.7581	66.7581	0
4620	4	3000301863	1	12	30495311	14	Compound		59134	23.4901	23.4901	0
4621	4	3000301863	1	13	45107762	14	Compound		33167	60.5792	60.5792	0
4622	4	3000301863	1	14	3886757	14	Compound		30728	64.0628	64.0628	0
4623	4	3000301863	1	15	45015460	14	Compound		19345	80.3214	80.3214	0
4624	4	3000301863	1	16	31650997	14	Compound		67506	11.5322	11.5322	0
4625	4	3000301863	1	17	45268881	14	Compound		75742	-0.231387	-0.231387	0
4626	4	3000301863	1	18	2727011	14	Compound		41166	49.1541	49.1541	0
4627	4	3000301863	1	19	44616684	14	Compound		62878	18.1425	18.1425	0
4628	4	3000301863	1	20	22741712	14	Compound		68221	10.511	10.511	0
4629	4	3000301863	1	21	36335551	14	Compound		8759	95.4415	95.4415	0
4630	4	3000301863	1	22	138796	14	Compound		59037	23.6286	23.6286	0
4631	4	3000301863	1	23	45015467	14	Compound		14805	86.8059	86.8059	0
4632	4	3000301863	1	24	2494940	14	Compound		23932	73.7697	73.7697	0
4633	4	3000301863	1	25	45417498	14	Compound		57767	25.4426	25.4426	0
4634	4	3000301863	1	26	3675686	14	Compound		23921	73.7854	73.7854	0
4635	4	3000301863	1	27	39799809	14	Compound		66540	12.912	12.912	0
4636	4	3000301863	1	28	32634581	14	Compound		65297	14.6874	14.6874	0
4637	4	3000301863	1	29	44352231	14	Compound		17875	82.421	82.421	0
4638	4	3000301863	1	30	42933996	14	Compound		69583	8.56561	8.56561	0
4639	4	3000301863	1	31	44129680	14	Compound		58113	24.9484	24.9484	0
4640	4	3000301863	1	32	12402600	14	Compound		68834	9.63542	9.63542	0
4641	4	3000301863	1	33	34464486	14	Compound		25053	72.1685	72.1685	0
4642	4	3000301863	1	34	30498657	14	Compound		20358	78.8745	78.8745	0
4643	4	3000301863	1	35	32284238	14	Compound		53761	31.1644	31.1644	0
4644	4	3000301863	1	36	31920679	14	Compound		69171	9.15408	9.15408	0
4645	4	3000301863	1	37	32518416	14	Compound		46782	41.1327	41.1327	0
4646	4	3000301863	1	38	9994845	14	Compound		36503	55.8143	55.8143	0
4647	4	3000301863	1	39	44269309	14	Compound		40254	50.4567	50.4567	0
4648	4	3000301863	1	40	9976085	14	Compound		47621	39.9343	39.9343	0
4649	4	3000301863	1	41	45005079	14	Compound		39248	51.8936	51.8936	0
4650	4	3000301863	1	42	31621289	14	Compound		65035	15.0616	15.0616	0
4651	4	3000301863	1	43	32002642	14	Compound		53314	31.8029	31.8029	0
4652	4	3000301863	1	44	23655744	14	Compound		42472	47.2887	47.2887	0
4657	4	3000301863	2	1	39491760	14	Compound		49533	37.2034	37.2034	0
4658	4	3000301863	2	2	42985271	14	Compound		73593	2.83806	2.83806	0
4659	4	3000301863	2	3	40340293	14	Compound		31569	62.8616	62.8616	0
4660	4	3000301863	2	4	3923136	14	Compound		59267	23.3001	23.3001	0
4661	4	3000301863	2	5	39748058	14	Compound		61604	19.9621	19.9621	0
4662	4	3000301863	2	6	4417847	14	Compound		6339	98.8981	98.8981	0
4663	4	3000301863	2	7	44158506	14	Compound		44654	44.1721	44.1721	0
4664	4	3000301863	2	8	32400333	14	Compound		47770	39.7215	39.7215	0
4665	4	3000301863	2	9	32473861	14	Compound		50984	35.1309	35.1309	0
4666	4	3000301863	2	10	382256	14	Compound		46207	41.9539	41.9539	0
4667	4	3000301863	2	11	28250453	14	Compound		66654	12.7492	12.7492	0
4668	4	3000301863	2	12	29760129	14	Compound		74069	2.15819	2.15819	0
4669	4	3000301863	2	13	39468716	14	Compound		68940	9.48402	9.48402	0
4670	4	3000301863	2	14	31882662	14	Compound		43412	45.9461	45.9461	0
4671	4	3000301863	2	15	39155193	14	Compound		23124	74.9238	74.9238	0
4672	4	3000301863	2	16	9906183	14	Compound		9130	94.9116	94.9116	0
4673	4	3000301863	2	17	32398387	14	Compound		41938	48.0514	48.0514	0
4674	4	3000301863	2	18	9279662	14	Compound		36904	55.2416	55.2416	0
4675	4	3000301863	2	19	39538009	14	Compound		62969	18.0125	18.0125	0
4676	4	3000301863	2	20	38229877	14	Compound		71980	5.14194	5.14194	0
4677	4	3000301863	2	21	32239032	14	Compound		40347	50.3239	50.3239	0
4678	4	3000301863	2	22	39400865	14	Compound		67830	11.0695	11.0695	0
4679	4	3000301863	2	23	83314	14	Compound		56567	27.1566	27.1566	0
4680	4	3000301863	2	24	3733513	14	Compound		27555	68.5949	68.5949	0
4681	4	3000301863	2	25	32270343	14	Compound		38841	52.4749	52.4749	0
4682	4	3000301863	2	26	6193649	14	Compound		7489	97.2555	97.2555	0
4683	4	3000301863	2	27	32174030	14	Compound		45773	42.5738	42.5738	0
4684	4	3000301863	2	28	39408222	14	Compound		43595	45.6847	45.6847	0
4685	4	3000301863	2	29	40123545	14	Compound		13132	89.1955	89.1955	0
4686	4	3000301863	2	30	38350732	14	Compound		27410	68.802	68.802	0
4687	4	3000301863	2	31	40131609	14	Compound		74546	1.47688	1.47688	0
4688	4	3000301863	2	32	23230977	14	Compound		51605	34.2439	34.2439	0
4689	4	3000301863	2	33	32479713	14	Compound		46673	41.2883	41.2883	0
4690	4	3000301863	2	34	39637108	14	Compound		55073	29.2905	29.2905	0
4691	4	3000301863	2	35	32660502	14	Compound		72173	4.86627	4.86627	0
4692	4	3000301863	2	36	38287466	14	Compound		73776	2.57668	2.57668	0
4693	4	3000301863	2	37	22819461	14	Compound		61225	20.5035	20.5035	0
4694	4	3000301863	2	38	30216879	14	Compound		60932	20.922	20.922	0
4696	4	3000301863	2	40	38263246	14	Compound		76496	-1.30834	-1.30834	0
4697	4	3000301863	2	41	36883945	14	Compound		52159	33.4526	33.4526	0
4698	4	3000301863	2	42	40194161	14	Compound		7526	97.2026	97.2026	0
4699	4	3000301863	2	43	30418108	14	Compound		52964	32.3028	32.3028	0
4700	4	3000301863	2	44	10541132	14	Compound		27569	68.5749	68.5749	0
4705	4	3000301863	3	1	35623245	14	Compound		60726	21.2162	21.2162	0
4706	4	3000301863	3	2	334383	14	Compound		72001	5.11194	5.11194	0
4707	4	3000301863	3	3	36322629	14	Compound		31920	62.3603	62.3603	0
4708	4	3000301863	3	4	10474709	14	Compound		43719	45.5076	45.5076	0
4709	4	3000301863	3	5	39399150	14	Compound		62247	19.0437	19.0437	0
4710	4	3000301863	3	6	31991827	14	Compound		34888	58.121	58.121	0
4711	4	3000301863	3	7	46432358	14	Compound		47503	40.1028	40.1028	0
4712	4	3000301863	3	8	32051719	14	Compound		62561	18.5953	18.5953	0
4713	4	3000301863	3	9	31878980	14	Compound		35877	56.7084	56.7084	0
4714	4	3000301863	3	10	32005498	14	Compound		57848	25.3269	25.3269	0
4715	4	3000301863	3	11	4775687	14	Compound		6489	98.6838	98.6838	0
4716	4	3000301863	3	12	2643669	14	Compound		43319	46.0789	46.0789	0
4717	4	3000301863	3	13	46436285	14	Compound		59442	23.0502	23.0502	0
4718	4	3000301863	3	14	23716567	14	Compound		36383	55.9857	55.9857	0
4719	4	3000301863	3	15	45267964	14	Compound		5426	100.202	100.202	0
4720	4	3000301863	3	16	1880634	14	Compound		59580	22.8531	22.8531	0
4721	4	3000301863	3	17	38984316	14	Compound		40252	50.4596	50.4596	0
4722	4	3000301863	3	18	183750	14	Compound		47472	40.1471	40.1471	0
4723	4	3000301863	3	19	46771207	14	Compound		63853	16.7499	16.7499	0
4724	4	3000301863	3	20	31889599	14	Compound		54804	29.6747	29.6747	0
4725	4	3000301863	3	21	45088099	14	Compound		49925	36.6435	36.6435	0
4726	4	3000301863	3	22	27967702	14	Compound		4731	101.195	101.195	0
4727	4	3000301863	3	23	30931565	14	Compound		82336	-9.6497	-9.6497	0
4728	4	3000301863	3	24	31453618	14	Compound		68904	9.53544	9.53544	0
4729	4	3000301863	3	25	44269029	14	Compound		5543	100.035	100.035	0
4730	4	3000301863	3	26	10453814	14	Compound		51433	34.4896	34.4896	0
4731	4	3000301863	3	27	45975622	14	Compound		35716	56.9384	56.9384	0
4732	4	3000301863	3	28	32130175	14	Compound		26183	70.5545	70.5545	0
4733	4	3000301863	3	29	44502801	14	Compound		34968	58.0068	58.0068	0
4734	4	3000301863	3	30	32453414	14	Compound		16344	84.6077	84.6077	0
4735	4	3000301863	3	31	44568167	14	Compound		6071	99.2808	99.2808	0
4736	4	3000301863	3	32	3717602	14	Compound		57983	25.1341	25.1341	0
4737	4	3000301863	3	33	46493048	14	Compound		62233	19.0637	19.0637	0
4738	4	3000301863	3	34	23760975	14	Compound		55894	28.1178	28.1178	0
4739	4	3000301863	3	35	35449876	14	Compound		58260	24.7384	24.7384	0
4740	4	3000301863	3	36	23230032	14	Compound		39357	51.7379	51.7379	0
4741	4	3000301863	3	37	31347106	14	Compound		38173	53.429	53.429	0
4742	4	3000301863	3	38	9381302	14	Compound		50576	35.7136	35.7136	0
4743	4	3000301863	3	39	45203284	14	Compound		43760	45.449	45.449	0
4744	4	3000301863	3	40	11149943	14	Compound		44668	44.1521	44.1521	0
4745	4	3000301863	3	41	40201182	14	Compound		36076	56.4242	56.4242	0
4746	4	3000301863	3	42	30875068	14	Compound		65877	13.859	13.859	0
4747	4	3000301863	3	43	713559	14	Compound		4915	100.932	100.932	0
4748	4	3000301863	3	44	38206378	14	Compound		38350	53.1762	53.1762	0
4753	4	3000301863	4	1	40196219	14	Compound		87107	-16.4642	-16.4642	0
4754	4	3000301863	4	2	42982261	14	Compound		79154	-5.1048	-5.1048	0
4755	4	3000301863	4	3	40328659	14	Compound		45399	43.108	43.108	0
4756	4	3000301863	4	4	9741494	14	Compound		51551	34.321	34.321	0
4757	4	3000301863	4	5	40139701	14	Compound		9583	94.2646	94.2646	0
4758	4	3000301863	4	6	3824534	14	Compound		8928	95.2001	95.2001	0
4759	4	3000301863	4	7	23712829	14	Compound		58106	24.9584	24.9584	0
4760	4	3000301863	4	8	3912286	14	Compound		28771	66.8581	66.8581	0
4761	4	3000301863	4	9	40179391	14	Compound		6328	98.9138	98.9138	0
4762	4	3000301863	4	10	36815912	14	Compound		55740	28.3378	28.3378	0
4764	4	3000301863	4	12	31880170	14	Compound		41868	48.1514	48.1514	0
4765	4	3000301863	4	13	39046602	14	Compound		48575	38.5717	38.5717	0
4766	4	3000301863	4	14	2258053	14	Compound		28087	67.835	67.835	0
4767	4	3000301863	4	15	2419046	14	Compound		16740	84.0421	84.0421	0
4768	4	3000301863	4	16	36740151	14	Compound		69360	8.88413	8.88413	0
4769	4	3000301863	4	17	341726	14	Compound		30975	63.7101	63.7101	0
4770	4	3000301863	4	18	447846	14	Compound		60929	20.9263	20.9263	0
4771	4	3000301863	4	19	22765960	14	Compound		48722	38.3617	38.3617	0
4772	4	3000301863	4	20	3942008	14	Compound		68900	9.54115	9.54115	0
4773	4	3000301863	4	21	32580086	14	Compound		36241	56.1885	56.1885	0
4774	4	3000301863	4	22	38293122	14	Compound		66599	12.8277	12.8277	0
4775	4	3000301863	4	23	3022488	14	Compound		36286	56.1243	56.1243	0
4776	4	3000301863	4	24	36856288	14	Compound		71432	5.92466	5.92466	0
4777	4	3000301863	4	25	9281055	14	Compound		61835	19.6322	19.6322	0
4778	4	3000301863	4	26	31882823	14	Compound		28845	66.7524	66.7524	0
4779	4	3000301863	4	27	30691773	14	Compound		4996	100.816	100.816	0
4780	4	3000301863	4	28	22281049	14	Compound		39412	51.6593	51.6593	0
4781	4	3000301863	4	29	22498679	14	Compound		56945	26.6167	26.6167	0
4782	4	3000301863	4	30	4032238	14	Compound		40300	50.391	50.391	0
4783	4	3000301863	4	31	9266978	14	Compound		42543	47.1873	47.1873	0
4784	4	3000301863	4	32	40178698	14	Compound		24022	73.6411	73.6411	0
4785	4	3000301863	4	33	30350572	14	Compound		55306	28.9577	28.9577	0
4786	4	3000301863	4	34	10034682	14	Compound		42752	46.8888	46.8888	0
4787	4	3000301863	4	35	163744	14	Compound		51089	34.9809	34.9809	0
4788	4	3000301863	4	36	39037754	14	Compound		40695	49.8268	49.8268	0
4789	4	3000301863	4	37	23663010	14	Compound		65133	14.9216	14.9216	0
4790	4	3000301863	4	38	29210993	14	Compound		70305	7.53437	7.53437	0
4791	4	3000301863	4	39	32387299	14	Compound		40073	50.7152	50.7152	0
4792	4	3000301863	4	40	40309899	14	Compound		29195	66.2525	66.2525	0
4793	4	3000301863	4	41	25408243	14	Compound		55940	28.0521	28.0521	0
4794	4	3000301863	4	42	43130598	14	Compound		44756	44.0264	44.0264	0
4795	4	3000301863	4	43	39638732	14	Compound		38100	53.5333	53.5333	0
4796	4	3000301863	4	44	40193013	14	Compound		75477	0.147117	0.147117	0
4801	4	3000301863	5	1	46435102	14	Compound		98868	-33.2626	-33.2626	0
4802	4	3000301863	5	2	30689372	14	Compound		76747	-1.66685	-1.66685	0
4803	4	3000301863	5	3	45385690	14	Compound		55058	29.3119	29.3119	0
4804	4	3000301863	5	4	9234939	14	Compound		54561	30.0218	30.0218	0
4805	4	3000301863	5	5	36362529	14	Compound		11667	91.288	91.288	0
4806	4	3000301863	5	6	31847627	14	Compound		42484	47.2716	47.2716	0
4807	4	3000301863	5	7	35617526	14	Compound		59998	22.256	22.256	0
4808	4	3000301863	5	8	9312338	14	Compound		62075	19.2894	19.2894	0
4809	4	3000301863	5	9	44600115	14	Compound		39741	51.1894	51.1894	0
4810	4	3000301863	5	10	9985045	14	Compound		52296	33.2569	33.2569	0
4811	4	3000301863	5	11	45971352	14	Compound		18005	82.2353	82.2353	0
4812	4	3000301863	5	12	9332708	14	Compound		54484	30.1318	30.1318	0
4813	4	3000301863	5	13	44146473	14	Compound		30485	64.4099	64.4099	0
4814	4	3000301863	5	14	4277798	14	Compound		36423	55.9286	55.9286	0
4815	4	3000301863	5	15	32037943	14	Compound		53409	31.6672	31.6672	0
4816	4	3000301863	5	16	29516270	14	Compound		57710	25.524	25.524	0
4817	4	3000301863	5	17	45196921	14	Compound		50078	36.4249	36.4249	0
4818	4	3000301863	5	18	913584	14	Compound		62889	18.1268	18.1268	0
4819	4	3000301863	5	19	34429801	14	Compound		56126	27.7865	27.7865	0
4820	4	3000301863	5	20	3682259	14	Compound		45549	42.8938	42.8938	0
4821	4	3000301863	5	21	45135965	14	Compound		28841	66.7581	66.7581	0
4822	4	3000301863	5	22	31516800	14	Compound		39988	50.8366	50.8366	0
4823	4	3000301863	5	23	44569203	14	Compound		68487	10.131	10.131	0
4824	4	3000301863	5	24	31175746	14	Compound		69367	8.87413	8.87413	0
4825	4	3000301863	5	25	46487777	14	Compound		14417	87.3601	87.3601	0
4826	4	3000301863	5	26	30995111	14	Compound		38400	53.1048	53.1048	0
4827	4	3000301863	5	27	36311247	14	Compound		60315	21.8032	21.8032	0
4828	4	3000301863	5	28	32129307	14	Compound		37408	54.5217	54.5217	0
4829	4	3000301863	5	29	46487994	14	Compound		47894	39.5444	39.5444	0
4830	4	3000301863	5	30	36306403	14	Compound		64751	15.4672	15.4672	0
4831	4	3000301863	5	31	45975650	14	Compound		43923	45.2162	45.2162	0
4832	4	3000301863	5	32	29963850	14	Compound		59339	23.1973	23.1973	0
4833	4	3000301863	5	33	45444637	14	Compound		61513	20.0921	20.0921	0
4834	4	3000301863	5	34	2410156	14	Compound		31887	62.4074	62.4074	0
4835	4	3000301863	5	35	45221589	14	Compound		50111	36.3778	36.3778	0
4836	4	3000301863	5	36	2723742	14	Compound		34197	59.108	59.108	0
4837	4	3000301863	5	37	1313172	14	Compound		17991	82.2553	82.2553	0
4838	4	3000301863	5	38	2782682	14	Compound		6653	98.4496	98.4496	0
4839	4	3000301863	5	39	35601972	14	Compound		66888	12.4149	12.4149	0
4840	4	3000301863	5	40	1035552	14	Compound		8775	95.4187	95.4187	0
4841	4	3000301863	5	41	4434563	14	Compound		63209	17.6697	17.6697	0
4842	4	3000301863	5	42	31754380	14	Compound		6348	98.8852	98.8852	0
4843	4	3000301863	5	43	39472055	14	Compound		42332	47.4887	47.4887	0
4844	4	3000301863	5	44	30068836	14	Compound		54574	30.0032	30.0032	0
4849	4	3000301863	6	1	40161324	14	Compound		34643	58.471	58.471	0
4850	4	3000301863	6	2	43206114	14	Compound		63580	17.1398	17.1398	0
4851	4	3000301863	6	3	32148151	14	Compound		41090	49.2626	49.2626	0
4852	4	3000301863	6	4	32429103	14	Compound		37489	54.406	54.406	0
4853	4	3000301863	6	5	42998830	14	Compound		54350	30.3232	30.3232	0
4854	4	3000301863	6	6	2156504	14	Compound		57365	26.0168	26.0168	0
4855	4	3000301863	6	7	36689359	14	Compound		44835	43.9136	43.9136	0
4856	4	3000301863	6	8	38254699	14	Compound		69715	8.37708	8.37708	0
4857	4	3000301863	6	9	40064899	14	Compound		53583	31.4187	31.4187	0
4858	4	3000301863	6	10	3235932	14	Compound		62310	18.9538	18.9538	0
4859	4	3000301863	6	11	30354898	14	Compound		53757	31.1701	31.1701	0
4860	4	3000301863	6	12	38335626	14	Compound		29816	65.3655	65.3655	0
4861	4	3000301863	6	13	40064941	14	Compound		58428	24.4985	24.4985	0
4862	4	3000301863	6	14	22947463	14	Compound		49020	37.9361	37.9361	0
4863	4	3000301863	6	15	2655282	14	Compound		52696	32.6856	32.6856	0
4864	4	3000301863	6	16	32030978	14	Compound		39629	51.3494	51.3494	0
4865	4	3000301863	6	17	39418568	14	Compound		65140	14.9116	14.9116	0
4866	4	3000301863	6	18	4454933	14	Compound		65181	14.8531	14.8531	0
4867	4	3000301863	6	19	32633181	14	Compound		56577	27.1423	27.1423	0
4868	4	3000301863	6	20	23512349	14	Compound		34637	58.4796	58.4796	0
4869	4	3000301863	6	21	22346478	14	Compound		47395	40.2571	40.2571	0
4870	4	3000301863	6	22	2382982	14	Compound		49867	36.7263	36.7263	0
4871	4	3000301863	6	23	32387453	14	Compound		73340	3.19943	3.19943	0
4872	4	3000301863	6	24	3829595	14	Compound		19405	80.2357	80.2357	0
4873	4	3000301863	6	25	35586768	14	Compound		63189	17.6983	17.6983	0
4874	4	3000301863	6	26	23490061	14	Compound		34321	58.9309	58.9309	0
4875	4	3000301863	6	27	32556993	14	Compound		18410	81.6568	81.6568	0
4876	4	3000301863	6	28	39408208	14	Compound		55046	29.329	29.329	0
4877	4	3000301863	6	29	39681334	14	Compound		42903	46.6731	46.6731	0
4878	4	3000301863	6	30	22582595	14	Compound		38993	52.2578	52.2578	0
4879	4	3000301863	6	31	40176367	14	Compound		72960	3.74219	3.74219	0
4880	4	3000301863	6	32	32222316	14	Compound		27502	68.6706	68.6706	0
4881	4	3000301863	6	33	23158149	14	Compound		69737	8.34565	8.34565	0
4882	4	3000301863	6	34	31228456	14	Compound		72815	3.94929	3.94929	0
4883	4	3000301863	6	35	23221709	14	Compound		73415	3.0923	3.0923	0
4884	4	3000301863	6	36	11158714	14	Compound		37833	53.9147	53.9147	0
4885	4	3000301863	6	37	16473352	14	Compound		44476	44.4264	44.4264	0
4886	4	3000301863	6	38	32387320	14	Compound		36627	55.6372	55.6372	0
4887	4	3000301863	6	39	39537309	14	Compound		49100	37.8218	37.8218	0
4888	4	3000301863	6	40	32506901	14	Compound		62758	18.3139	18.3139	0
4889	4	3000301863	6	41	38338566	14	Compound		48872	38.1475	38.1475	0
4890	4	3000301863	6	42	35965965	14	Compound		58132	24.9213	24.9213	0
4891	4	3000301863	6	43	38262273	14	Compound		72040	5.05624	5.05624	0
4892	4	3000301863	6	44	10464503	14	Compound		12346	90.3182	90.3182	0
4897	4	3000301863	7	1	36037561	14	Compound		12065	90.7195	90.7195	0
4898	4	3000301863	7	2	1264872	14	Compound		79806	-6.03607	-6.03607	0
4899	4	3000301863	7	3	46394026	14	Compound		77360	-2.5424	-2.5424	0
4900	4	3000301863	7	4	11157622	14	Compound		53246	31.9	31.9	0
4901	4	3000301863	7	5	45951605	14	Compound		53302	31.82	31.82	0
4902	4	3000301863	7	6	32050277	14	Compound		42484	47.2716	47.2716	0
4903	4	3000301863	7	7	39627189	14	Compound		54177	30.5703	30.5703	0
4904	4	3000301863	7	8	31814447	14	Compound		62745	18.3324	18.3324	0
4905	4	3000301863	7	9	45964366	14	Compound		18769	81.1441	81.1441	0
4906	4	3000301863	7	10	2588446	14	Compound		73674	2.72237	2.72237	0
4907	4	3000301863	7	11	44467486	14	Compound		59007	23.6715	23.6715	0
4908	4	3000301863	7	12	2223690	14	Compound		41912	48.0886	48.0886	0
4909	4	3000301863	7	13	44297729	14	Compound		30546	64.3228	64.3228	0
4910	4	3000301863	7	14	31322592	14	Compound		45573	42.8595	42.8595	0
4911	4	3000301863	7	15	45054205	14	Compound		33296	60.3949	60.3949	0
4912	4	3000301863	7	16	3670058	14	Compound		36523	55.7858	55.7858	0
4913	4	3000301863	7	17	36310309	14	Compound		59469	23.0116	23.0116	0
4914	4	3000301863	7	18	30320955	14	Compound		31076	63.5658	63.5658	0
4915	4	3000301863	7	19	46389238	14	Compound		55827	28.2135	28.2135	0
4916	4	3000301863	7	20	30510879	14	Compound		40191	50.5467	50.5467	0
4917	4	3000301863	7	21	46432148	14	Compound		44875	43.8565	43.8565	0
4918	4	3000301863	7	22	1239490	14	Compound		48539	38.6231	38.6231	0
4919	4	3000301863	7	23	44395729	14	Compound		29712	65.514	65.514	0
4920	4	3000301863	7	24	31590972	14	Compound		55572	28.5778	28.5778	0
4921	4	3000301863	7	25	36409653	14	Compound		63084	17.8482	17.8482	0
4922	4	3000301863	7	26	9225916	14	Compound		48931	38.0632	38.0632	0
4923	4	3000301863	7	27	44643830	14	Compound		14307	87.5172	87.5172	0
4924	4	3000301863	7	28	32636905	14	Compound		65865	13.8761	13.8761	0
4925	4	3000301863	7	29	35483070	14	Compound		71944	5.19336	5.19336	0
4926	4	3000301863	7	30	36109150	14	Compound		55290	28.9805	28.9805	0
4927	4	3000301863	7	31	46513593	14	Compound		38748	52.6077	52.6077	0
4928	4	3000301863	7	32	31378312	14	Compound		64054	16.4628	16.4628	0
4929	4	3000301863	7	33	44167109	14	Compound		26941	69.4719	69.4719	0
4930	4	3000301863	7	34	29750364	14	Compound		46893	40.9741	40.9741	0
4931	4	3000301863	7	35	22950214	14	Compound		39063	52.1578	52.1578	0
4932	4	3000301863	7	36	9735614	14	Compound		38027	53.6376	53.6376	0
4933	4	3000301863	7	37	39539752	14	Compound		44788	43.9807	43.9807	0
4934	4	3000301863	7	38	3024035	14	Compound		62090	19.268	19.268	0
4935	4	3000301863	7	39	46478824	14	Compound		67951	10.8966	10.8966	0
4936	4	3000301863	7	40	11182395	14	Compound		32053	62.1703	62.1703	0
4937	4	3000301863	7	41	31825479	14	Compound		45610	42.8066	42.8066	0
4938	4	3000301863	7	42	30847551	14	Compound		39270	51.8622	51.8622	0
4939	4	3000301863	7	43	45852429	14	Compound		58455	24.4599	24.4599	0
4940	4	3000301863	7	44	32192230	14	Compound		67795	11.1194	11.1194	0
4945	4	3000301863	8	1	40138252	14	Compound		71502	5.82467	5.82467	0
4946	4	3000301863	8	2	40324816	14	Compound		38856	52.4535	52.4535	0
4947	4	3000301863	8	3	43223306	14	Compound		30645	64.1814	64.1814	0
4948	4	3000301863	8	4	3906007	14	Compound		69224	9.07838	9.07838	0
4949	4	3000301863	8	5	35736414	14	Compound		63769	16.8698	16.8698	0
4950	4	3000301863	8	6	31880779	14	Compound		28707	66.9495	66.9495	0
4951	4	3000301863	8	7	32473966	14	Compound		56393	27.4051	27.4051	0
4952	4	3000301863	8	8	3936877	14	Compound		59691	22.6945	22.6945	0
4953	4	3000301863	8	9	32379375	14	Compound		44335	44.6277	44.6277	0
4954	4	3000301863	8	10	32363170	14	Compound		72252	4.75344	4.75344	0
4955	4	3000301863	8	11	39619321	14	Compound		42153	47.7443	47.7443	0
4956	4	3000301863	8	12	10473484	14	Compound		66889	12.4135	12.4135	0
4957	4	3000301863	8	13	22520792	14	Compound		51391	34.5495	34.5495	0
4958	4	3000301863	8	14	30926707	14	Compound		68232	10.4953	10.4953	0
4959	4	3000301863	8	15	23222451	14	Compound		43355	46.0275	46.0275	0
4960	4	3000301863	8	16	38217214	14	Compound		66430	13.0691	13.0691	0
4961	4	3000301863	8	17	39216415	14	Compound		42084	47.8429	47.8429	0
4962	4	3000301863	8	18	23018163	14	Compound		23172	74.8552	74.8552	0
4963	4	3000301863	8	19	30211657	14	Compound		15315	86.0775	86.0775	0
4964	4	3000301863	8	20	28083503	14	Compound		54813	29.6618	29.6618	0
4965	4	3000301863	8	21	39420661	14	Compound		53328	31.7829	31.7829	0
4966	4	3000301863	8	22	31920392	14	Compound		26675	69.8518	69.8518	0
4967	4	3000301863	8	23	31875193	14	Compound		34172	59.1437	59.1437	0
4968	4	3000301863	8	24	2614297	14	Compound		9274	94.7059	94.7059	0
4969	4	3000301863	8	25	32466952	14	Compound		29756	65.4512	65.4512	0
4970	4	3000301863	8	26	3742319	14	Compound		9454	94.4488	94.4488	0
4971	4	3000301863	8	27	22500121	14	Compound		40617	49.9382	49.9382	0
4972	4	3000301863	8	28	31883768	14	Compound		18419	81.644	81.644	0
4973	4	3000301863	8	29	38297994	14	Compound		50328	36.0678	36.0678	0
4974	4	3000301863	8	30	32325671	14	Compound		37261	54.7317	54.7317	0
4976	4	3000301863	8	32	40069127	14	Compound		68616	9.9468	9.9468	0
4977	4	3000301863	8	33	3806964	14	Compound		34924	58.0696	58.0696	0
4978	4	3000301863	8	34	32439911	14	Compound		51605	34.2439	34.2439	0
4979	4	3000301863	8	35	39615954	14	Compound		69078	9.28691	9.28691	0
4980	4	3000301863	8	36	32586694	14	Compound		39215	51.9407	51.9407	0
4981	4	3000301863	8	37	40110406	14	Compound		27614	68.5106	68.5106	0
4982	4	3000301863	8	38	2625588	14	Compound		59703	22.6774	22.6774	0
4983	4	3000301863	8	39	32195989	14	Compound		47439	40.1943	40.1943	0
4984	4	3000301863	8	40	40113367	14	Compound		7023	97.9211	97.9211	0
4985	4	3000301863	8	41	6238526	14	Compound		48692	38.4046	38.4046	0
4986	4	3000301863	8	42	44224243	14	Compound		38881	52.4178	52.4178	0
4987	4	3000301863	8	43	39596487	14	Compound		34347	58.8938	58.8938	0
4988	4	3000301863	8	44	43098839	14	Compound		54278	30.426	30.426	0
4993	4	3000301863	9	1	45107818	14	Compound		48503	38.6745	38.6745	0
4994	4	3000301863	9	2	31804332	14	Compound		78570	-4.27067	-4.27067	0
4995	4	3000301863	9	3	45244668	14	Compound		83994	-12.0179	-12.0179	0
4996	4	3000301863	9	4	2164225	14	Compound		35895	56.6827	56.6827	0
4997	4	3000301863	9	5	39611250	14	Compound		50192	36.2621	36.2621	0
4998	4	3000301863	9	6	32005274	14	Compound		37262	54.7302	54.7302	0
4999	4	3000301863	9	7	44900653	14	Compound		25241	71.9	71.9	0
5000	4	3000301863	9	8	32020821	14	Compound		58936	23.7729	23.7729	0
5001	4	3000301863	9	9	45220623	14	Compound		31366	63.1516	63.1516	0
5002	4	3000301863	9	10	2842014	14	Compound		49259	37.5947	37.5947	0
5003	4	3000301863	9	11	32140864	14	Compound		42755	46.8845	46.8845	0
5004	4	3000301863	9	12	22523788	14	Compound		42642	47.0459	47.0459	0
5005	4	3000301863	9	13	44673916	14	Compound		11224	91.9207	91.9207	0
5006	4	3000301863	9	14	2459989	14	Compound		57697	25.5426	25.5426	0
5007	4	3000301863	9	15	36335383	14	Compound		10734	92.6206	92.6206	0
5008	4	3000301863	9	16	2518194	14	Compound		70888	6.70166	6.70166	0
5009	4	3000301863	9	17	44756887	14	Compound		50314	36.0878	36.0878	0
5010	4	3000301863	9	18	31980424	14	Compound		31906	62.3803	62.3803	0
5011	4	3000301863	9	19	34442821	14	Compound		68398	10.2582	10.2582	0
5012	4	3000301863	9	20	135569	14	Compound		48953	38.0318	38.0318	0
5013	4	3000301863	9	21	31144099	14	Compound		15280	86.1275	86.1275	0
5014	4	3000301863	9	22	9160319	14	Compound		55493	28.6906	28.6906	0
5015	4	3000301863	9	23	165613	14	Compound		11938	90.9009	90.9009	0
5016	4	3000301863	9	24	3861228	14	Compound		15097	86.3889	86.3889	0
5017	4	3000301863	9	25	45143763	14	Compound		49217	37.6547	37.6547	0
5018	4	3000301863	9	26	40031243	14	Compound		43612	45.6604	45.6604	0
5019	4	3000301863	9	27	45166093	14	Compound		35374	57.4269	57.4269	0
5020	4	3000301863	9	28	32455129	14	Compound		35295	57.5397	57.5397	0
5021	4	3000301863	9	29	46480385	14	Compound		32145	62.0389	62.0389	0
5022	4	3000301863	9	30	2822806	14	Compound		6070	99.2823	99.2823	0
5023	4	3000301863	9	31	45314185	14	Compound		18511	81.5126	81.5126	0
5024	4	3000301863	9	32	23084887	14	Compound		71446	5.90466	5.90466	0
5025	4	3000301863	9	33	31432233	14	Compound		54191	30.5503	30.5503	0
5026	4	3000301863	9	34	31545766	14	Compound		70524	7.22157	7.22157	0
5027	4	3000301863	9	35	45406004	14	Compound		54652	29.8918	29.8918	0
5028	4	3000301863	9	36	31422195	14	Compound		47729	39.78	39.78	0
5029	4	3000301863	9	37	36310288	14	Compound		20884	78.1232	78.1232	0
5030	4	3000301863	9	38	30387938	14	Compound		71898	5.25906	5.25906	0
5031	4	3000301863	9	39	36365287	14	Compound		48217	39.083	39.083	0
5032	4	3000301863	9	40	3686809	14	Compound		36508	55.8072	55.8072	0
5033	4	3000301863	9	41	45940335	14	Compound		76427	-1.20978	-1.20978	0
5034	4	3000301863	9	42	31629353	14	Compound		44037	45.0534	45.0534	0
5035	4	3000301863	9	43	33659367	14	Compound		52234	33.3455	33.3455	0
5036	4	3000301863	9	44	28709702	14	Compound		71689	5.55758	5.55758	0
5041	4	3000301863	10	1	43131417	14	Compound		82263	-9.54544	-9.54544	0
5042	4	3000301863	10	2	43051680	14	Compound		74644	1.3369	1.3369	0
5043	4	3000301863	10	3	43124228	14	Compound		55775	28.2878	28.2878	0
5044	4	3000301863	10	4	29865766	14	Compound		64118	16.3714	16.3714	0
5045	4	3000301863	10	5	43233638	14	Compound		60484	21.5619	21.5619	0
5046	4	3000301863	10	6	32467267	14	Compound		38053	53.6004	53.6004	0
5047	4	3000301863	10	7	2611917	14	Compound		51358	34.5967	34.5967	0
5048	4	3000301863	10	8	3818059	14	Compound		45375	43.1423	43.1423	0
5049	4	3000301863	10	9	204799	14	Compound		38222	53.359	53.359	0
5050	4	3000301863	10	10	4521202	14	Compound		56656	27.0295	27.0295	0
5051	4	3000301863	10	11	40040315	14	Compound		64600	15.6829	15.6829	0
5052	4	3000301863	10	12	3855278	14	Compound		51255	34.7438	34.7438	0
5053	4	3000301863	10	13	32416727	14	Compound		56722	26.9352	26.9352	0
5054	4	3000301863	10	14	30439360	14	Compound		67065	12.1621	12.1621	0
5055	4	3000301863	10	15	40051893	14	Compound		46230	41.9211	41.9211	0
5056	4	3000301863	10	16	30897111	14	Compound		31011	63.6586	63.6586	0
5057	4	3000301863	10	17	750225	14	Compound		58649	24.1828	24.1828	0
5058	4	3000301863	10	18	3952655	14	Compound		39787	51.1237	51.1237	0
5059	4	3000301863	10	19	32699079	14	Compound		71098	6.40171	6.40171	0
5060	4	3000301863	10	20	31967747	14	Compound		34261	59.0166	59.0166	0
5061	4	3000301863	10	21	38172792	14	Compound		55827	28.2135	28.2135	0
5062	4	3000301863	10	22	32518381	14	Compound		49194	37.6876	37.6876	0
5063	4	3000301863	10	23	23220526	14	Compound		46265	41.8711	41.8711	0
5064	4	3000301863	10	24	9333968	14	Compound		48054	39.3158	39.3158	0
5065	4	3000301863	10	25	40131266	14	Compound		67521	11.5108	11.5108	0
5066	4	3000301863	10	26	1903846	14	Compound		62687	18.4153	18.4153	0
5067	4	3000301863	10	27	23634226	14	Compound		51808	33.9539	33.9539	0
5068	4	3000301863	10	28	4596837	14	Compound		69241	9.0541	9.0541	0
5069	4	3000301863	10	29	39235063	14	Compound		39431	51.6322	51.6322	0
5070	4	3000301863	10	30	23221702	14	Compound		72972	3.72505	3.72505	0
5071	4	3000301863	10	31	40047497	14	Compound		60621	21.3662	21.3662	0
5072	4	3000301863	10	32	29172290	14	Compound		69007	9.38832	9.38832	0
5073	4	3000301863	10	33	39596725	14	Compound		66663	12.7363	12.7363	0
5074	4	3000301863	10	34	22702946	14	Compound		34440	58.7609	58.7609	0
5075	4	3000301863	10	35	39710013	14	Compound		54996	29.4005	29.4005	0
5076	4	3000301863	10	36	36884204	14	Compound		56721	26.9366	26.9366	0
5077	4	3000301863	10	37	31265353	14	Compound		48567	38.5831	38.5831	0
5078	4	3000301863	10	38	40145700	14	Compound		9619	94.2132	94.2132	0
5079	4	3000301863	10	39	32417049	14	Compound		63230	17.6397	17.6397	0
5080	4	3000301863	10	40	38333379	14	Compound		33441	60.1878	60.1878	0
5081	4	3000301863	10	41	36262198	14	Compound		58351	24.6085	24.6085	0
5082	4	3000301863	10	42	39955930	14	Compound		32643	61.3276	61.3276	0
5083	4	3000301863	10	43	31328759	14	Compound		69668	8.44421	8.44421	0
5084	4	3000301863	10	44	30463601	14	Compound		40716	49.7968	49.7968	0
5089	4	3000301863	11	1	39011448	14	Compound		37708	54.0932	54.0932	0
5090	4	3000301863	11	2	10100097	14	Compound		58320	24.6527	24.6527	0
5091	4	3000301863	11	3	36406993	14	Compound		56848	26.7552	26.7552	0
5092	4	3000301863	11	4	31467317	14	Compound		57422	25.9354	25.9354	0
5093	4	3000301863	11	5	45946411	14	Compound		33135	60.6249	60.6249	0
5094	4	3000301863	11	6	31590174	14	Compound		68099	10.6852	10.6852	0
5095	4	3000301863	11	7	22391047	14	Compound		36478	55.85	55.85	0
5096	4	3000301863	11	8	30954714	14	Compound		69402	8.82414	8.82414	0
5097	4	3000301863	11	9	32880323	14	Compound		42043	47.9014	47.9014	0
5098	4	3000301863	11	10	2599968	14	Compound		8587	95.6872	95.6872	0
5099	4	3000301863	11	11	44992801	14	Compound		68080	10.7124	10.7124	0
5100	4	3000301863	11	12	30259824	14	Compound		39761	51.1609	51.1609	0
5101	4	3000301863	11	13	46202436	14	Compound		36771	55.4315	55.4315	0
5102	4	3000301863	11	14	9187024	14	Compound		35033	57.9139	57.9139	0
5103	4	3000301863	11	15	46480644	14	Compound		57829	25.354	25.354	0
5104	4	3000301863	11	16	31288845	14	Compound		65099	14.9702	14.9702	0
5105	4	3000301863	11	17	45823337	14	Compound		16350	84.5992	84.5992	0
5106	4	3000301863	11	18	9973271	14	Compound		39236	51.9107	51.9107	0
5107	4	3000301863	11	19	46399892	14	Compound		45082	43.5608	43.5608	0
5108	4	3000301863	11	20	3741619	14	Compound		22539	75.7593	75.7593	0
5109	4	3000301863	11	21	45196760	14	Compound		25986	70.8359	70.8359	0
5110	4	3000301863	11	22	1542849	14	Compound		70720	6.94162	6.94162	0
5111	4	3000301863	11	23	46385136	14	Compound		36931	55.203	55.203	0
5112	4	3000301863	11	24	3959291	14	Compound		31123	63.4987	63.4987	0
5113	4	3000301863	11	25	10357865	14	Compound		5845	99.6036	99.6036	0
5114	4	3000301863	11	26	30296021	14	Compound		40993	49.4012	49.4012	0
5115	4	3000301863	11	27	45059616	14	Compound		11726	91.2037	91.2037	0
5116	4	3000301863	11	28	42913843	14	Compound		69846	8.18997	8.18997	0
5117	4	3000301863	11	29	38338860	14	Compound		37563	54.3003	54.3003	0
5118	4	3000301863	11	30	36100197	14	Compound		34625	58.4967	58.4967	0
5119	4	3000301863	11	31	32048002	14	Compound		43409	45.9504	45.9504	0
5120	4	3000301863	11	32	22859144	14	Compound		53728	31.2116	31.2116	0
5121	4	3000301863	11	33	44690898	14	Compound		8073	96.4214	96.4214	0
5122	4	3000301863	11	34	31893001	14	Compound		76401	-1.17265	-1.17265	0
5123	4	3000301863	11	35	30259404	14	Compound		7249	97.5983	97.5983	0
5124	4	3000301863	11	36	30483978	14	Compound		38960	52.3049	52.3049	0
5125	4	3000301863	11	37	32010580	14	Compound		47612	39.9472	39.9472	0
5126	4	3000301863	11	38	3944059	14	Compound		41671	48.4328	48.4328	0
5127	4	3000301863	11	39	32577139	14	Compound		48775	38.286	38.286	0
5128	4	3000301863	11	40	210546	14	Compound		48648	38.4674	38.4674	0
5129	4	3000301863	11	41	32045636	14	Compound		49792	36.8334	36.8334	0
5130	4	3000301863	11	42	22932476	14	Compound		35662	57.0155	57.0155	0
5132	4	3000301863	11	44	30555861	14	Compound		5003	100.806	100.806	0
5137	4	3000301863	12	1	475587	14	Compound		68229	10.4996	10.4996	0
5139	4	3000301863	12	3	36254176	14	Compound		77011	-2.04392	-2.04392	0
5140	4	3000301863	12	4	2711933	14	Compound		77796	-3.16515	-3.16515	0
5141	4	3000301863	12	5	2900674	14	Compound		48539	38.6231	38.6231	0
5142	4	3000301863	12	6	2508380	14	Compound		13920	88.07	88.07	0
5143	4	3000301863	12	7	38338608	14	Compound		52273	33.2898	33.2898	0
5145	4	3000301863	12	9	36697535	14	Compound		52750	32.6085	32.6085	0
5146	4	3000301863	12	10	31610691	14	Compound		67116	12.0893	12.0893	0
5147	4	3000301863	12	11	40282529	14	Compound		37368	54.5788	54.5788	0
5148	4	3000301863	12	12	36816549	14	Compound		41311	48.947	48.947	0
5149	4	3000301863	12	13	40074209	14	Compound		66417	13.0877	13.0877	0
5150	4	3000301863	12	14	3756291	14	Compound		51594	34.2596	34.2596	0
5151	4	3000301863	12	15	40122971	14	Compound		51229	34.7809	34.7809	0
5153	4	3000301863	12	17	38339490	14	Compound		35114	57.7983	57.7983	0
5154	4	3000301863	12	18	4432918	14	Compound		39914	50.9423	50.9423	0
5155	4	3000301863	12	19	29537158	14	Compound		50316	36.085	36.085	0
5156	4	3000301863	12	20	4478103	14	Compound		52666	32.7284	32.7284	0
5157	4	3000301863	12	21	31240895	14	Compound		35048	57.8925	57.8925	0
5158	4	3000301863	12	22	6300903	14	Compound		35960	56.5899	56.5899	0
5159	4	3000301863	12	23	31883747	14	Compound		35443	57.3283	57.3283	0
5160	4	3000301863	12	24	38236723	14	Compound		68669	9.87109	9.87109	0
5161	4	3000301863	12	25	39694368	14	Compound		69583	8.56561	8.56561	0
5162	4	3000301863	12	26	22765708	14	Compound		55280	28.9948	28.9948	0
5163	4	3000301863	12	27	39433527	14	Compound		54345	30.3303	30.3303	0
5164	4	3000301863	12	28	38864868	14	Compound		55620	28.5092	28.5092	0
5165	4	3000301863	12	29	39713212	14	Compound		64913	15.2359	15.2359	0
5166	4	3000301863	12	30	4470914	14	Compound		49468	37.2962	37.2962	0
5167	4	3000301863	12	31	40123706	14	Compound		57962	25.1641	25.1641	0
5168	4	3000301863	12	32	2722853	14	Compound		54074	30.7174	30.7174	0
5169	4	3000301863	12	33	30925006	14	Compound		59581	22.8516	22.8516	0
5170	4	3000301863	12	34	9347219	14	Compound		63051	17.8954	17.8954	0
5171	4	3000301863	12	35	40090673	14	Compound		75384	0.27995	0.27995	0
5172	4	3000301863	12	36	31323768	14	Compound		29705	65.524	65.524	0
5173	4	3000301863	12	37	38368778	14	Compound		56835	26.7738	26.7738	0
5174	4	3000301863	12	38	35168665	14	Compound		61804	19.6765	19.6765	0
5175	4	3000301863	12	39	32495771	14	Compound		59219	23.3687	23.3687	0
5176	4	3000301863	12	40	30026003	14	Compound		32456	61.5947	61.5947	0
5177	4	3000301863	12	41	2615921	14	Compound		54162	30.5917	30.5917	0
5178	4	3000301863	12	42	36234037	14	Compound		29107	66.3781	66.3781	0
5179	4	3000301863	12	43	39568515	14	Compound		40216	50.511	50.511	0
5180	4	3000301863	12	44	30568412	14	Compound		23557	74.3053	74.3053	0
5185	4	3000301863	13	1	45975629	14	Compound		98024	-32.0571	-32.0571	0
5186	4	3000301863	13	2	31804808	14	Compound		89122	-19.3423	-19.3423	0
5187	4	3000301863	13	3	45041304	14	Compound		76689	-1.584	-1.584	0
5188	4	3000301863	13	4	30453178	14	Compound		5936	99.4737	99.4737	0
5189	4	3000301863	13	5	39405240	14	Compound		58152	24.8927	24.8927	0
5190	4	3000301863	13	6	31456831	14	Compound		39437	51.6236	51.6236	0
5191	4	3000301863	13	7	45070508	14	Compound		34039	59.3337	59.3337	0
5192	4	3000301863	13	8	31623851	14	Compound		70380	7.42725	7.42725	0
5193	4	3000301863	13	9	46471670	14	Compound		5971	99.4237	99.4237	0
5194	4	3000301863	13	10	31986766	14	Compound		21445	77.3219	77.3219	0
5195	4	3000301863	13	11	44246790	14	Compound		39466	51.5822	51.5822	0
5196	4	3000301863	13	12	22817347	14	Compound		67274	11.8636	11.8636	0
5197	4	3000301863	13	13	39628456	14	Compound		54331	30.3503	30.3503	0
5198	4	3000301863	13	14	3898727	14	Compound		55587	28.5563	28.5563	0
5199	4	3000301863	13	15	46506040	14	Compound		6186	99.1166	99.1166	0
5200	4	3000301863	13	16	3831198	14	Compound		4868	100.999	100.999	0
5201	4	3000301863	13	17	31323068	14	Compound		48429	38.7802	38.7802	0
5202	4	3000301863	13	18	23676856	14	Compound		54021	30.7931	30.7931	0
5203	4	3000301863	13	19	1071728	14	Compound		50972	35.148	35.148	0
5204	4	3000301863	13	20	4278316	14	Compound		26093	70.6831	70.6831	0
5205	4	3000301863	13	21	36365231	14	Compound		7037	97.9011	97.9011	0
5206	4	3000301863	13	22	10479518	14	Compound		58044	25.047	25.047	0
5207	4	3000301863	13	23	44857008	14	Compound		24232	73.3412	73.3412	0
5208	4	3000301863	13	24	23851982	14	Compound		48827	38.2117	38.2117	0
5209	4	3000301863	13	25	39401138	14	Compound		58701	24.1086	24.1086	0
5210	4	3000301863	13	26	3878812	14	Compound		27464	68.7249	68.7249	0
5211	4	3000301863	13	27	44683898	14	Compound		72353	4.60918	4.60918	0
5212	4	3000301863	13	28	40013694	14	Compound		70851	6.75451	6.75451	0
5213	4	3000301863	13	29	32518192	14	Compound		62577	18.5724	18.5724	0
5214	4	3000301863	13	30	23091033	14	Compound		61380	20.2821	20.2821	0
5215	4	3000301863	13	31	1459829	14	Compound		70804	6.82164	6.82164	0
5216	4	3000301863	13	32	945070	14	Compound		38259	53.3062	53.3062	0
5217	4	3000301863	13	33	22985452	14	Compound		24700	72.6727	72.6727	0
5218	4	3000301863	13	34	23153641	14	Compound		70251	7.6115	7.6115	0
5219	4	3000301863	13	35	45266746	14	Compound		13340	88.8984	88.8984	0
5220	4	3000301863	13	36	9555294	14	Compound		24904	72.3814	72.3814	0
5221	4	3000301863	13	37	39399143	14	Compound		38809	52.5206	52.5206	0
5222	4	3000301863	13	38	10082646	14	Compound		83720	-11.6265	-11.6265	0
5223	4	3000301863	13	39	36394029	14	Compound		35151	57.7454	57.7454	0
5224	4	3000301863	13	40	31023559	14	Compound		48397	38.8259	38.8259	0
5225	4	3000301863	13	41	44763999	14	Compound		73647	2.76094	2.76094	0
5226	4	3000301863	13	42	31714585	14	Compound		40480	50.1339	50.1339	0
5228	4	3000301863	13	44	33868639	14	Compound		54451	30.1789	30.1789	0
5233	4	3000301863	14	1	39661671	14	Compound		94388	-26.8638	-26.8638	0
5234	4	3000301863	14	2	32638431	14	Compound		88574	-18.5595	-18.5595	0
5235	4	3000301863	14	3	43130829	14	Compound		86509	-15.6101	-15.6101	0
5236	4	3000301863	14	4	43125348	14	Compound		51052	35.0337	35.0337	0
5237	4	3000301863	14	5	32594688	14	Compound		51546	34.3282	34.3282	0
5238	4	3000301863	14	6	22951642	14	Compound		36702	55.5301	55.5301	0
5239	4	3000301863	14	7	13685077	14	Compound		61051	20.752	20.752	0
5240	4	3000301863	14	8	39403231	14	Compound		65882	13.8518	13.8518	0
5241	4	3000301863	14	9	210140	14	Compound		39995	50.8266	50.8266	0
5242	4	3000301863	14	10	32321611	14	Compound		6038	99.328	99.328	0
5243	4	3000301863	14	11	40049268	14	Compound		60406	21.6733	21.6733	0
5244	4	3000301863	14	12	29865493	14	Compound		60978	20.8563	20.8563	0
5245	4	3000301863	14	13	35381248	14	Compound		69491	8.69702	8.69702	0
5246	4	3000301863	14	14	22750616	14	Compound		69465	8.73415	8.73415	0
5247	4	3000301863	14	15	27893082	14	Compound		67379	11.7136	11.7136	0
5248	4	3000301863	14	16	38223612	14	Compound		43513	45.8018	45.8018	0
5249	4	3000301863	14	17	25434311	14	Compound		55507	28.6706	28.6706	0
5250	4	3000301863	14	18	3948322	14	Compound		49799	36.8234	36.8234	0
5251	4	3000301863	14	19	23568699	14	Compound		23765	74.0082	74.0082	0
5252	4	3000301863	14	20	38169852	14	Compound		12894	89.5354	89.5354	0
5253	4	3000301863	14	21	999775	14	Compound		5421	100.209	100.209	0
5254	4	3000301863	14	22	2707579	14	Compound		6797	98.2439	98.2439	0
5255	4	3000301863	14	23	32640209	14	Compound		29205	66.2382	66.2382	0
5256	4	3000301863	14	24	2714999	14	Compound		57693	25.5483	25.5483	0
5257	4	3000301863	14	25	32473651	14	Compound		39394	51.6851	51.6851	0
5258	4	3000301863	14	26	4741562	14	Compound		68212	10.5238	10.5238	0
5259	4	3000301863	14	27	38287389	14	Compound		70769	6.87163	6.87163	0
5260	4	3000301863	14	28	250201	14	Compound		33879	59.5622	59.5622	0
5261	4	3000301863	14	29	39613518	14	Compound		70661	7.02589	7.02589	0
5262	4	3000301863	14	30	36398474	14	Compound		45425	43.0709	43.0709	0
5263	4	3000301863	14	31	39660383	14	Compound		53299	31.8243	31.8243	0
5264	4	3000301863	14	32	10035998	14	Compound		64502	15.8229	15.8229	0
5265	4	3000301863	14	33	39597943	14	Compound		52604	32.817	32.817	0
5266	4	3000301863	14	34	38360000	14	Compound		43991	45.1191	45.1191	0
5267	4	3000301863	14	35	23265480	14	Compound		74308	1.81682	1.81682	0
5268	4	3000301863	14	36	23109639	14	Compound		70439	7.34297	7.34297	0
5269	4	3000301863	14	37	40123769	14	Compound		4669	101.283	101.283	0
5270	4	3000301863	14	38	199535	14	Compound		60161	22.0232	22.0232	0
5271	4	3000301863	14	39	23335410	14	Compound		9930	93.769	93.769	0
5272	4	3000301863	14	40	3830799	14	Compound		46825	41.0712	41.0712	0
5273	4	3000301863	14	41	36805482	14	Compound		51657	34.1696	34.1696	0
5274	4	3000301863	14	42	40133247	14	Compound		56255	27.6022	27.6022	0
5275	4	3000301863	14	43	36110137	14	Compound		55609	28.5249	28.5249	0
5276	4	3000301863	14	44	39727940	14	Compound		56083	27.8479	27.8479	0
5281	4	3000301863	15	1	30959782	14	Compound		99767	-34.5467	-34.5467	0
5282	4	3000301863	15	2	1046234	14	Compound		64645	15.6186	15.6186	0
5283	4	3000301863	15	3	44634541	14	Compound		21300	77.529	77.529	0
5284	4	3000301863	15	4	31542000	14	Compound		80278	-6.71023	-6.71023	0
5285	4	3000301863	15	5	45054226	14	Compound		53203	31.9614	31.9614	0
5286	4	3000301863	15	6	3735291	14	Compound		66801	12.5392	12.5392	0
5287	4	3000301863	15	7	45250688	14	Compound		47567	40.0114	40.0114	0
5288	4	3000301863	15	8	22806847	14	Compound		62792	18.2653	18.2653	0
5289	4	3000301863	15	9	45102302	14	Compound		32031	62.2017	62.2017	0
5290	4	3000301863	15	10	3699115	14	Compound		35259	57.5911	57.5911	0
5291	4	3000301863	15	11	45315718	14	Compound		6287	98.9723	98.9723	0
5292	4	3000301863	15	12	31317146	14	Compound		36024	56.4985	56.4985	0
5293	4	3000301863	15	13	32518129	14	Compound		52435	33.0584	33.0584	0
5294	4	3000301863	15	14	22817214	14	Compound		37743	54.0432	54.0432	0
5295	4	3000301863	15	15	45107832	14	Compound		40105	50.6695	50.6695	0
5296	4	3000301863	15	16	22707076	14	Compound		50436	35.9136	35.9136	0
5297	4	3000301863	15	17	45129854	14	Compound		27544	68.6106	68.6106	0
5298	4	3000301863	15	18	9375135	14	Compound		47265	40.4428	40.4428	0
5299	4	3000301863	15	19	45267929	14	Compound		32173	61.9989	61.9989	0
5300	4	3000301863	15	20	31905111	14	Compound		30152	64.8856	64.8856	0
5301	4	3000301863	15	21	39048450	14	Compound		31866	62.4374	62.4374	0
5302	4	3000301863	15	22	183890	14	Compound		33966	59.438	59.438	0
5303	4	3000301863	15	23	44616635	14	Compound		58579	24.2828	24.2828	0
5304	4	3000301863	15	24	29800470	14	Compound		23112	74.9409	74.9409	0
5305	4	3000301863	15	25	45953488	14	Compound		71553	5.75183	5.75183	0
5306	4	3000301863	15	26	32468198	14	Compound		38559	52.8777	52.8777	0
5307	4	3000301863	15	27	32518087	14	Compound		49817	36.7977	36.7977	0
5308	4	3000301863	15	28	32451069	14	Compound		68012	10.8095	10.8095	0
5309	4	3000301863	15	29	46405338	14	Compound		6466	98.7167	98.7167	0
5310	4	3000301863	15	30	3747954	14	Compound		52276	33.2855	33.2855	0
5311	4	3000301863	15	31	45355814	14	Compound		36749	55.463	55.463	0
5312	4	3000301863	15	32	30548357	14	Compound		72020	5.08481	5.08481	0
5313	4	3000301863	15	33	46513600	14	Compound		26391	70.2575	70.2575	0
5314	4	3000301863	15	34	30140859	14	Compound		57316	26.0868	26.0868	0
5315	4	3000301863	15	35	45114419	14	Compound		20075	79.2787	79.2787	0
5316	4	3000301863	15	36	3949645	14	Compound		59995	22.2603	22.2603	0
5317	4	3000301863	15	37	25410847	14	Compound		30218	64.7913	64.7913	0
5318	4	3000301863	15	38	31316061	14	Compound		37689	54.1203	54.1203	0
5319	4	3000301863	15	39	46502085	14	Compound		45990	42.2639	42.2639	0
5320	4	3000301863	15	40	30176027	14	Compound		62656	18.4596	18.4596	0
5321	4	3000301863	15	41	34286812	14	Compound		63247	17.6154	17.6154	0
5322	4	3000301863	15	42	3926601	14	Compound		62244	19.048	19.048	0
5324	4	3000301863	15	44	34547380	14	Compound		67193	11.9793	11.9793	0
5329	4	3000301863	16	1	39749024	14	Compound		92372	-23.9843	-23.9843	0
5330	4	3000301863	16	2	35605759	14	Compound		85517	-14.1932	-14.1932	0
5331	4	3000301863	16	3	36364566	14	Compound		82012	-9.18693	-9.18693	0
5332	4	3000301863	16	4	9941288	14	Compound		77839	-3.22657	-3.22657	0
5333	4	3000301863	16	5	43020670	14	Compound		49825	36.7863	36.7863	0
5334	4	3000301863	16	6	87094	14	Compound		77876	-3.27941	-3.27941	0
5335	4	3000301863	16	7	38264478	14	Compound		65289	14.6988	14.6988	0
5336	4	3000301863	16	8	29732360	14	Compound		29360	66.0168	66.0168	0
5337	4	3000301863	16	9	39216408	14	Compound		57845	25.3312	25.3312	0
5338	4	3000301863	16	10	206171	14	Compound		45551	42.8909	42.8909	0
5339	4	3000301863	16	11	36117298	14	Compound		44308	44.6663	44.6663	0
5340	4	3000301863	16	12	36817487	14	Compound		68030	10.7838	10.7838	0
5341	4	3000301863	16	13	39593288	14	Compound		68350	10.3267	10.3267	0
5342	4	3000301863	16	14	30343278	14	Compound		61917	19.5151	19.5151	0
5343	4	3000301863	16	15	38361365	14	Compound		64776	15.4315	15.4315	0
5344	4	3000301863	16	16	1614963	14	Compound		57814	25.3755	25.3755	0
5345	4	3000301863	16	17	38347505	14	Compound		40005	50.8124	50.8124	0
5346	4	3000301863	16	18	3236044	14	Compound		70361	7.45438	7.45438	0
5347	4	3000301863	16	19	40274528	14	Compound		44160	44.8777	44.8777	0
5348	4	3000301863	16	20	32379473	14	Compound		65771	14.0104	14.0104	0
5349	4	3000301863	16	21	4606035	14	Compound		67929	10.928	10.928	0
5350	4	3000301863	16	22	35424564	14	Compound		60721	21.2234	21.2234	0
5351	4	3000301863	16	23	36309511	14	Compound		70451	7.32583	7.32583	0
5352	4	3000301863	16	24	3937598	14	Compound		51927	33.784	33.784	0
5353	4	3000301863	16	25	3824583	14	Compound		37550	54.3189	54.3189	0
5354	4	3000301863	16	26	36842127	14	Compound		69863	8.16568	8.16568	0
5355	4	3000301863	16	27	39584657	14	Compound		54986	29.4147	29.4147	0
5356	4	3000301863	16	28	38332378	14	Compound		42342	47.4744	47.4744	0
5357	4	3000301863	16	29	335804	14	Compound		63832	16.7799	16.7799	0
5358	4	3000301863	16	30	30563540	14	Compound		52508	32.9541	32.9541	0
5359	4	3000301863	16	31	39504171	14	Compound		63527	17.2155	17.2155	0
5360	4	3000301863	16	32	23096360	14	Compound		69832	8.20996	8.20996	0
5361	4	3000301863	16	33	22914759	14	Compound		64114	16.3771	16.3771	0
5362	4	3000301863	16	34	32640223	14	Compound		36565	55.7258	55.7258	0
5363	4	3000301863	16	35	38352524	14	Compound		30386	64.5513	64.5513	0
5364	4	3000301863	16	36	23741844	14	Compound		65404	14.5345	14.5345	0
5365	4	3000301863	16	37	32461527	14	Compound		57496	25.8297	25.8297	0
5366	4	3000301863	16	38	34548976	14	Compound		60929	20.9263	20.9263	0
5367	4	3000301863	16	39	39157671	14	Compound		47931	39.4915	39.4915	0
5368	4	3000301863	16	40	30828322	14	Compound		47149	40.6085	40.6085	0
5369	4	3000301863	16	41	40107508	14	Compound		5935	99.4751	99.4751	0
5370	4	3000301863	16	42	35897337	14	Compound		31986	62.266	62.266	0
5371	4	3000301863	16	43	32270609	14	Compound		40558	50.0225	50.0225	0
5372	4	3000301863	16	44	43022623	14	Compound		47547	40.04	40.04	0
5377	4	3000301863	17	1	44647827	14	Compound		103122	-39.3387	-39.3387	0
5378	4	3000301863	17	2	29903111	14	Compound		91367	-22.5488	-22.5488	0
5379	4	3000301863	17	3	45442236	14	Compound		88272	-18.1282	-18.1282	0
5380	4	3000301863	17	4	1326318	14	Compound		70106	7.8186	7.8186	0
5381	4	3000301863	17	5	2457882	14	Compound		72659	4.17211	4.17211	0
5382	4	3000301863	17	6	31844316	14	Compound		77229	-2.35529	-2.35529	0
5383	4	3000301863	17	7	46315437	14	Compound		38937	52.3378	52.3378	0
5384	4	3000301863	17	8	30235786	14	Compound		46769	41.1512	41.1512	0
5385	4	3000301863	17	9	44539635	14	Compound		53465	31.5872	31.5872	0
5386	4	3000301863	17	10	31955784	14	Compound		50034	36.4878	36.4878	0
5387	4	3000301863	17	11	31177321	14	Compound		47100	40.6785	40.6785	0
5388	4	3000301863	17	12	2313591	14	Compound		42440	47.3344	47.3344	0
5389	4	3000301863	17	13	31928470	14	Compound		64136	16.3457	16.3457	0
5390	4	3000301863	17	14	2433529	14	Compound		36213	56.2285	56.2285	0
5391	4	3000301863	17	15	31933384	14	Compound		57789	25.4112	25.4112	0
5392	4	3000301863	17	16	4661545	14	Compound		51550	34.3224	34.3224	0
5393	4	3000301863	17	17	39006128	14	Compound		29158	66.3053	66.3053	0
5394	4	3000301863	17	18	32014472	14	Compound		23955	73.7368	73.7368	0
5395	4	3000301863	17	19	36691340	14	Compound		47481	40.1343	40.1343	0
5396	4	3000301863	17	20	22948100	14	Compound		26265	70.4374	70.4374	0
5397	4	3000301863	17	21	44243493	14	Compound		62933	18.0639	18.0639	0
5398	4	3000301863	17	22	117831	14	Compound		58856	23.8872	23.8872	0
5399	4	3000301863	17	23	45852436	14	Compound		23561	74.2996	74.2996	0
5400	4	3000301863	17	24	9278241	14	Compound		48512	38.6617	38.6617	0
5401	4	3000301863	17	25	44866997	14	Compound		46455	41.5997	41.5997	0
5402	4	3000301863	17	26	32522567	14	Compound		19581	79.9843	79.9843	0
5403	4	3000301863	17	27	36038688	14	Compound		8459	95.87	95.87	0
5404	4	3000301863	17	28	32444489	14	Compound		47440	40.1928	40.1928	0
5405	4	3000301863	17	29	44917481	14	Compound		27835	68.195	68.195	0
5406	4	3000301863	17	30	36109976	14	Compound		59228	23.3558	23.3558	0
5407	4	3000301863	17	31	45357151	14	Compound		54416	30.2289	30.2289	0
5408	4	3000301863	17	32	1048355	14	Compound		38273	53.2862	53.2862	0
5409	4	3000301863	17	33	39592455	14	Compound		52285	33.2726	33.2726	0
5410	4	3000301863	17	34	3815588	14	Compound		37589	54.2632	54.2632	0
5411	4	3000301863	17	35	45405969	14	Compound		26517	70.0775	70.0775	0
5412	4	3000301863	17	36	25169389	14	Compound		26146	70.6074	70.6074	0
5413	4	3000301863	17	37	35614012	14	Compound		49544	37.1876	37.1876	0
5414	4	3000301863	17	38	32005505	14	Compound		44801	43.9622	43.9622	0
5415	4	3000301863	17	39	31778978	14	Compound		56133	27.7765	27.7765	0
5416	4	3000301863	17	40	32013884	14	Compound		28397	67.3923	67.3923	0
5417	4	3000301863	17	41	39403217	14	Compound		56635	27.0595	27.0595	0
5418	4	3000301863	17	42	3657241	14	Compound		46403	41.674	41.674	0
5420	4	3000301863	17	44	28208782	14	Compound		36599	55.6772	55.6772	0
5425	4	3000301863	18	1	39471656	14	Compound		99582	-34.2824	-34.2824	0
5426	4	3000301863	18	2	31634204	14	Compound		90400	-21.1676	-21.1676	0
5427	4	3000301863	18	3	43048488	14	Compound		88744	-18.8024	-18.8024	0
5428	4	3000301863	18	4	43015952	14	Compound		81052	-7.81575	-7.81575	0
5429	4	3000301863	18	5	37371754	14	Compound		84660	-12.9691	-12.9691	0
5430	4	3000301863	18	6	36760864	14	Compound		77138	-2.22532	-2.22532	0
5431	4	3000301863	18	7	29714727	14	Compound		78149	-3.66934	-3.66934	0
5432	4	3000301863	18	8	36702505	14	Compound		74990	0.842707	0.842707	0
5433	4	3000301863	18	9	4108419	14	Compound		77174	-2.27674	-2.27674	0
5434	4	3000301863	18	10	9624510	14	Compound		27879	68.1321	68.1321	0
5435	4	3000301863	18	11	38356388	14	Compound		42558	47.1659	47.1659	0
5436	4	3000301863	18	12	4416027	14	Compound		61161	20.5949	20.5949	0
5437	4	3000301863	18	13	35571690	14	Compound		52897	32.3985	32.3985	0
5438	4	3000301863	18	14	38220749	14	Compound		38038	53.6219	53.6219	0
5439	4	3000301863	18	15	36064994	14	Compound		74409	1.67256	1.67256	0
5441	4	3000301863	18	17	30347002	14	Compound		58886	23.8443	23.8443	0
5442	4	3000301863	18	18	30526489	14	Compound		22966	75.1494	75.1494	0
5443	4	3000301863	18	19	30310896	14	Compound		61059	20.7406	20.7406	0
5444	4	3000301863	18	20	38226342	14	Compound		71957	5.17479	5.17479	0
5445	4	3000301863	18	21	39569411	14	Compound		68037	10.7738	10.7738	0
5446	4	3000301863	18	22	6154176	14	Compound		33702	59.815	59.815	0
5447	4	3000301863	18	23	30179310	14	Compound		32199	61.9618	61.9618	0
5448	4	3000301863	18	24	12261851	14	Compound		31144	63.4687	63.4687	0
5450	4	3000301863	18	26	38343935	14	Compound		63740	16.9113	16.9113	0
5451	4	3000301863	18	27	30487779	14	Compound		73069	3.5865	3.5865	0
5452	4	3000301863	18	28	31929555	14	Compound		27256	69.022	69.022	0
5453	4	3000301863	18	29	38366286	14	Compound		36836	55.3387	55.3387	0
5454	4	3000301863	18	30	36961057	14	Compound		61948	19.4708	19.4708	0
5455	4	3000301863	18	31	32378955	14	Compound		38971	52.2892	52.2892	0
5456	4	3000301863	18	32	9979305	14	Compound		29027	66.4924	66.4924	0
5457	4	3000301863	18	33	23247742	14	Compound		50826	35.3565	35.3565	0
5458	4	3000301863	18	34	40110196	14	Compound		10793	92.5363	92.5363	0
5459	4	3000301863	18	35	38359482	14	Compound		46608	41.3812	41.3812	0
5460	4	3000301863	18	36	39545394	14	Compound		65509	14.3846	14.3846	0
5461	4	3000301863	18	37	32395944	14	Compound		56317	27.5137	27.5137	0
5462	4	3000301863	18	38	9290057	14	Compound		40697	49.824	49.824	0
5463	4	3000301863	18	39	32387327	14	Compound		40308	50.3796	50.3796	0
5464	4	3000301863	18	40	22890581	14	Compound		72022	5.08195	5.08195	0
5465	4	3000301863	18	41	31232894	14	Compound		56343	27.4765	27.4765	0
5466	4	3000301863	18	42	30111571	14	Compound		28101	67.815	67.815	0
5467	4	3000301863	18	43	32533753	14	Compound		72671	4.15497	4.15497	0
5468	4	3000301863	18	44	40146554	14	Compound		33896	59.5379	59.5379	0
5473	4	3000301863	19	1	44427334	14	Compound		8656	95.5886	95.5886	0
5474	4	3000301863	19	2	3896151	14	Compound		88639	-18.6524	-18.6524	0
5475	4	3000301863	19	3	23140607	14	Compound		73575	2.86377	2.86377	0
5476	4	3000301863	19	4	31591385	14	Compound		81450	-8.38422	-8.38422	0
5477	4	3000301863	19	5	45140501	14	Compound		79541	-5.65756	-5.65756	0
5478	4	3000301863	19	6	9278199	14	Compound		71845	5.33476	5.33476	0
5479	4	3000301863	19	7	35415100	14	Compound		27509	68.6606	68.6606	0
5480	4	3000301863	19	8	29345169	14	Compound		74822	1.08266	1.08266	0
5481	4	3000301863	19	9	45124751	14	Compound		35011	57.9454	57.9454	0
5482	4	3000301863	19	10	2727137	14	Compound		38883	52.4149	52.4149	0
5483	4	3000301863	19	11	34484989	14	Compound		45927	42.3539	42.3539	0
5484	4	3000301863	19	12	31743292	14	Compound		33980	59.418	59.418	0
5485	4	3000301863	19	13	30385509	14	Compound		47143	40.617	40.617	0
5486	4	3000301863	19	14	30519251	14	Compound		47561	40.02	40.02	0
5487	4	3000301863	19	15	45852401	14	Compound		11510	91.5122	91.5122	0
5488	4	3000301863	19	16	30481472	14	Compound		40720	49.7911	49.7911	0
5489	4	3000301863	19	17	3864518	14	Compound		65118	14.943	14.943	0
5490	4	3000301863	19	18	31398752	14	Compound		63466	17.3026	17.3026	0
5491	4	3000301863	19	19	45874913	14	Compound		44299	44.6792	44.6792	0
5492	4	3000301863	19	20	31488618	14	Compound		63789	16.8413	16.8413	0
5493	4	3000301863	19	21	45388140	14	Compound		18923	80.9241	80.9241	0
5494	4	3000301863	19	22	10497480	14	Compound		48347	38.8973	38.8973	0
5495	4	3000301863	19	23	45018225	14	Compound		48172	39.1473	39.1473	0
5496	4	3000301863	19	24	30240343	14	Compound		34829	58.2053	58.2053	0
5497	4	3000301863	19	25	45049207	14	Compound		67669	11.2994	11.2994	0
5498	4	3000301863	19	26	32132492	14	Compound		33847	59.6079	59.6079	0
5499	4	3000301863	19	27	25433177	14	Compound		40379	50.2782	50.2782	0
5500	4	3000301863	19	28	40022626	14	Compound		51095	34.9723	34.9723	0
5501	4	3000301863	19	29	23674637	14	Compound		41734	48.3428	48.3428	0
5502	4	3000301863	19	30	2621787	14	Compound		42495	47.2558	47.2558	0
5503	4	3000301863	19	31	46423216	14	Compound		37918	53.7933	53.7933	0
5504	4	3000301863	19	32	3993458	14	Compound		35163	57.7283	57.7283	0
5505	4	3000301863	19	33	32065243	14	Compound		55577	28.5706	28.5706	0
5506	4	3000301863	19	34	29393756	14	Compound		42154	47.7429	47.7429	0
5507	4	3000301863	19	35	45108623	14	Compound		43737	45.4819	45.4819	0
5508	4	3000301863	19	36	1338624	14	Compound		45339	43.1937	43.1937	0
5509	4	3000301863	19	37	44702343	14	Compound		55229	29.0677	29.0677	0
5510	4	3000301863	19	38	72317	14	Compound		47535	40.0571	40.0571	0
5511	4	3000301863	19	39	44606065	14	Compound		51496	34.3996	34.3996	0
5512	4	3000301863	19	40	31518361	14	Compound		37594	54.256	54.256	0
5513	4	3000301863	19	41	45025904	14	Compound		73597	2.83235	2.83235	0
5514	4	3000301863	19	42	23178757	14	Compound		62805	18.2467	18.2467	0
5516	4	3000301863	19	44	30281104	14	Compound		38653	52.7434	52.7434	0
5521	4	3000301863	20	1	36390396	14	Compound		21128	77.7747	77.7747	0
5522	4	3000301863	20	2	31316166	14	Compound		88830	-18.9252	-18.9252	0
5523	4	3000301863	20	3	34526422	14	Compound		65294	14.6917	14.6917	0
5524	4	3000301863	20	4	3657962	14	Compound		62766	18.3024	18.3024	0
5525	4	3000301863	20	5	40159147	14	Compound		60948	20.8991	20.8991	0
5526	4	3000301863	20	6	23005374	14	Compound		71007	6.53169	6.53169	0
5527	4	3000301863	20	7	2350887	14	Compound		60813	21.0919	21.0919	0
5528	4	3000301863	20	8	30897125	14	Compound		33665	59.8679	59.8679	0
5529	4	3000301863	20	9	36490055	14	Compound		37344	54.6131	54.6131	0
5530	4	3000301863	20	10	32036697	14	Compound		64127	16.3585	16.3585	0
5531	4	3000301863	20	11	40130531	14	Compound		65445	14.476	14.476	0
5532	4	3000301863	20	12	31833872	14	Compound		31599	62.8188	62.8188	0
5533	4	3000301863	20	13	3715355	14	Compound		25604	71.3815	71.3815	0
5534	4	3000301863	20	14	31999443	14	Compound		52037	33.6269	33.6269	0
5535	4	3000301863	20	15	30290820	14	Compound		39621	51.3608	51.3608	0
5536	4	3000301863	20	16	6188721	14	Compound		68454	10.1782	10.1782	0
5537	4	3000301863	20	17	38899686	14	Compound		35599	57.1055	57.1055	0
5538	4	3000301863	20	18	31846143	14	Compound		57817	25.3712	25.3712	0
5539	4	3000301863	20	19	6145251	14	Compound		22062	76.4406	76.4406	0
5540	4	3000301863	20	20	39386032	14	Compound		62796	18.2596	18.2596	0
5541	4	3000301863	20	21	39648889	14	Compound		61033	20.7777	20.7777	0
5542	4	3000301863	20	22	31288159	14	Compound		49263	37.589	37.589	0
5543	4	3000301863	20	23	22539356	14	Compound		51561	34.3067	34.3067	0
5544	4	3000301863	20	24	4495106	14	Compound		58727	24.0714	24.0714	0
5545	4	3000301863	20	25	36111866	14	Compound		48859	38.166	38.166	0
5546	4	3000301863	20	26	36676395	14	Compound		58255	24.7456	24.7456	0
5547	4	3000301863	20	27	40254158	14	Compound		49889	36.6949	36.6949	0
5548	4	3000301863	20	28	29804285	14	Compound		37703	54.1003	54.1003	0
5549	4	3000301863	20	29	38861935	14	Compound		44569	44.2935	44.2935	0
5550	4	3000301863	20	30	23320486	14	Compound		69102	9.25263	9.25263	0
5551	4	3000301863	20	31	39523323	14	Compound		64760	15.4544	15.4544	0
5552	4	3000301863	20	32	40280569	14	Compound		55045	29.3305	29.3305	0
5553	4	3000301863	20	33	40137664	14	Compound		64167	16.3014	16.3014	0
5554	4	3000301863	20	34	38323313	14	Compound		32341	61.759	61.759	0
5555	4	3000301863	20	35	1142337	14	Compound		54813	29.6618	29.6618	0
5556	4	3000301863	20	36	38864602	14	Compound		18072	82.1396	82.1396	0
5557	4	3000301863	20	37	33827661	14	Compound		25043	72.1828	72.1828	0
5558	4	3000301863	20	38	39535811	14	Compound		72088	4.98768	4.98768	0
5559	4	3000301863	20	39	32125499	14	Compound		34474	58.7124	58.7124	0
5560	4	3000301863	20	40	40125442	14	Compound		64566	15.7315	15.7315	0
5561	4	3000301863	20	41	35982058	14	Compound		59473	23.0059	23.0059	0
5562	4	3000301863	20	42	36041481	14	Compound		10710	92.6549	92.6549	0
5563	4	3000301863	20	43	39581857	14	Compound		8184	96.2628	96.2628	0
5564	4	3000301863	20	44	35736708	14	Compound		64713	15.5215	15.5215	0
5569	4	3000301863	21	1	43193311	14	Compound		94146	-26.5181	-26.5181	0
5570	4	3000301863	21	2	23578898	14	Compound		67632	11.3523	11.3523	0
5571	4	3000301863	21	3	45107776	14	Compound		52799	32.5385	32.5385	0
5572	4	3000301863	21	4	3800594	14	Compound		54850	29.609	29.609	0
5573	4	3000301863	21	5	31860346	14	Compound		57129	26.3539	26.3539	0
5574	4	3000301863	21	6	9965298	14	Compound		45967	42.2967	42.2967	0
5575	4	3000301863	21	7	36253259	14	Compound		29515	65.7954	65.7954	0
5576	4	3000301863	21	8	30324315	14	Compound		67617	11.3737	11.3737	0
5577	4	3000301863	21	9	46419072	14	Compound		10872	92.4235	92.4235	0
5578	4	3000301863	21	10	30915801	14	Compound		28599	67.1037	67.1037	0
5579	4	3000301863	21	11	9254091	14	Compound		76777	-1.70969	-1.70969	0
5580	4	3000301863	21	12	12406163	14	Compound		72892	3.83931	3.83931	0
5581	4	3000301863	21	13	46092781	14	Compound		65768	14.0146	14.0146	0
5582	4	3000301863	21	14	30196327	14	Compound		67499	11.5422	11.5422	0
5583	4	3000301863	21	15	45230927	14	Compound		58852	23.8929	23.8929	0
5584	4	3000301863	21	16	22755796	14	Compound		53890	30.9802	30.9802	0
5585	4	3000301863	21	17	30812180	14	Compound		31799	62.5331	62.5331	0
5586	4	3000301863	21	18	31991820	14	Compound		19681	79.8415	79.8415	0
5587	4	3000301863	21	19	31937941	14	Compound		60959	20.8834	20.8834	0
5588	4	3000301863	21	20	9763110	14	Compound		70009	7.95715	7.95715	0
5589	4	3000301863	21	21	44869377	14	Compound		54329	30.3532	30.3532	0
5590	4	3000301863	21	22	317338	14	Compound		47335	40.3428	40.3428	0
5591	4	3000301863	21	23	31161025	14	Compound		16682	84.125	84.125	0
5592	4	3000301863	21	24	2689862	14	Compound		47803	39.6743	39.6743	0
5593	4	3000301863	21	25	38984302	14	Compound		24310	73.2298	73.2298	0
5594	4	3000301863	21	26	3830610	14	Compound		55704	28.3892	28.3892	0
5595	4	3000301863	21	27	32382721	14	Compound		65610	14.2403	14.2403	0
5596	4	3000301863	21	28	3592274	14	Compound		54469	30.1532	30.1532	0
5597	4	3000301863	21	29	46383554	14	Compound		6461	98.7238	98.7238	0
5598	4	3000301863	21	30	34736856	14	Compound		42636	47.0545	47.0545	0
5599	4	3000301863	21	31	36082634	14	Compound		29467	65.864	65.864	0
5600	4	3000301863	21	32	3844435	14	Compound		63980	16.5685	16.5685	0
5601	4	3000301863	21	33	44928289	14	Compound		8245	96.1757	96.1757	0
5602	4	3000301863	21	34	9321711	14	Compound		58302	24.6784	24.6784	0
5603	4	3000301863	21	35	9728838	14	Compound		37095	54.9688	54.9688	0
5604	4	3000301863	21	36	22472380	14	Compound		66377	13.1448	13.1448	0
5605	4	3000301863	21	37	44754108	14	Compound		9016	95.0744	95.0744	0
5606	4	3000301863	21	38	573349	14	Compound		68816	9.66113	9.66113	0
5607	4	3000301863	21	39	34762077	14	Compound		40801	49.6754	49.6754	0
5608	4	3000301863	21	40	3675637	14	Compound		40409	50.2353	50.2353	0
5609	4	3000301863	21	41	46482681	14	Compound		42907	46.6674	46.6674	0
5610	4	3000301863	21	42	31548902	14	Compound		25823	71.0687	71.0687	0
5612	4	3000301863	21	44	23509843	14	Compound		32390	61.689	61.689	0
5617	4	3000301863	22	1	40136040	14	Compound		96016	-29.1891	-29.1891	0
5618	4	3000301863	22	2	31803345	14	Compound		91802	-23.1701	-23.1701	0
5619	4	3000301863	22	3	36158248	14	Compound		84194	-12.3035	-12.3035	0
5620	4	3000301863	22	4	40191739	14	Compound		72393	4.55204	4.55204	0
5621	4	3000301863	22	5	43226442	14	Compound		67500	11.5408	11.5408	0
5622	4	3000301863	22	6	36754746	14	Compound		74831	1.06981	1.06981	0
5623	4	3000301863	22	7	2867760	14	Compound		79368	-5.41046	-5.41046	0
5624	4	3000301863	22	8	5227635	14	Compound		63676	17.0027	17.0027	0
5625	4	3000301863	22	9	40054889	14	Compound		70669	7.01446	7.01446	0
5626	4	3000301863	22	10	4046308	14	Compound		73781	2.56954	2.56954	0
5627	4	3000301863	22	11	40049198	14	Compound		72248	4.75915	4.75915	0
5628	4	3000301863	22	12	36674778	14	Compound		71260	6.17033	6.17033	0
5629	4	3000301863	22	13	39587807	14	Compound		64160	16.3114	16.3114	0
5630	4	3000301863	22	14	3793846	14	Compound		37107	54.9516	54.9516	0
5631	4	3000301863	22	15	39247950	14	Compound		49853	36.7463	36.7463	0
5632	4	3000301863	22	16	23706998	14	Compound		67170	12.0121	12.0121	0
5633	4	3000301863	22	17	4693332	14	Compound		51435	34.4867	34.4867	0
5634	4	3000301863	22	18	38237171	14	Compound		65977	13.7161	13.7161	0
5635	4	3000301863	22	19	32394201	14	Compound		48517	38.6545	38.6545	0
5636	4	3000301863	22	20	4477872	14	Compound		70134	7.77861	7.77861	0
5637	4	3000301863	22	21	40187007	14	Compound		33674	59.855	59.855	0
5638	4	3000301863	22	22	1817830	14	Compound		5292	100.394	100.394	0
5639	4	3000301863	22	23	31979430	14	Compound		35956	56.5956	56.5956	0
5640	4	3000301863	22	24	892283	14	Compound		72202	4.82485	4.82485	0
5641	4	3000301863	22	25	38317328	14	Compound		32420	61.6461	61.6461	0
5642	4	3000301863	22	26	39337494	14	Compound		48038	39.3387	39.3387	0
5643	4	3000301863	22	27	40065886	14	Compound		59417	23.0859	23.0859	0
5644	4	3000301863	22	28	1727243	14	Compound		48072	39.2901	39.2901	0
5645	4	3000301863	22	29	32640272	14	Compound		48008	39.3815	39.3815	0
5646	4	3000301863	22	30	40049744	14	Compound		65426	14.5031	14.5031	0
5647	4	3000301863	22	31	40040259	14	Compound		56612	27.0923	27.0923	0
5648	4	3000301863	22	32	3822784	14	Compound		41893	48.1157	48.1157	0
5649	4	3000301863	22	33	38336011	14	Compound		37094	54.9702	54.9702	0
5650	4	3000301863	22	34	3819172	14	Compound		74435	1.63542	1.63542	0
5651	4	3000301863	22	35	40049149	14	Compound		62866	18.1596	18.1596	0
5652	4	3000301863	22	36	38284820	14	Compound		70883	6.7088	6.7088	0
5653	4	3000301863	22	37	32297573	14	Compound		74289	1.84396	1.84396	0
5654	4	3000301863	22	38	30149224	14	Compound		25740	71.1873	71.1873	0
5655	4	3000301863	22	39	32439960	14	Compound		68124	10.6495	10.6495	0
5656	4	3000301863	22	40	2718422	14	Compound		38536	52.9106	52.9106	0
5657	4	3000301863	22	41	36503887	14	Compound		23839	73.9025	73.9025	0
5658	4	3000301863	22	42	39802210	14	Compound		47779	39.7086	39.7086	0
5659	4	3000301863	22	43	34398511	14	Compound		31529	62.9188	62.9188	0
5660	4	3000301863	22	44	31536827	14	Compound		50834	35.3451	35.3451	0
5665	4	3000301863	23	1	39024230	14	Compound		97058	-30.6774	-30.6774	0
5666	4	3000301863	23	2	2747045	14	Compound		91531	-22.7831	-22.7831	0
5667	4	3000301863	23	3	206612	14	Compound		87558	-17.1084	-17.1084	0
5668	4	3000301863	23	4	30481381	14	Compound		62645	18.4753	18.4753	0
5669	4	3000301863	23	5	2734410	14	Compound		65021	15.0816	15.0816	0
5670	4	3000301863	23	6	2433683	14	Compound		41251	49.0327	49.0327	0
5671	4	3000301863	23	7	44571688	14	Compound		64577	15.7158	15.7158	0
5672	4	3000301863	23	8	23220162	14	Compound		40333	50.3439	50.3439	0
5673	4	3000301863	23	9	45062059	14	Compound		23381	74.5567	74.5567	0
5674	4	3000301863	23	10	2453129	14	Compound		38700	52.6763	52.6763	0
5675	4	3000301863	23	11	32447989	14	Compound		62923	18.0782	18.0782	0
5676	4	3000301863	23	12	31743285	14	Compound		47804	39.6729	39.6729	0
5677	4	3000301863	23	13	44571716	14	Compound		17798	82.531	82.531	0
5678	4	3000301863	23	14	4177362	14	Compound		5118	100.642	100.642	0
5679	4	3000301863	23	15	44427348	14	Compound		13088	89.2583	89.2583	0
5680	4	3000301863	23	16	22272061	14	Compound		63367	17.444	17.444	0
5681	4	3000301863	23	17	30947154	14	Compound		52967	32.2985	32.2985	0
5682	4	3000301863	23	18	31984379	14	Compound		40683	49.844	49.844	0
5683	4	3000301863	23	19	45823428	14	Compound		46349	41.7511	41.7511	0
5684	4	3000301863	23	20	31984722	14	Compound		54414	30.2317	30.2317	0
5685	4	3000301863	23	21	36693125	14	Compound		5608	99.9422	99.9422	0
5686	4	3000301863	23	22	30757699	14	Compound		53693	31.2616	31.2616	0
5687	4	3000301863	23	23	39614127	14	Compound		53970	30.8659	30.8659	0
5688	4	3000301863	23	24	31003490	14	Compound		44105	44.9563	44.9563	0
5689	4	3000301863	23	25	45216647	14	Compound		18392	81.6826	81.6826	0
5690	4	3000301863	23	26	42959021	14	Compound		32522	61.5004	61.5004	0
5691	4	3000301863	23	27	39294052	14	Compound		36398	55.9643	55.9643	0
5692	4	3000301863	23	28	32437055	14	Compound		36136	56.3385	56.3385	0
5693	4	3000301863	23	29	46504703	14	Compound		63072	17.8654	17.8654	0
5694	4	3000301863	23	30	9874396	14	Compound		53359	31.7386	31.7386	0
5695	4	3000301863	23	31	31939992	14	Compound		57006	26.5295	26.5295	0
5696	4	3000301863	23	32	914515	14	Compound		33411	60.2307	60.2307	0
5697	4	3000301863	23	33	35419356	14	Compound		30931	63.7729	63.7729	0
5698	4	3000301863	23	34	1055068	14	Compound		28258	67.5908	67.5908	0
5699	4	3000301863	23	35	45054198	14	Compound		78459	-4.11212	-4.11212	0
5700	4	3000301863	23	36	4058824	14	Compound		43332	46.0603	46.0603	0
5701	4	3000301863	23	37	937230	14	Compound		6683	98.4067	98.4067	0
5702	4	3000301863	23	38	1547049	14	Compound		5032	100.765	100.765	0
5703	4	3000301863	23	39	35602014	14	Compound		34499	58.6767	58.6767	0
5704	4	3000301863	23	40	31050915	14	Compound		68954	9.46402	9.46402	0
5705	4	3000301863	23	41	36316119	14	Compound		15352	86.0246	86.0246	0
5706	4	3000301863	23	42	9290778	14	Compound		55274	29.0034	29.0034	0
5708	4	3000301863	23	44	22757973	14	Compound		33956	59.4522	59.4522	0
5713	4	3000301863	24	1	40189478	14	Compound		95218	-28.0493	-28.0493	0
5714	4	3000301863	24	2	40329646	14	Compound		83402	-11.1723	-11.1723	0
5715	4	3000301863	24	3	39011483	14	Compound		75206	0.53419	0.53419	0
5716	4	3000301863	24	4	3717287	14	Compound		60170	22.0104	22.0104	0
5717	4	3000301863	24	5	32523568	14	Compound		69888	8.12998	8.12998	0
5718	4	3000301863	24	6	4820326	14	Compound		70946	6.61882	6.61882	0
5719	4	3000301863	24	7	30767695	14	Compound		75393	0.267095	0.267095	0
5720	4	3000301863	24	8	3804570	14	Compound		47383	40.2742	40.2742	0
5721	4	3000301863	24	9	31268356	14	Compound		62105	19.2466	19.2466	0
5722	4	3000301863	24	10	2522457	14	Compound		64724	15.5058	15.5058	0
5723	4	3000301863	24	11	39544330	14	Compound		77823	-3.20371	-3.20371	0
5724	4	3000301863	24	12	3792572	14	Compound		71124	6.36458	6.36458	0
5725	4	3000301863	24	13	32398968	14	Compound		62811	18.2382	18.2382	0
5726	4	3000301863	24	14	31856804	14	Compound		65511	14.3817	14.3817	0
5727	4	3000301863	24	15	38891083	14	Compound		68966	9.44688	9.44688	0
5728	4	3000301863	24	16	911680	14	Compound		63602	17.1084	17.1084	0
5729	4	3000301863	24	17	3685031	14	Compound		29777	65.4212	65.4212	0
5730	4	3000301863	24	18	38312680	14	Compound		76643	-1.5183	-1.5183	0
5731	4	3000301863	24	19	39546885	14	Compound		70700	6.97018	6.97018	0
5732	4	3000301863	24	20	38342969	14	Compound		65640	14.1975	14.1975	0
5733	4	3000301863	24	21	22271207	14	Compound		24517	72.9341	72.9341	0
5734	4	3000301863	24	22	4645130	14	Compound		51090	34.9795	34.9795	0
5735	4	3000301863	24	23	39441514	14	Compound		56614	27.0894	27.0894	0
5736	4	3000301863	24	24	4462752	14	Compound		59377	23.143	23.143	0
5737	4	3000301863	24	25	10105396	14	Compound		45957	42.311	42.311	0
5738	4	3000301863	24	26	23480772	14	Compound		33607	59.9507	59.9507	0
5739	4	3000301863	24	27	1971144	14	Compound		6669	98.4267	98.4267	0
5740	4	3000301863	24	28	38339427	14	Compound		43799	45.3933	45.3933	0
5741	4	3000301863	24	29	39419674	14	Compound		40811	49.6611	49.6611	0
5742	4	3000301863	24	30	32358242	14	Compound		55235	29.0591	29.0591	0
5743	4	3000301863	24	31	35476371	14	Compound		60374	21.719	21.719	0
5744	4	3000301863	24	32	205282	14	Compound		54691	29.8361	29.8361	0
5745	4	3000301863	24	33	23025905	14	Compound		45223	43.3594	43.3594	0
5746	4	3000301863	24	34	1299137	14	Compound		51536	34.3424	34.3424	0
5747	4	3000301863	24	35	22855665	14	Compound		65489	14.4131	14.4131	0
5748	4	3000301863	24	36	39708375	14	Compound		75187	0.561328	0.561328	0
5749	4	3000301863	24	37	36116906	14	Compound		58582	24.2785	24.2785	0
5750	4	3000301863	24	38	39467911	14	Compound		39772	51.1452	51.1452	0
5751	4	3000301863	24	39	38990917	14	Compound		24328	73.2041	73.2041	0
5752	4	3000301863	24	40	40146687	14	Compound		31976	62.2803	62.2803	0
5753	4	3000301863	24	41	1904973	14	Compound		20395	78.8216	78.8216	0
5754	4	3000301863	24	42	36772379	14	Compound		66923	12.3649	12.3649	0
5755	4	3000301863	24	43	39585770	14	Compound		68691	9.83967	9.83967	0
5756	4	3000301863	24	44	28002086	14	Compound		73741	2.62667	2.62667	0
5761	4	3000301863	25	1	39345075	14	Compound		90372	-21.1277	-21.1277	0
5762	4	3000301863	25	2	31742634	14	Compound		92497	-24.1628	-24.1628	0
5763	4	3000301863	25	3	45074477	14	Compound		80113	-6.47456	-6.47456	0
5764	4	3000301863	25	4	32002327	14	Compound		43632	45.6319	45.6319	0
5765	4	3000301863	25	5	45230759	14	Compound		37191	54.8316	54.8316	0
5766	4	3000301863	25	6	31848551	14	Compound		20014	79.3658	79.3658	0
5767	4	3000301863	25	7	44305303	14	Compound		44625	44.2135	44.2135	0
5768	4	3000301863	25	8	31222982	14	Compound		39998	50.8224	50.8224	0
5769	4	3000301863	25	9	46495533	14	Compound		9223	94.7788	94.7788	0
5770	4	3000301863	25	10	10462382	14	Compound		47921	39.5058	39.5058	0
5771	4	3000301863	25	11	388857	14	Compound		75770	-0.27138	-0.27138	0
5772	4	3000301863	25	12	31217956	14	Compound		32428	61.6347	61.6347	0
5773	4	3000301863	25	13	46496058	14	Compound		19462	80.1543	80.1543	0
5774	4	3000301863	25	14	22478323	14	Compound		58294	24.6899	24.6899	0
5775	4	3000301863	25	15	46482373	14	Compound		17837	82.4753	82.4753	0
5776	4	3000301863	25	16	1062208	14	Compound		57573	25.7197	25.7197	0
5777	4	3000301863	25	17	45423511	14	Compound		64158	16.3142	16.3142	0
5778	4	3000301863	25	18	4763493	14	Compound		56807	26.8138	26.8138	0
5779	4	3000301863	25	19	36038674	14	Compound		29368	66.0054	66.0054	0
5780	4	3000301863	25	20	23712535	14	Compound		55573	28.5763	28.5763	0
5781	4	3000301863	25	21	45196781	14	Compound		27124	69.2105	69.2105	0
5782	4	3000301863	25	22	22415260	14	Compound		64267	16.1585	16.1585	0
5783	4	3000301863	25	23	44490096	14	Compound		68404	10.2496	10.2496	0
5784	4	3000301863	25	24	272146	14	Compound		52092	33.5483	33.5483	0
5785	4	3000301863	25	25	39617417	14	Compound		55336	28.9148	28.9148	0
5786	4	3000301863	25	26	40022367	14	Compound		65170	14.8688	14.8688	0
5787	4	3000301863	25	27	22435728	14	Compound		59692	22.6931	22.6931	0
5788	4	3000301863	25	28	40027834	14	Compound		66538	12.9148	12.9148	0
5789	4	3000301863	25	29	46515735	14	Compound		51747	34.0411	34.0411	0
5790	4	3000301863	25	30	35679798	14	Compound		27765	68.2949	68.2949	0
5791	4	3000301863	25	31	45074498	14	Compound		7294	97.534	97.534	0
5792	4	3000301863	25	32	2751861	14	Compound		12967	89.4312	89.4312	0
5793	4	3000301863	25	33	32174114	14	Compound		52166	33.4426	33.4426	0
5794	4	3000301863	25	34	30267440	14	Compound		53585	31.4158	31.4158	0
5795	4	3000301863	25	35	39006086	14	Compound		6624	98.491	98.491	0
5796	4	3000301863	25	36	30236584	14	Compound		54776	29.7147	29.7147	0
5797	4	3000301863	25	37	45094112	14	Compound		23553	74.311	74.311	0
5798	4	3000301863	25	38	3213273	14	Compound		61139	20.6263	20.6263	0
5799	4	3000301863	25	39	30241351	14	Compound		63096	17.8311	17.8311	0
5800	4	3000301863	25	40	30191546	14	Compound		52771	32.5785	32.5785	0
5801	4	3000301863	25	41	44319597	14	Compound		72831	3.92644	3.92644	0
5802	4	3000301863	25	42	32050466	14	Compound		28830	66.7738	66.7738	0
5804	4	3000301863	25	44	38174304	14	Compound		49986	36.5563	36.5563	0
5809	4	3000301863	26	1	40134024	14	Compound		92782	-24.5699	-24.5699	0
5810	4	3000301863	26	2	39789344	14	Compound		77106	-2.17961	-2.17961	0
5811	4	3000301863	26	3	32661076	14	Compound		68150	10.6124	10.6124	0
5812	4	3000301863	26	4	31225397	14	Compound		7272	97.5654	97.5654	0
5813	4	3000301863	26	5	32499957	14	Compound		79779	-5.9975	-5.9975	0
5814	4	3000301863	26	6	38347078	14	Compound		43002	46.5317	46.5317	0
5815	4	3000301863	26	7	22759387	14	Compound		67364	11.735	11.735	0
5816	4	3000301863	26	8	4603578	14	Compound		27569	68.5749	68.5749	0
5817	4	3000301863	26	9	9294607	14	Compound		43828	45.3519	45.3519	0
5818	4	3000301863	26	10	4699779	14	Compound		83971	-11.985	-11.985	0
5819	4	3000301863	26	11	40049156	14	Compound		72874	3.86502	3.86502	0
5820	4	3000301863	26	12	3716447	14	Compound		71050	6.47027	6.47027	0
5821	4	3000301863	26	13	39689874	14	Compound		65548	14.3289	14.3289	0
5822	4	3000301863	26	14	31834110	14	Compound		46956	40.8841	40.8841	0
5823	4	3000301863	26	15	31933531	14	Compound		57230	26.2096	26.2096	0
5824	4	3000301863	26	16	36645532	14	Compound		65722	14.0803	14.0803	0
5825	4	3000301863	26	17	40206194	14	Compound		73455	3.03517	3.03517	0
5826	4	3000301863	26	18	22763629	14	Compound		67071	12.1535	12.1535	0
5827	4	3000301863	26	19	36312829	14	Compound		64238	16.2	16.2	0
5828	4	3000301863	26	20	36788724	14	Compound		46938	40.9098	40.9098	0
5829	4	3000301863	26	21	31815189	14	Compound		22228	76.2035	76.2035	0
5830	4	3000301863	26	22	32518374	14	Compound		50975	35.1437	35.1437	0
5831	4	3000301863	26	23	39576250	14	Compound		50072	36.4335	36.4335	0
5832	4	3000301863	26	24	36808555	14	Compound		35344	57.4697	57.4697	0
5833	4	3000301863	26	25	323029	14	Compound		32066	62.1518	62.1518	0
5834	4	3000301863	26	26	29588006	14	Compound		38833	52.4863	52.4863	0
5835	4	3000301863	26	27	40066726	14	Compound		61792	19.6936	19.6936	0
5836	4	3000301863	26	28	31192098	14	Compound		40280	50.4196	50.4196	0
5837	4	3000301863	26	29	36799175	14	Compound		53088	32.1257	32.1257	0
5838	4	3000301863	26	30	5016914	14	Compound		4760	101.153	101.153	0
5839	4	3000301863	26	31	40243637	14	Compound		40015	50.7981	50.7981	0
5840	4	3000301863	26	32	23220225	14	Compound		61762	19.7365	19.7365	0
5841	4	3000301863	26	33	39644136	14	Compound		66521	12.9391	12.9391	0
5842	4	3000301863	26	34	40149459	14	Compound		67660	11.3123	11.3123	0
5843	4	3000301863	26	35	30215101	14	Compound		34158	59.1637	59.1637	0
5844	4	3000301863	26	36	3842118	14	Compound		49494	37.2591	37.2591	0
5845	4	3000301863	26	37	6156591	14	Compound		26813	69.6547	69.6547	0
5846	4	3000301863	26	38	10089303	14	Compound		31567	62.8645	62.8645	0
5847	4	3000301863	26	39	588168	14	Compound		79331	-5.35761	-5.35761	0
5848	4	3000301863	26	40	38263176	14	Compound		75363	0.309945	0.309945	0
5849	4	3000301863	26	41	302960	14	Compound		61878	19.5708	19.5708	0
5850	4	3000301863	26	42	36041530	14	Compound		39714	51.228	51.228	0
5851	4	3000301863	26	43	39535944	14	Compound		71479	5.85753	5.85753	0
5852	4	3000301863	26	44	35880369	14	Compound		48507	38.6688	38.6688	0
5857	4	3000301863	27	1	44877231	14	Compound		52293	33.2612	33.2612	0
5858	4	3000301863	27	2	89068	14	Compound		56519	27.2251	27.2251	0
5859	4	3000301863	27	3	44818641	14	Compound		56977	26.571	26.571	0
5860	4	3000301863	27	4	9391592	14	Compound		50346	36.0421	36.0421	0
5861	4	3000301863	27	5	44508604	14	Compound		68069	10.7281	10.7281	0
5862	4	3000301863	27	6	9775262	14	Compound		37717	54.0803	54.0803	0
5863	4	3000301863	27	7	31993353	14	Compound		8813	95.3644	95.3644	0
5864	4	3000301863	27	8	23220148	14	Compound		52037	33.6269	33.6269	0
5865	4	3000301863	27	9	45852156	14	Compound		47611	39.9486	39.9486	0
5866	4	3000301863	27	10	31466645	14	Compound		63327	17.5012	17.5012	0
5867	4	3000301863	27	11	45964233	14	Compound		52439	33.0527	33.0527	0
5868	4	3000301863	27	12	31026646	14	Compound		29492	65.8282	65.8282	0
5869	4	3000301863	27	13	22807379	14	Compound		47153	40.6027	40.6027	0
5870	4	3000301863	27	14	32076121	14	Compound		40380	50.2767	50.2767	0
5871	4	3000301863	27	15	45447206	14	Compound		35775	56.8541	56.8541	0
5872	4	3000301863	27	16	3799992	14	Compound		46749	41.1798	41.1798	0
5873	4	3000301863	27	17	45157070	14	Compound		6509	98.6552	98.6552	0
5874	4	3000301863	27	18	31015040	14	Compound		62221	19.0809	19.0809	0
5875	4	3000301863	27	19	32665864	14	Compound		72708	4.10212	4.10212	0
5876	4	3000301863	27	20	1080996	14	Compound		47142	40.6185	40.6185	0
5877	4	3000301863	27	21	39886273	14	Compound		7507	97.2298	97.2298	0
5878	4	3000301863	27	22	30476733	14	Compound		49869	36.7234	36.7234	0
5879	4	3000301863	27	23	39588241	14	Compound		56247	27.6136	27.6136	0
5880	4	3000301863	27	24	31752105	14	Compound		39721	51.218	51.218	0
5881	4	3000301863	27	25	25406206	14	Compound		11957	90.8738	90.8738	0
5882	4	3000301863	27	26	39880547	14	Compound		56379	27.4251	27.4251	0
5883	4	3000301863	27	27	33504534	14	Compound		64468	15.8715	15.8715	0
5884	4	3000301863	27	28	40012588	14	Compound		62582	18.5653	18.5653	0
5885	4	3000301863	27	29	39698638	14	Compound		31107	63.5215	63.5215	0
5886	4	3000301863	27	30	22654247	14	Compound		5653	99.8779	99.8779	0
5887	4	3000301863	27	31	23761269	14	Compound		50442	35.905	35.905	0
5888	4	3000301863	27	32	22335516	14	Compound		58755	24.0314	24.0314	0
5889	4	3000301863	27	33	38996587	14	Compound		36363	56.0143	56.0143	0
5890	4	3000301863	27	34	4577244	14	Compound		44541	44.3335	44.3335	0
5891	4	3000301863	27	35	39202289	14	Compound		32176	61.9946	61.9946	0
5892	4	3000301863	27	36	31800349	14	Compound		5322	100.351	100.351	0
5893	4	3000301863	27	37	42906402	14	Compound		35162	57.7297	57.7297	0
5894	4	3000301863	27	38	31856139	14	Compound		50408	35.9536	35.9536	0
5895	4	3000301863	27	39	36310281	14	Compound		10957	92.3021	92.3021	0
5896	4	3000301863	27	40	222390	14	Compound		52436	33.057	33.057	0
5897	4	3000301863	27	41	39904256	14	Compound		7634	97.0484	97.0484	0
5898	4	3000301863	27	42	9166325	14	Compound		34702	58.3867	58.3867	0
5900	4	3000301863	27	44	38194800	14	Compound		57055	26.4596	26.4596	0
5905	4	3000301863	28	1	36251152	14	Compound		92771	-24.5542	-24.5542	0
5906	4	3000301863	28	2	36160292	14	Compound		83744	-11.6608	-11.6608	0
5907	4	3000301863	28	3	43097117	14	Compound		72033	5.06624	5.06624	0
5908	4	3000301863	28	4	359422	14	Compound		57277	26.1425	26.1425	0
5909	4	3000301863	28	5	22838648	14	Compound		83108	-10.7524	-10.7524	0
5910	4	3000301863	28	6	36760297	14	Compound		72709	4.1007	4.1007	0
5911	4	3000301863	28	7	39533305	14	Compound		48514	38.6588	38.6588	0
5912	4	3000301863	28	8	318906	14	Compound		55539	28.6249	28.6249	0
5913	4	3000301863	28	9	22791804	14	Compound		39257	51.8807	51.8807	0
5914	4	3000301863	28	10	32598398	14	Compound		50689	35.5522	35.5522	0
5915	4	3000301863	28	11	36697549	14	Compound		25274	71.8529	71.8529	0
5916	4	3000301863	28	12	30784621	14	Compound		46315	41.7997	41.7997	0
5917	4	3000301863	28	13	22601551	14	Compound		53865	31.0159	31.0159	0
5918	4	3000301863	28	14	309995	14	Compound		59008	23.6701	23.6701	0
5919	4	3000301863	28	15	32398401	14	Compound		46914	40.9441	40.9441	0
5920	4	3000301863	28	16	36828890	14	Compound		65873	13.8647	13.8647	0
5921	4	3000301863	28	17	6181728	14	Compound		19805	79.6643	79.6643	0
5922	4	3000301863	28	18	1707594	14	Compound		5174	100.562	100.562	0
5923	4	3000301863	28	19	22806770	14	Compound		22419	75.9307	75.9307	0
5924	4	3000301863	28	20	30289931	14	Compound		55557	28.5992	28.5992	0
5925	4	3000301863	28	21	31268496	14	Compound		47416	40.2271	40.2271	0
5926	4	3000301863	28	22	22475761	14	Compound		40824	49.6426	49.6426	0
5927	4	3000301863	28	23	32635386	14	Compound		59572	22.8645	22.8645	0
5928	4	3000301863	28	24	32034408	14	Compound		29146	66.3224	66.3224	0
5929	4	3000301863	28	25	23510340	14	Compound		53208	31.9543	31.9543	0
5930	4	3000301863	28	26	31998435	14	Compound		23316	74.6495	74.6495	0
5931	4	3000301863	28	27	39609010	14	Compound		55630	28.4949	28.4949	0
5932	4	3000301863	28	28	9262113	14	Compound		47834	39.6301	39.6301	0
5933	4	3000301863	28	29	23844527	14	Compound		54702	29.8204	29.8204	0
5934	4	3000301863	28	30	29586067	14	Compound		6421	98.7809	98.7809	0
5935	4	3000301863	28	31	39534208	14	Compound		60403	21.6776	21.6776	0
5936	4	3000301863	28	32	3657500	14	Compound		67003	12.2507	12.2507	0
5937	4	3000301863	28	33	32338383	14	Compound		5766	99.7165	99.7165	0
5938	4	3000301863	28	34	2201675	14	Compound		16540	84.3278	84.3278	0
5939	4	3000301863	28	35	40049177	14	Compound		61308	20.3849	20.3849	0
5940	4	3000301863	28	36	104244	14	Compound		59229	23.3544	23.3544	0
5941	4	3000301863	28	37	39466672	14	Compound		66628	12.7863	12.7863	0
5942	4	3000301863	28	38	32416545	14	Compound		61957	19.458	19.458	0
5943	4	3000301863	28	39	38300850	14	Compound		53671	31.293	31.293	0
5944	4	3000301863	28	40	40107781	14	Compound		64111	16.3814	16.3814	0
5945	4	3000301863	28	41	40110546	14	Compound		6313	98.9352	98.9352	0
5946	4	3000301863	28	42	36394015	14	Compound		11554	91.4494	91.4494	0
5947	4	3000301863	28	43	9297589	14	Compound		56253	27.6051	27.6051	0
5948	4	3000301863	28	44	39800614	14	Compound		51601	34.2496	34.2496	0
5953	4	3000301863	29	1	36310267	14	Compound		97244	-30.943	-30.943	0
5954	4	3000301863	29	2	2758413	14	Compound		50491	35.835	35.835	0
5955	4	3000301863	29	3	31551450	14	Compound		38083	53.5576	53.5576	0
5956	4	3000301863	29	4	31681293	14	Compound		85115	-13.619	-13.619	0
5957	4	3000301863	29	5	45124821	14	Compound		51749	34.0382	34.0382	0
5958	4	3000301863	29	6	31107090	14	Compound		75881	-0.429923	-0.429923	0
5959	4	3000301863	29	7	44993375	14	Compound		72368	4.58775	4.58775	0
5960	4	3000301863	29	8	81725	14	Compound		69337	8.91698	8.91698	0
5961	4	3000301863	29	9	45262560	14	Compound		64681	15.5672	15.5672	0
5962	4	3000301863	29	10	4083051	14	Compound		46786	41.1269	41.1269	0
5963	4	3000301863	29	11	31998680	14	Compound		6938	98.0425	98.0425	0
5964	4	3000301863	29	12	2322271	14	Compound		56680	26.9952	26.9952	0
5965	4	3000301863	29	13	45355758	14	Compound		48469	38.7231	38.7231	0
5966	4	3000301863	29	14	9311428	14	Compound		45226	43.3551	43.3551	0
5967	4	3000301863	29	15	44273376	14	Compound		10884	92.4064	92.4064	0
5968	4	3000301863	29	16	9535519	14	Compound		61986	19.4165	19.4165	0
5969	4	3000301863	29	17	92358	14	Compound		55602	28.5349	28.5349	0
5970	4	3000301863	29	18	2586241	14	Compound		44993	43.6879	43.6879	0
5971	4	3000301863	29	19	39345138	14	Compound		28157	67.735	67.735	0
5972	4	3000301863	29	20	31358929	14	Compound		56516	27.2294	27.2294	0
5973	4	3000301863	29	21	45135972	14	Compound		22455	75.8793	75.8793	0
5974	4	3000301863	29	22	2268798	14	Compound		27360	68.8734	68.8734	0
5975	4	3000301863	29	23	44913617	14	Compound		16136	84.9048	84.9048	0
5976	4	3000301863	29	24	2724981	14	Compound		41197	49.1098	49.1098	0
5977	4	3000301863	29	25	39798248	14	Compound		47544	40.0443	40.0443	0
5978	4	3000301863	29	26	39919481	14	Compound		68106	10.6752	10.6752	0
5979	4	3000301863	29	27	35475342	14	Compound		60288	21.8418	21.8418	0
5980	4	3000301863	29	28	40030998	14	Compound		72828	3.93073	3.93073	0
5981	4	3000301863	29	29	46500944	14	Compound		69908	8.10141	8.10141	0
5982	4	3000301863	29	30	29300474	14	Compound		65972	13.7233	13.7233	0
5983	4	3000301863	29	31	34398889	14	Compound		65932	13.7804	13.7804	0
5984	4	3000301863	29	32	23018282	14	Compound		60786	21.1305	21.1305	0
5985	4	3000301863	29	33	45244878	14	Compound		50071	36.4349	36.4349	0
5986	4	3000301863	29	34	30148083	14	Compound		64910	15.2401	15.2401	0
5987	4	3000301863	29	35	32500391	14	Compound		51769	34.0096	34.0096	0
5988	4	3000301863	29	36	3876103	14	Compound		73498	2.97375	2.97375	0
5989	4	3000301863	29	37	45950786	14	Compound		22774	75.4237	75.4237	0
5990	4	3000301863	29	38	4770115	14	Compound		57912	25.2355	25.2355	0
5991	4	3000301863	29	39	45203291	14	Compound		75012	0.811284	0.811284	0
5992	4	3000301863	29	40	11176417	14	Compound		72499	4.40064	4.40064	0
5993	4	3000301863	29	41	46204186	14	Compound		35270	57.5754	57.5754	0
5994	4	3000301863	29	42	9775808	14	Compound		58587	24.2714	24.2714	0
5996	4	3000301863	29	44	31358481	14	Compound		60065	22.1603	22.1603	0
6001	4	3000301863	30	1	30632070	14	Compound		102800	-38.8788	-38.8788	0
6002	4	3000301863	30	2	40198144	14	Compound		93495	-25.5883	-25.5883	0
6003	4	3000301863	30	3	39762709	14	Compound		80445	-6.94876	-6.94876	0
6004	4	3000301863	30	4	35746263	14	Compound		39963	50.8723	50.8723	0
6005	4	3000301863	30	5	35444969	14	Compound		69038	9.34405	9.34405	0
6006	4	3000301863	30	6	32147010	14	Compound		59599	22.8259	22.8259	0
6007	4	3000301863	30	7	1827266	14	Compound		70247	7.61721	7.61721	0
6008	4	3000301863	30	8	36816514	14	Compound		55424	28.7891	28.7891	0
6009	4	3000301863	30	9	39425890	14	Compound		46450	41.6069	41.6069	0
6010	4	3000301863	30	10	3988754	14	Compound		62314	18.948	18.948	0
6011	4	3000301863	30	11	40049205	14	Compound		41825	48.2128	48.2128	0
6012	4	3000301863	30	12	36678768	14	Compound		74947	0.904124	0.904124	0
6013	4	3000301863	30	13	36371965	14	Compound		29964	65.1541	65.1541	0
6014	4	3000301863	30	14	30269295	14	Compound		40523	50.0725	50.0725	0
6015	4	3000301863	30	15	9994040	14	Compound		5465	100.146	100.146	0
6016	4	3000301863	30	16	31638229	14	Compound		34878	58.1353	58.1353	0
6017	4	3000301863	30	17	40051676	14	Compound		29447	65.8925	65.8925	0
6018	4	3000301863	30	18	9276239	14	Compound		73923	2.36672	2.36672	0
6019	4	3000301863	30	19	4481190	14	Compound		35040	57.9039	57.9039	0
6020	4	3000301863	30	20	29778742	14	Compound		10481	92.982	92.982	0
6021	4	3000301863	30	21	35609861	14	Compound		64104	16.3914	16.3914	0
6022	4	3000301863	30	22	2605827	14	Compound		5697	99.815	99.815	0
6023	4	3000301863	30	23	36695162	14	Compound		64218	16.2285	16.2285	0
6024	4	3000301863	30	24	900914	14	Compound		54378	30.2832	30.2832	0
6025	4	3000301863	30	25	32144049	14	Compound		23850	73.8868	73.8868	0
6026	4	3000301863	30	26	2763747	14	Compound		7498	97.2426	97.2426	0
6027	4	3000301863	30	27	32573247	14	Compound		59772	22.5788	22.5788	0
6028	4	3000301863	30	28	22327634	14	Compound		53410	31.6658	31.6658	0
6029	4	3000301863	30	29	40123790	14	Compound		72416	4.51919	4.51919	0
6030	4	3000301863	30	30	29220338	14	Compound		14900	86.6702	86.6702	0
6032	4	3000301863	30	32	22607074	14	Compound		52960	32.3085	32.3085	0
6033	4	3000301863	30	33	33351143	14	Compound		51322	34.6481	34.6481	0
6034	4	3000301863	30	34	3479728	14	Compound		50390	35.9793	35.9793	0
6035	4	3000301863	30	35	30348920	14	Compound		67363	11.7365	11.7365	0
6036	4	3000301863	30	36	32447072	14	Compound		30924	63.7829	63.7829	0
6037	4	3000301863	30	37	40194399	14	Compound		74681	1.28406	1.28406	0
6038	4	3000301863	30	38	40274836	14	Compound		71212	6.23889	6.23889	0
6039	4	3000301863	30	39	39243106	14	Compound		56224	27.6465	27.6465	0
6040	4	3000301863	30	40	30460171	14	Compound		46751	41.1769	41.1769	0
6041	4	3000301863	30	41	39662847	14	Compound		74856	1.0341	1.0341	0
6042	4	3000301863	30	42	38157896	14	Compound		34859	58.1625	58.1625	0
6043	4	3000301863	30	43	10096373	14	Compound		55394	28.832	28.832	0
6044	4	3000301863	30	44	30564499	14	Compound		67601	11.3965	11.3965	0
6049	4	3000301863	31	1	35475398	14	Compound		91301	-22.4546	-22.4546	0
6050	4	3000301863	31	2	32040302	14	Compound		97005	-30.6017	-30.6017	0
6051	4	3000301863	31	3	44339176	14	Compound		96596	-30.0175	-30.0175	0
6052	4	3000301863	31	4	9554678	14	Compound		61666	19.8736	19.8736	0
6053	4	3000301863	31	5	39156236	14	Compound		89733	-20.215	-20.215	0
6054	4	3000301863	31	6	30823282	14	Compound		80835	-7.5058	-7.5058	0
6055	4	3000301863	31	7	45355786	14	Compound		56185	27.7022	27.7022	0
6056	4	3000301863	31	8	30936822	14	Compound		76059	-0.684164	-0.684164	0
6057	4	3000301863	31	9	46513586	14	Compound		9056	95.0173	95.0173	0
6058	4	3000301863	31	10	2310777	14	Compound		29669	65.5754	65.5754	0
6059	4	3000301863	31	11	39156005	14	Compound		32990	60.832	60.832	0
6060	4	3000301863	31	12	31803366	14	Compound		43304	46.1003	46.1003	0
6061	4	3000301863	31	13	4296782	14	Compound		12572	89.9954	89.9954	0
6062	4	3000301863	31	14	9390584	14	Compound		59052	23.6072	23.6072	0
6063	4	3000301863	31	15	32040120	14	Compound		70657	7.0316	7.0316	0
6064	4	3000301863	31	16	30947700	14	Compound		54969	29.439	29.439	0
6065	4	3000301863	31	17	44386181	14	Compound		60616	21.3733	21.3733	0
6066	4	3000301863	31	18	2469110	14	Compound		76218	-0.911266	-0.911266	0
6067	4	3000301863	31	19	44344097	14	Compound		14119	87.7858	87.7858	0
6068	4	3000301863	31	20	11159946	14	Compound		63428	17.3569	17.3569	0
6069	4	3000301863	31	21	40160176	14	Compound		5601	99.9521	99.9521	0
6070	4	3000301863	31	22	31232257	14	Compound		71361	6.02607	6.02607	0
6071	4	3000301863	31	23	535038	14	Compound		7699	96.9555	96.9555	0
6072	4	3000301863	31	24	31831065	14	Compound		39079	52.135	52.135	0
6073	4	3000301863	31	25	46515588	14	Compound		10976	92.2749	92.2749	0
6074	4	3000301863	31	26	30962141	14	Compound		26680	69.8447	69.8447	0
6075	4	3000301863	31	27	9168180	14	Compound		50085	36.4149	36.4149	0
6076	4	3000301863	31	28	29539335	14	Compound		43739	45.479	45.479	0
6077	4	3000301863	31	29	45221554	14	Compound		60376	21.7161	21.7161	0
6078	4	3000301863	31	30	22664684	14	Compound		7540	97.1826	97.1826	0
6079	4	3000301863	31	31	32128201	14	Compound		62854	18.1768	18.1768	0
6080	4	3000301863	31	32	29345232	14	Compound		77232	-2.35958	-2.35958	0
6081	4	3000301863	31	33	45335787	14	Compound		55816	28.2292	28.2292	0
6082	4	3000301863	31	34	31905125	14	Compound		23117	74.9338	74.9338	0
6083	4	3000301863	31	35	39695957	14	Compound		29439	65.9039	65.9039	0
6084	4	3000301863	31	36	31915856	14	Compound		52556	32.8856	32.8856	0
6085	4	3000301863	31	37	36593963	14	Compound		42178	47.7086	47.7086	0
6086	4	3000301863	31	38	3853311	14	Compound		44699	44.1078	44.1078	0
6087	4	3000301863	31	39	36365350	14	Compound		71724	5.50759	5.50759	0
6088	4	3000301863	31	40	30921191	14	Compound		52409	33.0955	33.0955	0
6089	4	3000301863	31	41	39626104	14	Compound		51820	33.9368	33.9368	0
6090	4	3000301863	31	42	3662351	14	Compound		60859	21.0262	21.0262	0
6092	4	3000301863	31	44	23469243	14	Compound		62415	18.8038	18.8038	0
6097	4	3000301863	32	1	43102843	14	Compound		88749	-18.8095	-18.8095	0
6098	4	3000301863	32	2	36196580	14	Compound		96237	-29.5047	-29.5047	0
6099	4	3000301863	32	3	43072449	14	Compound		95020	-27.7665	-27.7665	0
6100	4	3000301863	32	4	4741030	14	Compound		91165	-22.2603	-22.2603	0
6101	4	3000301863	32	5	42901824	14	Compound		93171	-25.1255	-25.1255	0
6102	4	3000301863	32	6	39335835	14	Compound		86232	-15.2144	-15.2144	0
6103	4	3000301863	32	7	39585924	14	Compound		88213	-18.0439	-18.0439	0
6104	4	3000301863	32	8	23652412	14	Compound		73237	3.34655	3.34655	0
6105	4	3000301863	32	9	360584	14	Compound		62512	18.6652	18.6652	0
6106	4	3000301863	32	10	2581971	14	Compound		44573	44.2878	44.2878	0
6108	4	3000301863	32	12	9737105	14	Compound		46886	40.9841	40.9841	0
6109	4	3000301863	32	13	40040924	14	Compound		78671	-4.41493	-4.41493	0
6110	4	3000301863	32	14	38273704	14	Compound		73855	2.46385	2.46385	0
6111	4	3000301863	32	15	3828132	14	Compound		47427	40.2114	40.2114	0
6112	4	3000301863	32	16	29616503	14	Compound		78780	-4.57061	-4.57061	0
6113	4	3000301863	32	17	6243251	14	Compound		31832	62.486	62.486	0
6114	4	3000301863	32	18	838103	14	Compound		55125	29.2162	29.2162	0
6115	4	3000301863	32	19	3986171	14	Compound		53286	31.8429	31.8429	0
6116	4	3000301863	32	20	39318244	14	Compound		69203	9.10837	9.10837	0
6117	4	3000301863	32	21	30969932	14	Compound		64156	16.3171	16.3171	0
6118	4	3000301863	32	22	23568293	14	Compound		27614	68.5106	68.5106	0
6119	4	3000301863	32	23	22424563	14	Compound		6881	98.1239	98.1239	0
6120	4	3000301863	32	24	4709670	14	Compound		64483	15.85	15.85	0
6121	4	3000301863	32	25	32370366	14	Compound		35834	56.7699	56.7699	0
6122	4	3000301863	32	26	39371556	14	Compound		51106	34.9566	34.9566	0
6123	4	3000301863	32	27	15226386	14	Compound		48096	39.2558	39.2558	0
6124	4	3000301863	32	28	39616689	14	Compound		51400	34.5367	34.5367	0
6125	4	3000301863	32	29	32446155	14	Compound		57177	26.2853	26.2853	0
6126	4	3000301863	32	30	40057311	14	Compound		78398	-4.025	-4.025	0
6127	4	3000301863	32	31	30303931	14	Compound		72283	4.70916	4.70916	0
6128	4	3000301863	32	32	39706135	14	Compound		59078	23.5701	23.5701	0
6129	4	3000301863	32	33	32734835	14	Compound		74862	1.02553	1.02553	0
6130	4	3000301863	32	34	40144272	14	Compound		69718	8.37279	8.37279	0
6131	4	3000301863	32	35	32432603	14	Compound		33494	60.1121	60.1121	0
6132	4	3000301863	32	36	30346946	14	Compound		61500	20.1107	20.1107	0
6133	4	3000301863	32	37	35525000	14	Compound		63683	16.9927	16.9927	0
6134	4	3000301863	32	38	3861102	14	Compound		29754	65.454	65.454	0
6135	4	3000301863	32	39	36114582	14	Compound		58714	24.09	24.09	0
6136	4	3000301863	32	40	40140513	14	Compound		73254	3.32226	3.32226	0
6137	4	3000301863	32	41	22839754	14	Compound		45436	43.0552	43.0552	0
6138	4	3000301863	32	42	9735971	14	Compound		10596	92.8177	92.8177	0
6139	4	3000301863	32	43	40131077	14	Compound		5638	99.8993	99.8993	0
6140	4	3000301863	32	44	43190245	14	Compound		46098	42.1096	42.1096	0
6145	5	3000301864	1	1	40100732	14	Compound		43734	47.0952	47.0952	0
6146	5	3000301864	1	2	36889902	14	Compound		6528	98.4372	98.4372	0
6148	5	3000301864	1	4	1707720	14	Compound		14625	87.2639	87.2639	0
6150	5	3000301864	1	6	39242364	14	Compound		40946	50.9425	50.9425	0
6152	5	3000301864	1	8	3790703	14	Compound		38637	54.1288	54.1288	0
6154	5	3000301864	1	10	30966992	14	Compound		41958	49.546	49.546	0
6242	5	3000301864	3	2	31483186	14	Compound		56479	29.5079	29.5079	0
6244	5	3000301864	3	4	29352449	14	Compound		61807	22.1556	22.1556	0
6246	5	3000301864	3	6	32028031	14	Compound		71514	8.76054	8.76054	0
6248	5	3000301864	3	8	36310288	14	Compound		24887	73.1029	73.1029	0
6250	5	3000301864	3	10	44109681	14	Compound		39443	53.0165	53.0165	0
6338	5	3000301864	5	2	46499747	14	Compound		86603	-12.0614	-12.0614	0
6340	5	3000301864	5	4	46499964	14	Compound		79810	-2.68743	-2.68743	0
6342	5	3000301864	5	6	9317882	14	Compound		74837	4.175	4.175	0
6344	5	3000301864	5	8	10486686	14	Compound		14279	87.7413	87.7413	0
6434	5	3000301864	7	2	9577365	14	Compound		77903	-0.0558875	-0.0558875	0
6436	5	3000301864	7	4	32350416	14	Compound		83003	-7.09357	-7.09357	0
6438	5	3000301864	7	6	32657961	14	Compound		13645	88.6162	88.6162	0
6440	5	3000301864	7	8	39539423	14	Compound		41065	50.7783	50.7783	0
6530	5	3000301864	9	2	44753660	14	Compound		81216	-4.62762	-4.62762	0
6532	5	3000301864	9	4	30170693	14	Compound		77844	0.0255289	0.0255289	0
6534	5	3000301864	9	6	4466077	14	Compound		31950	63.3564	63.3564	0
6536	5	3000301864	9	8	30923795	14	Compound		58205	27.1261	27.1261	0
6626	5	3000301864	11	2	9226707	14	Compound		85793	-10.9436	-10.9436	0
6628	5	3000301864	11	4	34214061	14	Compound		77529	0.460209	0.460209	0
6630	5	3000301864	11	6	32419786	14	Compound		70935	9.55952	9.55952	0
6632	5	3000301864	11	8	774830	14	Compound		16701	84.3991	84.3991	0
6722	5	3000301864	13	2	2220813	14	Compound		84325	-8.91785	-8.91785	0
6724	5	3000301864	13	4	30476502	14	Compound		76100	2.43214	2.43214	0
6726	5	3000301864	13	6	39425792	14	Compound		76957	1.24953	1.24953	0
6728	5	3000301864	13	8	3511998	14	Compound		77916	-0.0738267	-0.0738267	0
6818	5	3000301864	15	2	44339330	14	Compound		85711	-10.8304	-10.8304	0
6820	5	3000301864	15	4	40197850	14	Compound		77691	0.236659	0.236659	0
6822	5	3000301864	15	6	46420458	14	Compound		78666	-1.10878	-1.10878	0
6824	5	3000301864	15	8	46504661	14	Compound		74864	4.13775	4.13775	0
6914	5	3000301864	17	2	46502057	14	Compound		86399	-11.7798	-11.7798	0
6916	5	3000301864	17	4	10535532	14	Compound		72718	7.09909	7.09909	0
6918	5	3000301864	17	6	31328626	14	Compound		75501	3.25872	3.25872	0
6920	5	3000301864	17	8	45823330	14	Compound		82754	-6.74997	-6.74997	0
7010	5	3000301864	19	2	30387938	14	Compound		80702	-3.91834	-3.91834	0
7012	5	3000301864	19	4	1317652	14	Compound		77645	0.300137	0.300137	0
7014	5	3000301864	19	6	22341172	14	Compound		59366	25.524	25.524	0
7016	5	3000301864	19	8	44752302	14	Compound		28226	68.4953	68.4953	0
7106	5	3000301864	21	2	862526	14	Compound		79159	-1.78909	-1.78909	0
7108	5	3000301864	21	4	44694979	14	Compound		78797	-1.28955	-1.28955	0
7110	5	3000301864	21	6	44717932	14	Compound		76538	1.82773	1.82773	0
7112	5	3000301864	21	8	533267	14	Compound		76405	2.01126	2.01126	0
7202	5	3000301864	23	2	30484230	14	Compound		86557	-11.9979	-11.9979	0
7204	5	3000301864	23	4	30321158	14	Compound		78734	-1.20262	-1.20262	0
7206	5	3000301864	23	6	31718764	14	Compound		76377	2.0499	2.0499	0
7208	5	3000301864	23	8	3022488	14	Compound		76424	1.98504	1.98504	0
7298	5	3000301864	25	2	43415134	14	Compound		72089	7.96707	7.96707	0
7300	5	3000301864	25	4	32364493	14	Compound		81959	-5.65292	-5.65292	0
7302	5	3000301864	25	6	29550402	14	Compound		81902	-5.57426	-5.57426	0
7304	5	3000301864	25	8	31926384	14	Compound		81355	-4.81944	-4.81944	0
7394	5	3000301864	27	2	12261956	14	Compound		85990	-11.2154	-11.2154	0
7396	5	3000301864	27	4	45823344	14	Compound		77979	-0.160763	-0.160763	0
7398	5	3000301864	27	6	38865911	14	Compound		79263	-1.9326	-1.9326	0
7400	5	3000301864	27	8	31973858	14	Compound		81281	-4.71732	-4.71732	0
7490	5	3000301864	29	2	30885533	14	Compound		80363	-3.45054	-3.45054	0
7492	5	3000301864	29	4	10456159	14	Compound		87993	-13.9795	-13.9795	0
7494	5	3000301864	29	6	39588717	14	Compound		87710	-13.5889	-13.5889	0
7496	5	3000301864	29	8	32602367	14	Compound		48752	40.1707	40.1707	0
7586	5	3000301864	31	2	45102274	14	Compound		88044	-14.0498	-14.0498	0
7588	5	3000301864	31	4	39539752	14	Compound		76544	1.81945	1.81945	0
7590	5	3000301864	31	6	36335551	14	Compound		88293	-14.3934	-14.3934	0
7592	5	3000301864	31	8	9833110	14	Compound		78599	-1.01632	-1.01632	0
7681	6	3000301865	1	1	36897175	14	Compound		96072	-38.3861	-38.3861	0
7682	6	3000301865	1	2	29589567	14	Compound		74323	-5.27121	-5.27121	0
7683	6	3000301865	1	3	39397841	14	Compound		72978	-3.22333	-3.22333	0
7684	6	3000301865	1	4	44428650	14	Compound		15221	84.717	84.717	0
7685	6	3000301865	1	5	370524	14	Compound		50635	30.7959	30.7959	0
7686	6	3000301865	1	6	31021760	14	Compound		44323	40.4065	40.4065	0
7687	6	3000301865	1	7	31882809	14	Compound		43491	41.6733	41.6733	0
7688	6	3000301865	1	8	10484691	14	Compound		28547	64.4269	64.4269	0
7689	6	3000301865	1	9	3829896	14	Compound		43063	42.325	42.325	0
7690	6	3000301865	1	10	39248139	14	Compound		28433	64.6005	64.6005	0
7691	6	3000301865	1	11	3852373	14	Compound		54099	25.5217	25.5217	0
7692	6	3000301865	1	12	30450994	14	Compound		7991	95.7253	95.7253	0
7693	6	3000301865	1	13	40117777	14	Compound		54797	24.4589	24.4589	0
7694	6	3000301865	1	14	3896935	14	Compound		49344	32.7616	32.7616	0
7695	6	3000301865	1	15	40104260	14	Compound		62831	12.2264	12.2264	0
7696	6	3000301865	1	16	32316977	14	Compound		7974	95.7512	95.7512	0
7697	6	3000301865	1	17	28041069	14	Compound		51991	28.7313	28.7313	0
7698	6	3000301865	1	18	44155265	14	Compound		15792	83.8476	83.8476	0
7699	6	3000301865	1	19	40187406	14	Compound		60402	15.9248	15.9248	0
7700	6	3000301865	1	20	44124479	14	Compound		44322	40.4081	40.4081	0
7701	6	3000301865	1	21	40122138	14	Compound		4666	100.788	100.788	0
7702	6	3000301865	1	22	3384598	14	Compound		32073	59.0583	59.0583	0
7703	6	3000301865	1	23	1577044	14	Compound		63284	11.5367	11.5367	0
7704	6	3000301865	1	24	3285520	14	Compound		33721	56.549	56.549	0
7705	6	3000301865	1	25	36586039	14	Compound		5665	99.2669	99.2669	0
7706	6	3000301865	1	26	4756094	14	Compound		5695	99.2212	99.2212	0
7707	6	3000301865	1	27	22336475	14	Compound		39090	48.3743	48.3743	0
7708	6	3000301865	1	28	30209613	14	Compound		36838	51.8031	51.8031	0
7709	6	3000301865	1	29	36555393	14	Compound		65576	8.0469	8.0469	0
7710	6	3000301865	1	30	44376598	14	Compound		34161	55.8791	55.8791	0
7711	6	3000301865	1	31	30922192	14	Compound		42171	43.6831	43.6831	0
7712	6	3000301865	1	32	30449741	14	Compound		51333	29.7332	29.7332	0
7713	6	3000301865	1	33	29354745	14	Compound		52389	28.1253	28.1253	0
7714	6	3000301865	1	34	31831184	14	Compound		29030	63.6915	63.6915	0
7715	6	3000301865	1	35	11154017	14	Compound		25457	69.1317	69.1317	0
7716	6	3000301865	1	36	183589	14	Compound		39967	47.0389	47.0389	0
7717	6	3000301865	1	37	39182493	14	Compound		41464	44.7596	44.7596	0
7718	6	3000301865	1	38	30232895	14	Compound		55173	23.8864	23.8864	0
7719	6	3000301865	1	39	30831045	14	Compound		43577	41.5424	41.5424	0
7720	6	3000301865	1	40	28002345	14	Compound		16721	82.4331	82.4331	0
7721	6	3000301865	1	41	32632173	14	Compound		40205	46.6766	46.6766	0
7722	6	3000301865	1	42	2657116	14	Compound		81382	-16.0192	-16.0192	0
7723	6	3000301865	1	43	39605153	14	Compound		51391	29.6449	29.6449	0
7724	6	3000301865	1	44	30486974	14	Compound		48910	33.4224	33.4224	0
7777	6	3000301865	3	1	31833592	14	Compound		32776	57.9879	57.9879	0
7778	6	3000301865	3	2	44396100	14	Compound		17874	80.6776	80.6776	0
7779	6	3000301865	3	3	38354736	14	Compound		66905	6.02337	6.02337	0
7780	6	3000301865	3	4	2519601	14	Compound		63909	10.5851	10.5851	0
7781	6	3000301865	3	5	9610958	14	Compound		27684	65.7409	65.7409	0
7782	6	3000301865	3	6	44306794	14	Compound		24110	71.1827	71.1827	0
7783	6	3000301865	3	7	23518509	14	Compound		54924	24.2655	24.2655	0
7784	6	3000301865	3	8	22488312	14	Compound		44650	39.9086	39.9086	0
7785	6	3000301865	3	9	4858623	14	Compound		35181	54.3261	54.3261	0
7786	6	3000301865	3	10	9847404	14	Compound		43281	41.9931	41.9931	0
7787	6	3000301865	3	11	10098480	14	Compound		61215	14.6869	14.6869	0
7788	6	3000301865	3	12	30815526	14	Compound		43316	41.9398	41.9398	0
7789	6	3000301865	3	13	43022546	14	Compound		49890	31.9303	31.9303	0
7790	6	3000301865	3	14	44280124	14	Compound		43028	42.3783	42.3783	0
7791	6	3000301865	3	15	25433884	14	Compound		47837	35.0561	35.0561	0
7792	6	3000301865	3	16	9856000	14	Compound		6812	97.5205	97.5205	0
7793	6	3000301865	3	17	2452331	14	Compound		46881	36.5117	36.5117	0
7794	6	3000301865	3	18	32362498	14	Compound		71688	-1.25918	-1.25918	0
7795	6	3000301865	3	19	43122289	14	Compound		7626	96.2811	96.2811	0
7796	6	3000301865	3	20	23526209	14	Compound		38089	49.8984	49.8984	0
7797	6	3000301865	3	21	22985466	14	Compound		46933	36.4326	36.4326	0
7798	6	3000301865	3	22	44140894	14	Compound		45783	38.1835	38.1835	0
7799	6	3000301865	3	23	43018640	14	Compound		39804	47.2871	47.2871	0
7800	6	3000301865	3	24	44107420	14	Compound		69924	1.42667	1.42667	0
7801	6	3000301865	3	25	32392535	14	Compound		27893	65.4227	65.4227	0
7802	6	3000301865	3	26	44421888	14	Compound		39172	48.2494	48.2494	0
7803	6	3000301865	3	27	32586799	14	Compound		48161	34.5628	34.5628	0
7804	6	3000301865	3	28	23208262	14	Compound		45204	39.0651	39.0651	0
7805	6	3000301865	3	29	4276685	14	Compound		42060	43.8522	43.8522	0
7806	6	3000301865	3	30	44911405	14	Compound		5798	99.0644	99.0644	0
7807	6	3000301865	3	31	39271988	14	Compound		50027	31.7217	31.7217	0
7808	6	3000301865	3	32	45223640	14	Compound		73522	-4.05162	-4.05162	0
7809	6	3000301865	3	33	10470054	14	Compound		48484	34.071	34.071	0
7810	6	3000301865	3	34	36824179	14	Compound		69514	2.05093	2.05093	0
7811	6	3000301865	3	35	1796424	14	Compound		12120	89.4385	89.4385	0
7812	6	3000301865	3	36	5228104	14	Compound		9407	93.5693	93.5693	0
7813	6	3000301865	3	37	4382840	14	Compound		33325	57.152	57.152	0
7814	6	3000301865	3	38	23099818	14	Compound		79305	-12.8568	-12.8568	0
7815	6	3000301865	3	39	40176605	14	Compound		38480	49.303	49.303	0
7816	6	3000301865	3	40	35600278	14	Compound		30081	62.0913	62.0913	0
7817	6	3000301865	3	41	30457644	14	Compound		36238	52.7167	52.7167	0
7818	6	3000301865	3	42	2723644	14	Compound		8487	94.9701	94.9701	0
7819	6	3000301865	3	43	38318021	14	Compound		48071	34.6999	34.6999	0
7820	6	3000301865	3	44	364756	14	Compound		46664	36.8421	36.8421	0
7873	6	3000301865	5	1	315966	14	Compound		77192	-9.63953	-9.63953	0
7874	6	3000301865	5	2	44724288	14	Compound		77059	-9.43702	-9.43702	0
7875	6	3000301865	5	3	36658594	14	Compound		77163	-9.59537	-9.59537	0
7876	6	3000301865	5	4	30461291	14	Compound		11592	90.2425	90.2425	0
7877	6	3000301865	5	5	38238193	14	Compound		69771	1.65962	1.65962	0
7878	6	3000301865	5	6	36779820	14	Compound		67642	4.90122	4.90122	0
7879	6	3000301865	5	7	36785000	14	Compound		62750	12.3497	12.3497	0
7880	6	3000301865	5	8	44215997	14	Compound		35076	54.4859	54.4859	0
7881	6	3000301865	5	9	31816813	14	Compound		35579	53.7201	53.7201	0
7882	6	3000301865	5	10	40286736	14	Compound		45903	38.0008	38.0008	0
7883	6	3000301865	5	11	9741809	14	Compound		58912	18.1934	18.1934	0
7884	6	3000301865	5	12	23488934	14	Compound		47547	35.4977	35.4977	0
7885	6	3000301865	5	13	39384086	14	Compound		58202	19.2745	19.2745	0
7886	6	3000301865	5	14	44223235	14	Compound		62260	13.0958	13.0958	0
7887	6	3000301865	5	15	40094845	14	Compound		70643	0.331925	0.331925	0
7888	6	3000301865	5	16	44247119	14	Compound		62914	12.1	12.1	0
7889	6	3000301865	5	17	36041579	14	Compound		17248	81.6307	81.6307	0
7890	6	3000301865	5	18	39602031	14	Compound		55014	24.1285	24.1285	0
7891	6	3000301865	5	19	40103714	14	Compound		54850	24.3782	24.3782	0
7892	6	3000301865	5	20	44291506	14	Compound		6566	97.895	97.895	0
7893	6	3000301865	5	21	39670246	14	Compound		66956	5.94572	5.94572	0
7894	6	3000301865	5	22	23621934	14	Compound		52731	27.6046	27.6046	0
7895	6	3000301865	5	23	40097680	14	Compound		7139	97.0226	97.0226	0
7896	6	3000301865	5	24	26109244	14	Compound		30416	61.5812	61.5812	0
7897	6	3000301865	5	25	474026	14	Compound		57883	19.7602	19.7602	0
7898	6	3000301865	5	26	4498445	14	Compound		39693	47.4561	47.4561	0
7899	6	3000301865	5	27	39097961	14	Compound		13142	87.8825	87.8825	0
7900	6	3000301865	5	28	29960980	14	Compound		28738	64.1361	64.1361	0
7901	6	3000301865	5	29	5215469	14	Compound		40824	45.7341	45.7341	0
7902	6	3000301865	5	30	40257203	14	Compound		35954	53.1491	53.1491	0
7903	6	3000301865	5	31	22309812	14	Compound		70245	0.937916	0.937916	0
7904	6	3000301865	5	32	22797082	14	Compound		55025	24.1118	24.1118	0
7905	6	3000301865	5	33	32398835	14	Compound		42707	42.867	42.867	0
7906	6	3000301865	5	34	34414268	14	Compound		12483	88.8858	88.8858	0
7907	6	3000301865	5	35	10538962	14	Compound		40996	45.4722	45.4722	0
7908	6	3000301865	5	36	2611987	14	Compound		4943	100.366	100.366	0
7909	6	3000301865	5	37	40250595	14	Compound		58851	18.2863	18.2863	0
7910	6	3000301865	5	38	2600969	14	Compound		59939	16.6297	16.6297	0
7911	6	3000301865	5	39	39640034	14	Compound		75876	-7.6358	-7.6358	0
7912	6	3000301865	5	40	28005124	14	Compound		11618	90.2029	90.2029	0
7913	6	3000301865	5	41	29172976	14	Compound		70681	0.274066	0.274066	0
7914	6	3000301865	5	42	2691808	14	Compound		38627	49.0792	49.0792	0
7915	6	3000301865	5	43	22915837	14	Compound		61387	14.425	14.425	0
7916	6	3000301865	5	44	35444346	14	Compound		7193	96.9404	96.9404	0
7969	6	3000301865	7	1	30543989	14	Compound		66143	7.18359	7.18359	0
7970	6	3000301865	7	2	36393784	14	Compound		17549	81.1724	81.1724	0
7971	6	3000301865	7	3	30304988	14	Compound		71047	-0.283202	-0.283202	0
7972	6	3000301865	7	4	45335227	14	Compound		22546	73.564	73.564	0
7973	6	3000301865	7	5	4835047	14	Compound		64100	10.2942	10.2942	0
7974	6	3000301865	7	6	30336012	14	Compound		55704	23.0779	23.0779	0
7975	6	3000301865	7	7	3758895	14	Compound		54917	24.2762	24.2762	0
7976	6	3000301865	7	8	44869342	14	Compound		40924	45.5818	45.5818	0
7977	6	3000301865	7	9	31282454	14	Compound		48940	33.3767	33.3767	0
7978	6	3000301865	7	10	638631	14	Compound		21729	74.808	74.808	0
7979	6	3000301865	7	11	3855929	14	Compound		53146	26.9727	26.9727	0
7980	6	3000301865	7	12	2639336	14	Compound		14655	85.5788	85.5788	0
7981	6	3000301865	7	13	25434248	14	Compound		35481	53.8693	53.8693	0
7982	6	3000301865	7	14	23510466	14	Compound		32195	58.8725	58.8725	0
7983	6	3000301865	7	15	40333307	14	Compound		57224	20.7636	20.7636	0
7984	6	3000301865	7	16	44219987	14	Compound		33802	56.4257	56.4257	0
7985	6	3000301865	7	17	24475521	14	Compound		30104	62.0563	62.0563	0
7986	6	3000301865	7	18	43159655	14	Compound		73817	-4.50078	-4.50078	0
7987	6	3000301865	7	19	22922284	14	Compound		71433	-0.870922	-0.870922	0
7988	6	3000301865	7	20	4144000	14	Compound		60195	16.24	16.24	0
7990	6	3000301865	7	22	37981958	14	Compound		36519	52.2888	52.2888	0
7991	6	3000301865	7	23	42796796	14	Compound		45722	38.2764	38.2764	0
7992	6	3000301865	7	24	44160886	14	Compound		66987	5.89852	5.89852	0
7993	6	3000301865	7	25	36460095	14	Compound		37111	51.3875	51.3875	0
7994	6	3000301865	7	26	23671487	14	Compound		46715	36.7645	36.7645	0
7995	6	3000301865	7	27	36400014	14	Compound		66087	7.26885	7.26885	0
7996	6	3000301865	7	28	22984255	14	Compound		62104	13.3333	13.3333	0
7997	6	3000301865	7	29	36413636	14	Compound		68857	3.05127	3.05127	0
7998	6	3000301865	7	30	23708272	14	Compound		47495	35.5769	35.5769	0
7999	6	3000301865	7	31	3383226	14	Compound		67956	4.42313	4.42313	0
8000	6	3000301865	7	32	2493806	14	Compound		33734	56.5293	56.5293	0
8001	6	3000301865	7	33	4122412	14	Compound		24172	71.0883	71.0883	0
8002	6	3000301865	7	34	36467088	14	Compound		69782	1.64288	1.64288	0
8003	6	3000301865	7	35	3872239	14	Compound		7474	96.5125	96.5125	0
8004	6	3000301865	7	36	202678	14	Compound		48019	34.779	34.779	0
8005	6	3000301865	7	37	38356234	14	Compound		38431	49.3776	49.3776	0
8006	6	3000301865	7	38	10034542	14	Compound		42064	43.8461	43.8461	0
8007	6	3000301865	7	39	35370650	14	Compound		38618	49.0929	49.0929	0
8008	6	3000301865	7	40	2687657	14	Compound		52347	28.1893	28.1893	0
8009	6	3000301865	7	41	32273619	14	Compound		42453	43.2538	43.2538	0
8010	6	3000301865	7	42	38969525	14	Compound		21630	74.9587	74.9587	0
8011	6	3000301865	7	43	9796395	14	Compound		26239	67.9411	67.9411	0
8012	6	3000301865	7	44	30002875	14	Compound		57095	20.96	20.96	0
8065	6	3000301865	9	1	6150186	14	Compound		56129	22.4308	22.4308	0
8066	6	3000301865	9	2	45049039	14	Compound		68621	3.4106	3.4106	0
8067	6	3000301865	9	3	4462626	14	Compound		68548	3.52175	3.52175	0
8068	6	3000301865	9	4	1077580	14	Compound		47565	35.4703	35.4703	0
8069	6	3000301865	9	5	32570300	14	Compound		60337	16.0238	16.0238	0
8070	6	3000301865	9	6	23519244	14	Compound		34737	55.0021	55.0021	0
8071	6	3000301865	9	7	6160343	14	Compound		75191	-6.59282	-6.59282	0
8072	6	3000301865	9	8	44897069	14	Compound		41334	44.9576	44.9576	0
8073	6	3000301865	9	9	38344327	14	Compound		57067	21.0026	21.0026	0
8074	6	3000301865	9	10	23178771	14	Compound		56113	22.4552	22.4552	0
8075	6	3000301865	9	11	39352110	14	Compound		58578	18.702	18.702	0
8076	6	3000301865	9	12	3699710	14	Compound		21344	75.3942	75.3942	0
8077	6	3000301865	9	13	27930119	14	Compound		44370	40.335	40.335	0
8078	6	3000301865	9	14	2060303	14	Compound		53782	26.0043	26.0043	0
8079	6	3000301865	9	15	43022392	14	Compound		41479	44.7368	44.7368	0
8080	6	3000301865	9	16	4084010	14	Compound		53728	26.0866	26.0866	0
8081	6	3000301865	9	17	36335859	14	Compound		29602	62.8206	62.8206	0
8082	6	3000301865	9	18	32643709	14	Compound		49375	32.7144	32.7144	0
8083	6	3000301865	9	19	40118127	14	Compound		70015	1.28811	1.28811	0
8084	6	3000301865	9	20	32608310	14	Compound		56420	21.9877	21.9877	0
8085	6	3000301865	9	21	40169409	14	Compound		59096	17.9133	17.9133	0
8086	6	3000301865	9	22	44183727	14	Compound		49756	32.1343	32.1343	0
8087	6	3000301865	9	23	40183619	14	Compound		64677	9.41571	9.41571	0
8088	6	3000301865	9	24	29591968	14	Compound		63022	11.9356	11.9356	0
8089	6	3000301865	9	25	22806987	14	Compound		68493	3.6055	3.6055	0
8090	6	3000301865	9	26	44522800	14	Compound		18239	80.1218	80.1218	0
8091	6	3000301865	9	27	10342136	14	Compound		18365	79.93	79.93	0
8092	6	3000301865	9	28	9848867	14	Compound		52226	28.3735	28.3735	0
8093	6	3000301865	9	29	31876873	14	Compound		72656	-2.73305	-2.73305	0
8094	6	3000301865	9	30	44543639	14	Compound		13788	86.8989	86.8989	0
8095	6	3000301865	9	31	39284644	14	Compound		55975	22.6653	22.6653	0
8096	6	3000301865	9	32	23635990	14	Compound		40013	46.9689	46.9689	0
8097	6	3000301865	9	33	23107091	14	Compound		71003	-0.216208	-0.216208	0
8098	6	3000301865	9	34	30142413	14	Compound		53800	25.9769	25.9769	0
8099	6	3000301865	9	35	2617692	14	Compound		52762	27.5574	27.5574	0
8100	6	3000301865	9	36	30164806	14	Compound		64479	9.71718	9.71718	0
8101	6	3000301865	9	37	30410786	14	Compound		43375	41.8499	41.8499	0
8102	6	3000301865	9	38	10044230	14	Compound		59431	17.4032	17.4032	0
8103	6	3000301865	9	39	2735705	14	Compound		7258	96.8414	96.8414	0
8104	6	3000301865	9	40	23036643	14	Compound		71855	-1.51346	-1.51346	0
8105	6	3000301865	9	41	569583	14	Compound		70454	0.619695	0.619695	0
8106	6	3000301865	9	42	164703	14	Compound		51651	29.249	29.249	0
8107	6	3000301865	9	43	38862831	14	Compound		70795	0.100491	0.100491	0
8108	6	3000301865	9	44	30919140	14	Compound		69578	1.95348	1.95348	0
8161	6	3000301865	11	1	31670793	14	Compound		81187	-15.7223	-15.7223	0
8162	6	3000301865	11	2	44494576	14	Compound		12294	89.1736	89.1736	0
8163	6	3000301865	11	3	36381226	14	Compound		73247	-3.6329	-3.6329	0
8164	6	3000301865	11	4	35756063	14	Compound		75824	-7.55662	-7.55662	0
8165	6	3000301865	11	5	9885253	14	Compound		52576	27.8406	27.8406	0
8166	6	3000301865	11	6	6233171	14	Compound		53113	27.023	27.023	0
8167	6	3000301865	11	7	38291120	14	Compound		40641	46.0127	46.0127	0
8168	6	3000301865	11	8	31883754	14	Compound		33672	56.6237	56.6237	0
8169	6	3000301865	11	9	364707	14	Compound		67055	5.79498	5.79498	0
8170	6	3000301865	11	10	44564632	14	Compound		54434	25.0116	25.0116	0
8171	6	3000301865	11	11	32124694	14	Compound		23816	71.6303	71.6303	0
8172	6	3000301865	11	12	44910761	14	Compound		18835	79.2143	79.2143	0
8173	6	3000301865	11	13	40087040	14	Compound		68943	2.92033	2.92033	0
8174	6	3000301865	11	14	31844239	14	Compound		36925	51.6707	51.6707	0
8175	6	3000301865	11	15	39829398	14	Compound		68313	3.87956	3.87956	0
8176	6	3000301865	11	16	597044	14	Compound		78785	-12.065	-12.065	0
8177	6	3000301865	11	17	27247283	14	Compound		62531	12.6832	12.6832	0
8178	6	3000301865	11	18	4821019	14	Compound		73408	-3.87804	-3.87804	0
8179	6	3000301865	11	19	42988911	14	Compound		41078	45.3473	45.3473	0
8180	6	3000301865	11	20	4262433	14	Compound		54457	24.9766	24.9766	0
8181	6	3000301865	11	21	43230355	14	Compound		53055	27.1113	27.1113	0
8182	6	3000301865	11	22	31462221	14	Compound		42577	43.065	43.065	0
8183	6	3000301865	11	23	42982275	14	Compound		35289	54.1616	54.1616	0
8184	6	3000301865	11	24	25436334	14	Compound		63137	11.7605	11.7605	0
8185	6	3000301865	11	25	36460235	14	Compound		44077	40.7811	40.7811	0
8186	6	3000301865	11	26	44753478	14	Compound		27798	65.5674	65.5674	0
8187	6	3000301865	11	27	31915310	14	Compound		39757	47.3587	47.3587	0
8188	6	3000301865	11	28	4394887	14	Compound		56833	21.3589	21.3589	0
8189	6	3000301865	11	29	22437863	14	Compound		39196	48.2129	48.2129	0
8190	6	3000301865	11	30	44358258	14	Compound		71845	-1.49823	-1.49823	0
8191	6	3000301865	11	31	36406286	14	Compound		34363	55.5715	55.5715	0
8192	6	3000301865	11	32	44244753	14	Compound		69023	2.79852	2.79852	0
8193	6	3000301865	11	33	36475467	14	Compound		50514	30.9802	30.9802	0
8194	6	3000301865	11	34	4714689	14	Compound		58373	19.0141	19.0141	0
8195	6	3000301865	11	35	36586228	14	Compound		59523	17.2631	17.2631	0
8196	6	3000301865	11	36	23519832	14	Compound		41343	44.9439	44.9439	0
8197	6	3000301865	11	37	32583922	14	Compound		72166	-1.98698	-1.98698	0
8198	6	3000301865	11	38	2480989	14	Compound		50665	30.7503	30.7503	0
8199	6	3000301865	11	39	35384363	14	Compound		52225	28.375	28.375	0
8200	6	3000301865	11	40	138145	14	Compound		45814	38.1363	38.1363	0
8201	6	3000301865	11	41	40208539	14	Compound		75368	-6.86232	-6.86232	0
8202	6	3000301865	11	42	23538774	14	Compound		24880	70.0103	70.0103	0
8203	6	3000301865	11	43	38321654	14	Compound		53488	26.452	26.452	0
8204	6	3000301865	11	44	4276587	14	Compound		61970	13.5374	13.5374	0
8257	6	3000301865	13	1	31793930	14	Compound		34650	55.1346	55.1346	0
8258	6	3000301865	13	2	4533627	14	Compound		51308	29.7712	29.7712	0
8259	6	3000301865	13	3	3947776	14	Compound		56613	21.6939	21.6939	0
8260	6	3000301865	13	4	31314241	14	Compound		36165	52.8278	52.8278	0
8261	6	3000301865	13	5	38312351	14	Compound		65571	8.05451	8.05451	0
8262	6	3000301865	13	6	23761325	14	Compound		43678	41.3886	41.3886	0
8263	6	3000301865	13	7	3466680	14	Compound		81325	-15.9324	-15.9324	0
8264	6	3000301865	13	8	34435205	14	Compound		21832	74.6511	74.6511	0
8265	6	3000301865	13	9	3808413	14	Compound		43570	41.553	41.553	0
8266	6	3000301865	13	10	23224376	14	Compound		52544	27.8893	27.8893	0
8267	6	3000301865	13	11	39329157	14	Compound		51015	30.2174	30.2174	0
8268	6	3000301865	13	12	30712836	14	Compound		41185	45.1844	45.1844	0
8269	6	3000301865	13	13	43197287	14	Compound		47153	36.0976	36.0976	0
8270	6	3000301865	13	14	30449650	14	Compound		37008	51.5443	51.5443	0
8271	6	3000301865	13	15	40239920	14	Compound		34763	54.9625	54.9625	0
8272	6	3000301865	13	16	3905825	14	Compound		34985	54.6245	54.6245	0
8273	6	3000301865	13	17	10537107	14	Compound		30861	60.9037	60.9037	0
8274	6	3000301865	13	18	44094008	14	Compound		50131	31.5633	31.5633	0
8275	6	3000301865	13	19	22370929	14	Compound		43401	41.8104	41.8104	0
8276	6	3000301865	13	20	31883789	14	Compound		23845	71.5862	71.5862	0
8277	6	3000301865	13	21	10035095	14	Compound		36538	52.2599	52.2599	0
8278	6	3000301865	13	22	44313794	14	Compound		29047	63.6656	63.6656	0
8279	6	3000301865	13	23	40330815	14	Compound		48943	33.3722	33.3722	0
8280	6	3000301865	13	24	43166368	14	Compound		68576	3.47912	3.47912	0
8281	6	3000301865	13	25	22255450	14	Compound		73222	-3.59484	-3.59484	0
8282	6	3000301865	13	26	36234177	14	Compound		8094	95.5685	95.5685	0
8283	6	3000301865	13	27	6150704	14	Compound		29009	63.7235	63.7235	0
8284	6	3000301865	13	28	23006081	14	Compound		31768	59.5227	59.5227	0
8285	6	3000301865	13	29	4141963	14	Compound		68339	3.83998	3.83998	0
8286	6	3000301865	13	30	44671417	14	Compound		9574	93.3151	93.3151	0
8287	6	3000301865	13	31	31037153	14	Compound		5087	100.147	100.147	0
8288	6	3000301865	13	32	30538480	14	Compound		46134	37.6491	37.6491	0
8289	6	3000301865	13	33	36366911	14	Compound		22239	74.0314	74.0314	0
8290	6	3000301865	13	34	23165044	14	Compound		50871	30.4366	30.4366	0
8291	6	3000301865	13	35	36613696	14	Compound		54168	25.4166	25.4166	0
8292	6	3000301865	13	36	200081	14	Compound		45074	39.2631	39.2631	0
8293	6	3000301865	13	37	32174765	14	Compound		39910	47.1257	47.1257	0
8294	6	3000301865	13	38	35398174	14	Compound		31246	60.3175	60.3175	0
8295	6	3000301865	13	39	37249184	14	Compound		72335	-2.2443	-2.2443	0
8296	6	3000301865	13	40	23069893	14	Compound		63102	11.8138	11.8138	0
8297	6	3000301865	13	41	32691323	14	Compound		21795	74.7075	74.7075	0
8298	6	3000301865	13	42	30487569	14	Compound		29713	62.6516	62.6516	0
8299	6	3000301865	13	43	23716749	14	Compound		32296	58.7187	58.7187	0
8300	6	3000301865	13	44	31654434	14	Compound		28160	65.0162	65.0162	0
8353	6	3000301865	15	1	3884412	14	Compound		60590	15.6385	15.6385	0
8354	6	3000301865	15	2	44505790	14	Compound		11005	91.1362	91.1362	0
8355	6	3000301865	15	3	31538262	14	Compound		58711	18.4995	18.4995	0
8356	6	3000301865	15	4	45017896	14	Compound		65029	8.87975	8.87975	0
8357	6	3000301865	15	5	32146989	14	Compound		58280	19.1557	19.1557	0
8358	6	3000301865	15	6	760368	14	Compound		75899	-7.67082	-7.67082	0
8359	6	3000301865	15	7	31888661	14	Compound		72306	-2.20014	-2.20014	0
8360	6	3000301865	15	8	30271094	14	Compound		64809	9.21472	9.21472	0
8361	6	3000301865	15	9	3944822	14	Compound		45341	38.8565	38.8565	0
8362	6	3000301865	15	10	35471051	14	Compound		9041	94.1266	94.1266	0
8363	6	3000301865	15	11	4838043	14	Compound		67121	5.69449	5.69449	0
8364	6	3000301865	15	12	3320520	14	Compound		66494	6.64916	6.64916	0
8365	6	3000301865	15	13	40103777	14	Compound		66693	6.34616	6.34616	0
8366	6	3000301865	15	14	23472344	14	Compound		23387	72.2835	72.2835	0
8367	6	3000301865	15	15	32191656	14	Compound		26197	68.005	68.005	0
8368	6	3000301865	15	16	40101502	14	Compound		57376	20.5321	20.5321	0
8369	6	3000301865	15	17	446915	14	Compound		67581	4.9941	4.9941	0
8370	6	3000301865	15	18	44116583	14	Compound		49357	32.7418	32.7418	0
8371	6	3000301865	15	19	43128106	14	Compound		6445	98.0793	98.0793	0
8372	6	3000301865	15	20	43164443	14	Compound		59831	16.7942	16.7942	0
8373	6	3000301865	15	21	39796043	14	Compound		63494	11.2169	11.2169	0
8374	6	3000301865	15	22	44283246	14	Compound		28437	64.5944	64.5944	0
8375	6	3000301865	15	23	43014958	14	Compound		27717	65.6907	65.6907	0
8376	6	3000301865	15	24	22982820	14	Compound		25342	69.3068	69.3068	0
8377	6	3000301865	15	25	32109826	14	Compound		37176	51.2885	51.2885	0
8378	6	3000301865	15	26	43199639	14	Compound		32523	58.3731	58.3731	0
8379	6	3000301865	15	27	6134772	14	Compound		7529	96.4288	96.4288	0
8380	6	3000301865	15	28	45024042	14	Compound		20243	77.0705	77.0705	0
8381	6	3000301865	15	29	22473381	14	Compound		52502	27.9533	27.9533	0
8382	6	3000301865	15	30	2659034	14	Compound		3438	102.658	102.658	0
8383	6	3000301865	15	31	36487745	14	Compound		44669	39.8797	39.8797	0
8384	6	3000301865	15	32	248213	14	Compound		49651	32.2942	32.2942	0
8385	6	3000301865	15	33	9991492	14	Compound		27509	66.0074	66.0074	0
8386	6	3000301865	15	34	36871282	14	Compound		70121	1.12672	1.12672	0
8387	6	3000301865	15	35	30234099	14	Compound		56169	22.3699	22.3699	0
8388	6	3000301865	15	36	31812550	14	Compound		44004	40.8922	40.8922	0
8389	6	3000301865	15	37	22283947	14	Compound		73355	-3.79734	-3.79734	0
8390	6	3000301865	15	38	35576247	14	Compound		44056	40.8131	40.8131	0
8391	6	3000301865	15	39	3864882	14	Compound		39529	47.7058	47.7058	0
8392	6	3000301865	15	40	6256215	14	Compound		58895	18.2193	18.2193	0
8393	6	3000301865	15	41	10046561	14	Compound		50501	31	31	0
8394	6	3000301865	15	42	31012541	14	Compound		43405	41.8043	41.8043	0
8395	6	3000301865	15	43	6126582	14	Compound		54548	24.838	24.838	0
8396	6	3000301865	15	44	34757191	14	Compound		49457	32.5895	32.5895	0
8449	6	3000301865	17	1	23493169	14	Compound		37171	51.2961	51.2961	0
8450	6	3000301865	17	2	44901598	14	Compound		62067	13.3897	13.3897	0
8451	6	3000301865	17	3	4016313	14	Compound		42747	42.8061	42.8061	0
8452	6	3000301865	17	4	10129714	14	Compound		27643	65.8034	65.8034	0
8453	6	3000301865	17	5	10106152	14	Compound		35533	53.7901	53.7901	0
8454	6	3000301865	17	6	9949779	14	Compound		21583	75.0303	75.0303	0
8455	6	3000301865	17	7	31197992	14	Compound		48398	34.202	34.202	0
8456	6	3000301865	17	8	44225398	14	Compound		43905	41.043	41.043	0
8457	6	3000301865	17	9	31538150	14	Compound		47371	35.7657	35.7657	0
8458	6	3000301865	17	10	45260985	14	Compound		36906	51.6996	51.6996	0
8459	6	3000301865	17	11	39316263	14	Compound		54255	25.2842	25.2842	0
8460	6	3000301865	17	12	30500960	14	Compound		42916	42.5488	42.5488	0
8461	6	3000301865	17	13	43021937	14	Compound		33851	56.3511	56.3511	0
8462	6	3000301865	17	14	1829520	14	Compound		37090	51.4194	51.4194	0
8463	6	3000301865	17	15	43022287	14	Compound		20060	77.3492	77.3492	0
8464	6	3000301865	17	16	40115390	14	Compound		6786	97.5601	97.5601	0
8465	6	3000301865	17	17	40286253	14	Compound		37320	51.0692	51.0692	0
8466	6	3000301865	17	18	43165248	14	Compound		45120	39.193	39.193	0
8467	6	3000301865	17	19	43022021	14	Compound		64754	9.29847	9.29847	0
8468	6	3000301865	17	20	28445067	14	Compound		24132	71.1492	71.1492	0
8469	6	3000301865	17	21	2723798	14	Compound		23548	72.0384	72.0384	0
8470	6	3000301865	17	22	44305156	14	Compound		46186	37.5699	37.5699	0
8471	6	3000301865	17	23	28034608	14	Compound		52054	28.6354	28.6354	0
8472	6	3000301865	17	24	43752002	14	Compound		44203	40.5892	40.5892	0
8473	6	3000301865	17	25	36629628	14	Compound		68087	4.22367	4.22367	0
8474	6	3000301865	17	26	4285113	14	Compound		22245	74.0223	74.0223	0
8475	6	3000301865	17	27	3859814	14	Compound		20380	76.8619	76.8619	0
8476	6	3000301865	17	28	31753533	14	Compound		5108	100.115	100.115	0
8477	6	3000301865	17	29	39116707	14	Compound		68653	3.36188	3.36188	0
8478	6	3000301865	17	30	36310302	14	Compound		16103	83.3741	83.3741	0
8479	6	3000301865	17	31	30234141	14	Compound		59811	16.8246	16.8246	0
8480	6	3000301865	17	32	34458543	14	Compound		20710	76.3595	76.3595	0
8481	6	3000301865	17	33	36692306	14	Compound		50728	30.6543	30.6543	0
8482	6	3000301865	17	34	30008132	14	Compound		70784	0.11724	0.11724	0
8483	6	3000301865	17	35	39136349	14	Compound		56250	22.2466	22.2466	0
8484	6	3000301865	17	36	34736492	14	Compound		41669	44.4475	44.4475	0
8485	6	3000301865	17	37	38319666	14	Compound		60601	15.6218	15.6218	0
8486	6	3000301865	17	38	22369410	14	Compound		49353	32.7479	32.7479	0
8487	6	3000301865	17	39	38869684	14	Compound		52270	28.3065	28.3065	0
8488	6	3000301865	17	40	189546	14	Compound		65253	8.53869	8.53869	0
8489	6	3000301865	17	41	36805272	14	Compound		61419	14.3763	14.3763	0
8490	6	3000301865	17	42	35596120	14	Compound		32984	57.6712	57.6712	0
8491	6	3000301865	17	43	31924396	14	Compound		30251	61.8324	61.8324	0
8492	6	3000301865	17	44	894810	14	Compound		29544	62.9089	62.9089	0
8545	6	3000301865	19	1	36821946	14	Compound		70512	0.531384	0.531384	0
8546	6	3000301865	19	2	40123405	14	Compound		15939	83.6238	83.6238	0
8547	6	3000301865	19	3	315441	14	Compound		60292	16.0923	16.0923	0
8548	6	3000301865	19	4	2736244	14	Compound		35363	54.049	54.049	0
8549	6	3000301865	19	5	4705617	14	Compound		70494	0.558791	0.558791	0
8550	6	3000301865	19	6	2520875	14	Compound		6005	98.7492	98.7492	0
8551	6	3000301865	19	7	31585638	14	Compound		50188	31.4765	31.4765	0
8552	6	3000301865	19	8	44522058	14	Compound		14704	85.5042	85.5042	0
8553	6	3000301865	19	9	9734536	14	Compound		43983	40.9242	40.9242	0
8554	6	3000301865	19	10	39581430	14	Compound		79355	-12.9329	-12.9329	0
8555	6	3000301865	19	11	4553360	14	Compound		60626	15.5837	15.5837	0
8556	6	3000301865	19	12	39951856	14	Compound		8988	94.2073	94.2073	0
8557	6	3000301865	19	13	35899304	14	Compound		9860	92.8796	92.8796	0
8558	6	3000301865	19	14	5024593	14	Compound		92514	-32.9687	-32.9687	0
8559	6	3000301865	19	15	43021972	14	Compound		38609	49.1066	49.1066	0
8560	6	3000301865	19	16	40161072	14	Compound		67030	5.83305	5.83305	0
8561	6	3000301865	19	17	35579698	14	Compound		43350	41.888	41.888	0
8562	6	3000301865	19	18	636825	14	Compound		28443	64.5853	64.5853	0
8563	6	3000301865	19	19	41556487	14	Compound		43574	41.547	41.547	0
8564	6	3000301865	19	20	2907093	14	Compound		56323	22.1354	22.1354	0
8565	6	3000301865	19	21	43226610	14	Compound		20256	77.0507	77.0507	0
8566	6	3000301865	19	22	31623067	14	Compound		69298	2.37981	2.37981	0
8567	6	3000301865	19	23	43027747	14	Compound		40264	46.5867	46.5867	0
8568	6	3000301865	19	24	44267489	14	Compound		31814	59.4526	59.4526	0
8569	6	3000301865	19	25	32127774	14	Compound		31208	60.3753	60.3753	0
8570	6	3000301865	19	26	23748900	14	Compound		46252	37.4695	37.4695	0
8571	6	3000301865	19	27	38346322	14	Compound		65776	7.74238	7.74238	0
8572	6	3000301865	19	28	44522051	14	Compound		12616	88.6833	88.6833	0
8573	6	3000301865	19	29	2761066	14	Compound		69136	2.62647	2.62647	0
8574	6	3000301865	19	30	40014709	14	Compound		49682	32.247	32.247	0
8575	6	3000301865	19	31	4150538	14	Compound		34113	55.9522	55.9522	0
8576	6	3000301865	19	32	30549393	14	Compound		60580	15.6538	15.6538	0
8577	6	3000301865	19	33	2644635	14	Compound		53092	27.0549	27.0549	0
8578	6	3000301865	19	34	30008167	14	Compound		68641	3.38015	3.38015	0
8579	6	3000301865	19	35	39268152	14	Compound		54645	24.6903	24.6903	0
8580	6	3000301865	19	36	30487884	14	Compound		51234	29.8839	29.8839	0
8581	6	3000301865	19	37	40051928	14	Compound		64201	10.1405	10.1405	0
8582	6	3000301865	19	38	315784	14	Compound		59328	17.56	17.56	0
8583	6	3000301865	19	39	32367524	14	Compound		64054	10.3643	10.3643	0
8584	6	3000301865	19	40	39153639	14	Compound		46579	36.9716	36.9716	0
8585	6	3000301865	19	41	22858325	14	Compound		34455	55.4315	55.4315	0
8586	6	3000301865	19	42	9735432	14	Compound		29401	63.1266	63.1266	0
8587	6	3000301865	19	43	32575872	14	Compound		57398	20.4986	20.4986	0
8588	6	3000301865	19	44	23094659	14	Compound		74913	-6.16954	-6.16954	0
8641	6	3000301865	21	1	31517353	14	Compound		73739	-4.38202	-4.38202	0
8642	6	3000301865	21	2	23493393	14	Compound		54197	25.3725	25.3725	0
8643	6	3000301865	21	3	2352294	14	Compound		58842	18.3	18.3	0
8644	6	3000301865	21	4	44425360	14	Compound		76424	-8.47018	-8.47018	0
8645	6	3000301865	21	5	39392437	14	Compound		55768	22.9805	22.9805	0
8646	6	3000301865	21	6	31574459	14	Compound		23167	72.6185	72.6185	0
8647	6	3000301865	21	7	30442328	14	Compound		43064	42.3235	42.3235	0
8648	6	3000301865	21	8	2861838	14	Compound		39627	47.5566	47.5566	0
8649	6	3000301865	21	9	10365523	14	Compound		4659	100.799	100.799	0
8650	6	3000301865	21	10	45351950	14	Compound		6182	98.4797	98.4797	0
8651	6	3000301865	21	11	237643	14	Compound		25629	68.8699	68.8699	0
8652	6	3000301865	21	12	9847957	14	Compound		58000	19.582	19.582	0
8653	6	3000301865	21	13	39886280	14	Compound		32955	57.7154	57.7154	0
8654	6	3000301865	21	14	30179765	14	Compound		33199	57.3438	57.3438	0
8655	6	3000301865	21	15	39845316	14	Compound		13900	86.7283	86.7283	0
8656	6	3000301865	21	16	188888	14	Compound		40561	46.1345	46.1345	0
8657	6	3000301865	21	17	36047249	14	Compound		33329	57.1459	57.1459	0
8658	6	3000301865	21	18	3919125	14	Compound		63182	11.692	11.692	0
8659	6	3000301865	21	19	43022588	14	Compound		56638	21.6558	21.6558	0
8660	6	3000301865	21	20	4859953	14	Compound		53207	26.8798	26.8798	0
8661	6	3000301865	21	21	40339656	14	Compound		54563	24.8152	24.8152	0
8662	6	3000301865	21	22	44145024	14	Compound		53912	25.8064	25.8064	0
8663	6	3000301865	21	23	30711940	14	Compound		70448	0.62883	0.62883	0
8664	6	3000301865	21	24	44182908	14	Compound		69519	2.04332	2.04332	0
8665	6	3000301865	21	25	29193689	14	Compound		75069	-6.40706	-6.40706	0
8666	6	3000301865	21	26	42905695	14	Compound		58051	19.5044	19.5044	0
8667	6	3000301865	21	27	36366925	14	Compound		20769	76.2697	76.2697	0
8668	6	3000301865	21	28	22410395	14	Compound		40617	46.0493	46.0493	0
8669	6	3000301865	21	29	36373309	14	Compound		59263	17.659	17.659	0
8670	6	3000301865	21	30	4150979	14	Compound		26852	67.0077	67.0077	0
8671	6	3000301865	21	31	36397032	14	Compound		59244	17.6879	17.6879	0
8672	6	3000301865	21	32	31799180	14	Compound		60497	15.7801	15.7801	0
8673	6	3000301865	21	33	31573514	14	Compound		73165	-3.50805	-3.50805	0
8674	6	3000301865	21	34	31308620	14	Compound		40840	45.7097	45.7097	0
8675	6	3000301865	21	35	32439554	14	Compound		51570	29.3723	29.3723	0
8676	6	3000301865	21	36	1409555	14	Compound		6788	97.557	97.557	0
8677	6	3000301865	21	37	39680375	14	Compound		62915	12.0985	12.0985	0
8678	6	3000301865	21	38	3819592	14	Compound		32932	57.7504	57.7504	0
8679	6	3000301865	21	39	40274164	14	Compound		38721	48.9361	48.9361	0
8680	6	3000301865	21	40	3870132	14	Compound		40431	46.3325	46.3325	0
8681	6	3000301865	21	41	38302124	14	Compound		48331	34.304	34.304	0
8682	6	3000301865	21	42	29980013	14	Compound		59651	17.0683	17.0683	0
8683	6	3000301865	21	43	40052166	14	Compound		72514	-2.51684	-2.51684	0
8684	6	3000301865	21	44	30897153	14	Compound		27080	66.6606	66.6606	0
8737	6	3000301865	23	1	30350642	14	Compound		35216	54.2728	54.2728	0
8738	6	3000301865	23	2	40182814	14	Compound		5791	99.075	99.075	0
8739	6	3000301865	23	3	3389561	14	Compound		64682	9.40809	9.40809	0
8740	6	3000301865	23	4	36081927	14	Compound		41861	44.1552	44.1552	0
8741	6	3000301865	23	5	2583791	14	Compound		20216	77.1116	77.1116	0
8742	6	3000301865	23	6	2627107	14	Compound		45477	38.6495	38.6495	0
8743	6	3000301865	23	7	31570763	14	Compound		57546	20.2733	20.2733	0
8744	6	3000301865	23	8	44521995	14	Compound		24934	69.9281	69.9281	0
8745	6	3000301865	23	9	243572	14	Compound		49497	32.5286	32.5286	0
8746	6	3000301865	23	10	594531	14	Compound		6199	98.4538	98.4538	0
8747	6	3000301865	23	11	39370534	14	Compound		75218	-6.63393	-6.63393	0
8748	6	3000301865	23	12	44524186	14	Compound		31815	59.4511	59.4511	0
8749	6	3000301865	23	13	40099108	14	Compound		70634	0.345628	0.345628	0
8750	6	3000301865	23	14	4607799	14	Compound		47641	35.3546	35.3546	0
8751	6	3000301865	23	15	36234597	14	Compound		20975	75.956	75.956	0
8752	6	3000301865	23	16	204456	14	Compound		40575	46.1132	46.1132	0
8753	6	3000301865	23	17	43204238	14	Compound		39624	47.5612	47.5612	0
8754	6	3000301865	23	18	1979726	14	Compound		50448	31.0807	31.0807	0
8755	6	3000301865	23	19	43101520	14	Compound		72760	-2.8914	-2.8914	0
8756	6	3000301865	23	20	36501906	14	Compound		69525	2.03418	2.03418	0
8757	6	3000301865	23	21	32721353	14	Compound		33047	57.5753	57.5753	0
8758	6	3000301865	23	22	4534859	14	Compound		6948	97.3134	97.3134	0
8759	6	3000301865	23	23	22804432	14	Compound		46265	37.4497	37.4497	0
8760	6	3000301865	23	24	416640	14	Compound		50336	31.2512	31.2512	0
8761	6	3000301865	23	25	39275229	14	Compound		53666	26.181	26.181	0
8762	6	3000301865	23	26	45407530	14	Compound		17780	80.8207	80.8207	0
8763	6	3000301865	23	27	29714678	14	Compound		37495	50.8028	50.8028	0
8764	6	3000301865	23	28	39189955	14	Compound		30477	61.4883	61.4883	0
8765	6	3000301865	23	29	23354569	14	Compound		30348	61.6847	61.6847	0
8766	6	3000301865	23	30	23015755	14	Compound		57180	20.8306	20.8306	0
8767	6	3000301865	23	31	31871322	14	Compound		49186	33.0022	33.0022	0
8768	6	3000301865	23	32	22694210	14	Compound		52123	28.5303	28.5303	0
8769	6	3000301865	23	33	39297573	14	Compound		69857	1.52868	1.52868	0
8770	6	3000301865	23	34	204134	14	Compound		38228	49.6867	49.6867	0
8771	6	3000301865	23	35	10469172	14	Compound		57784	19.9109	19.9109	0
8772	6	3000301865	23	36	34846224	14	Compound		55698	23.0871	23.0871	0
8773	6	3000301865	23	37	40183206	14	Compound		71482	-0.945529	-0.945529	0
8774	6	3000301865	23	38	2491608	14	Compound		36689	52.03	52.03	0
8775	6	3000301865	23	39	3800804	14	Compound		40265	46.5852	46.5852	0
8776	6	3000301865	23	40	22702645	14	Compound		54916	24.2777	24.2777	0
8777	6	3000301865	23	41	2536527	14	Compound		27072	66.6728	66.6728	0
8778	6	3000301865	23	42	32409272	14	Compound		69510	2.05702	2.05702	0
8779	6	3000301865	23	43	6132273	14	Compound		54197	25.3725	25.3725	0
8780	6	3000301865	23	44	22804117	14	Compound		17381	81.4282	81.4282	0
8833	6	3000301865	25	1	2285437	14	Compound		66260	7.00544	7.00544	0
8834	6	3000301865	25	2	42885668	14	Compound		71222	-0.549655	-0.549655	0
8835	6	3000301865	25	3	3822602	14	Compound		51329	29.7393	29.7393	0
8836	6	3000301865	25	4	30451120	14	Compound		75217	-6.63241	-6.63241	0
8837	6	3000301865	25	5	3656086	14	Compound		44603	39.9802	39.9802	0
8838	6	3000301865	25	6	1489467	14	Compound		53708	26.117	26.117	0
8839	6	3000301865	25	7	31714921	14	Compound		55498	23.3916	23.3916	0
8840	6	3000301865	25	8	707595	14	Compound		64392	9.84964	9.84964	0
8841	6	3000301865	25	9	857920	14	Compound		5608	99.3537	99.3537	0
8842	6	3000301865	25	10	36041502	14	Compound		43093	42.2793	42.2793	0
8843	6	3000301865	25	11	367374	14	Compound		68614	3.42126	3.42126	0
8844	6	3000301865	25	12	23764062	14	Compound		43001	42.4194	42.4194	0
8845	6	3000301865	25	13	43022567	14	Compound		54992	24.162	24.162	0
8846	6	3000301865	25	14	3188311	14	Compound		48093	34.6664	34.6664	0
8847	6	3000301865	25	15	36117480	14	Compound		24717	70.2585	70.2585	0
8848	6	3000301865	25	16	500402	14	Compound		74489	-5.52396	-5.52396	0
8849	6	3000301865	25	17	31845891	14	Compound		33130	57.4489	57.4489	0
[truncated: 41,851 more rows]

## Sheet: Counterscreen Genedata Export
Well Info									Fluorescence
Index	Plate	Plate ID	Row	Column	Compound ID	Conc. [μM]	Well Type	Masked	Raw	Normalized	Corrected	Correction Factor
3073	3	3000301928	1	1	31991834	14	Compound		88879	-153.311	-153.311	0
3074	3	3000301928	1	2	3958969	14	Compound		59838	-64.0621	-64.0621	0
3075	3	3000301928	1	3	9574439	14	Compound		46437	-22.8783	-22.8783	0
3076	3	3000301928	1	4	97720	14	Compound		50570	-35.5798	-35.5798	0
3077	3	3000301928	1	5	3717245	14	Compound		50694	-35.9609	-35.9609	0
3078	3	3000301928	1	6	23488017	14	Compound		59479	-62.9589	-62.9589	0
3079	3	3000301928	1	7	29852725	14	Compound		50197	-34.4335	-34.4335	0
3080	3	3000301928	1	8	10035557	14	Compound		53670	-45.1067	-45.1067	0
3081	3	3000301928	1	9	31113243	14	Compound		44518	-16.9809	-16.9809	0
3082	3	3000301928	1	10	4377079	14	Compound		32385	20.3061	20.3061	0
3083	3	3000301928	1	11	23677129	14	Compound		39297	-0.935786	-0.935786	0
3084	3	3000301928	1	12	23229192	14	Compound		49179	-31.305	-31.305	0
3085	3	3000301928	1	13	2409610	14	Compound		50816	-36.3358	-36.3358	0
3086	3	3000301928	1	14	38881976	14	Compound		48561	-29.4058	-29.4058	0
3087	3	3000301928	1	15	3807230	14	Compound		56191	-52.8542	-52.8542	0
3088	3	3000301928	1	16	3778299	14	Compound		42206	-9.87569	-9.87569	0
3089	3	3000301928	1	17	35674289	14	Compound		36802	6.73182	6.73182	0
3090	3	3000301928	1	18	30571317	14	Compound		50164	-34.3321	-34.3321	0
3091	3	3000301928	1	19	36301125	14	Compound		50631	-35.7673	-35.7673	0
3092	3	3000301928	1	20	4334925	14	Compound		56140	-52.6975	-52.6975	0
3093	3	3000301928	1	21	35608398	14	Compound		56863	-54.9194	-54.9194	0
3094	3	3000301928	1	22	4951870	14	Compound		44064	-15.5857	-15.5857	0
3095	3	3000301928	1	23	36302189	14	Compound		44868	-18.0565	-18.0565	0
3096	3	3000301928	1	24	28812231	14	Compound		48008	-27.7063	-27.7063	0
3097	3	3000301928	1	25	10036397	14	Compound		48214	-28.3394	-28.3394	0
3098	3	3000301928	1	26	30436672	14	Compound		49685	-32.8601	-32.8601	0
3099	3	3000301928	1	27	30421090	14	Compound		50253	-34.6056	-34.6056	0
3100	3	3000301928	1	28	28795249	14	Compound		44374	-16.5384	-16.5384	0
3101	3	3000301928	1	29	29869119	14	Compound		41918	-8.99061	-8.99061	0
3102	3	3000301928	1	30	4282929	14	Compound		45397	-19.6822	-19.6822	0
3103	3	3000301928	1	31	38996566	14	Compound		45515	-20.0449	-20.0449	0
3104	3	3000301928	1	32	99442	14	Compound		48276	-28.5299	-28.5299	0
3105	3	3000301928	1	33	9625140	14	Compound		46957	-24.4764	-24.4764	0
3106	3	3000301928	1	34	34463198	14	Compound		34094	15.054	15.054	0
3107	3	3000301928	1	35	28255906	14	Compound		32605	19.63	19.63	0
3108	3	3000301928	1	36	38895248	14	Compound		31769	22.1992	22.1992	0
3109	3	3000301928	1	37	3832745	14	Compound		37626	4.19951	4.19951	0
3111	3	3000301928	1	39	840742	14	Compound		47454	-26.0038	-26.0038	0
3112	3	3000301928	1	40	28197701	14	Compound		30159	27.147	27.147	0
3113	3	3000301928	1	41	29820903	14	Compound		50642	-35.8011	-35.8011	0
3114	3	3000301928	1	42	3657220	14	Compound		47578	-26.3849	-26.3849	0
3115	3	3000301928	1	43	35981771	14	Compound		49825	-33.2903	-33.2903	0
3116	3	3000301928	1	44	23510060	14	Compound		45983	-21.4831	-21.4831	0
3121	3	3000301928	2	1	29785889	14	Compound		59330	-62.501	-62.501	0
3122	3	3000301928	2	2	31897019	14	Compound		102340	-194.679	-194.679	0
3123	3	3000301928	2	3	28723338	14	Compound		49252	-31.5294	-31.5294	0
3124	3	3000301928	2	4	9294187	14	Compound		51476	-38.3641	-38.3641	0
3125	3	3000301928	2	5	3801518	14	Compound		65767	-82.2831	-82.2831	0
3126	3	3000301928	2	6	9166290	14	Compound		48879	-30.3831	-30.3831	0
3127	3	3000301928	2	7	29790600	14	Compound		51036	-37.0119	-37.0119	0
3128	3	3000301928	2	8	30392971	14	Compound		31760	22.2268	22.2268	0
3129	3	3000301928	2	9	4264036	14	Compound		45004	-18.4745	-18.4745	0
3130	3	3000301928	2	10	30259894	14	Compound		32988	18.453	18.453	0
3131	3	3000301928	2	11	31652992	14	Compound		44367	-16.5168	-16.5168	0
3132	3	3000301928	2	12	936726	14	Compound		35477	10.8038	10.8038	0
3133	3	3000301928	2	13	32244905	14	Compound		31858	21.9257	21.9257	0
3134	3	3000301928	2	14	9192239	14	Compound		27880	34.1508	34.1508	0
3135	3	3000301928	2	15	10110429	14	Compound		45788	-20.8838	-20.8838	0
3136	3	3000301928	2	16	35647906	14	Compound		40317	-4.07044	-4.07044	0
3137	3	3000301928	2	17	32512963	14	Compound		38366	1.92535	1.92535	0
3138	3	3000301928	2	18	2482543	14	Compound		48194	-28.2779	-28.2779	0
3139	3	3000301928	2	19	32497276	14	Compound		43920	-15.1431	-15.1431	0
3140	3	3000301928	2	20	31126760	14	Compound		111531	-222.924	-222.924	0
3141	3	3000301928	2	21	29694679	14	Compound		38663	1.01262	1.01262	0
3142	3	3000301928	2	22	30575797	14	Compound		38209	2.40784	2.40784	0
3143	3	3000301928	2	23	42925708	14	Compound		43034	-12.4203	-12.4203	0
3144	3	3000301928	2	24	35590786	14	Compound		43440	-13.668	-13.668	0
3145	3	3000301928	2	25	32417791	14	Compound		35036	12.1591	12.1591	0
3146	3	3000301928	2	26	34724375	14	Compound		48808	-30.1649	-30.1649	0
3147	3	3000301928	2	27	32132499	14	Compound		37664	4.08273	4.08273	0
3148	3	3000301928	2	28	34438901	14	Compound		63533	-75.4176	-75.4176	0
3149	3	3000301928	2	29	4088126	14	Compound		53256	-43.8344	-43.8344	0
3150	3	3000301928	2	30	30536842	14	Compound		13901	77.1109	77.1109	0
3151	3	3000301928	2	31	29829898	14	Compound		36732	6.94694	6.94694	0
3152	3	3000301928	2	32	23484804	14	Compound		40225	-3.7877	-3.7877	0
3153	3	3000301928	2	33	850332	14	Compound		22395	51.0072	51.0072	0
3154	3	3000301928	2	34	32717881	14	Compound		14684	74.7046	74.7046	0
3155	3	3000301928	2	35	891093	14	Compound		35537	10.6194	10.6194	0
3156	3	3000301928	2	36	30309496	14	Compound		42779	-11.6366	-11.6366	0
3157	3	3000301928	2	37	31265808	14	Compound		41438	-7.51548	-7.51548	0
3158	3	3000301928	2	38	819357	14	Compound		31612	22.6817	22.6817	0
3159	3	3000301928	2	39	196455	14	Compound		40531	-4.7281	-4.7281	0
3160	3	3000301928	2	40	3584224	14	Compound		38113	2.70287	2.70287	0
3161	3	3000301928	2	41	22961008	14	Compound		43409	-13.5727	-13.5727	0
3162	3	3000301928	2	42	39142271	14	Compound		30740	25.3615	25.3615	0
3163	3	3000301928	2	43	30211629	14	Compound		38159	2.5615	2.5615	0
3164	3	3000301928	2	44	38177902	14	Compound		36412	7.93036	7.93036	0
3169	3	3000301928	3	1	9766981	14	Compound		56330	-53.2814	-53.2814	0
3170	3	3000301928	3	2	161217	14	Compound		56334	-53.2937	-53.2937	0
3171	3	3000301928	3	3	10479371	14	Compound		28885	31.0622	31.0622	0
3172	3	3000301928	3	4	39035164	14	Compound		51517	-38.4901	-38.4901	0
3173	3	3000301928	3	5	30001454	14	Compound		47934	-27.4789	-27.4789	0
3174	3	3000301928	3	6	5007079	14	Compound		44528	-17.0116	-17.0116	0
3175	3	3000301928	3	7	3852107	14	Compound		47628	-26.5385	-26.5385	0
3176	3	3000301928	3	8	22964858	14	Compound		36149	8.73861	8.73861	0
3177	3	3000301928	3	9	30383115	14	Compound		40532	-4.73117	-4.73117	0
3178	3	3000301928	3	10	23506476	14	Compound		48332	-28.702	-28.702	0
3179	3	3000301928	3	11	31146031	14	Compound		51599	-38.7421	-38.7421	0
3180	3	3000301928	3	12	1605324	14	Compound		39852	-2.64141	-2.64141	0
3181	3	3000301928	3	13	112238	14	Compound		34996	12.282	12.282	0
3182	3	3000301928	3	14	39052321	14	Compound		39510	-1.59037	-1.59037	0
3183	3	3000301928	3	15	2584533	14	Compound		39062	-0.213587	-0.213587	0
3184	3	3000301928	3	16	29805671	14	Compound		38677	0.969591	0.969591	0
3185	3	3000301928	3	17	28044576	14	Compound		23696	47.009	47.009	0
3186	3	3000301928	3	18	9616537	14	Compound		7701	96.1647	96.1647	0
3187	3	3000301928	3	19	524419	14	Compound		39693	-2.15277	-2.15277	0
3189	3	3000301928	3	21	23673860	14	Compound		38144	2.6076	2.6076	0
3190	3	3000301928	3	22	399518	14	Compound		25668	40.9487	40.9487	0
3191	3	3000301928	3	23	30788149	14	Compound		33309	17.4665	17.4665	0
3192	3	3000301928	3	24	30484748	14	Compound		34003	15.3337	15.3337	0
3193	3	3000301928	3	25	30259222	14	Compound		44425	-16.6951	-16.6951	0
3194	3	3000301928	3	26	527114	14	Compound		42823	-11.7718	-11.7718	0
3195	3	3000301928	3	27	229327	14	Compound		37229	5.41957	5.41957	0
3196	3	3000301928	3	28	2601977	14	Compound		41348	-7.23889	-7.23889	0
3197	3	3000301928	3	29	35576212	14	Compound		44527	-17.0086	-17.0086	0
3198	3	3000301928	3	30	36076572	14	Compound		35607	10.4043	10.4043	0
3199	3	3000301928	3	31	117628	14	Compound		37707	3.95058	3.95058	0
3200	3	3000301928	3	32	31748787	14	Compound		36616	7.30343	7.30343	0
3201	3	3000301928	3	33	32193987	14	Compound		28896	31.0284	31.0284	0
3202	3	3000301928	3	34	4380187	14	Compound		35326	11.2678	11.2678	0
3203	3	3000301928	3	35	30488689	14	Compound		30665	25.592	25.592	0
3204	3	3000301928	3	36	23524396	14	Compound		32864	18.834	18.834	0
3205	3	3000301928	3	37	3894835	14	Compound		35161	11.7749	11.7749	0
3206	3	3000301928	3	38	31714935	14	Compound		42218	-9.91257	-9.91257	0
3207	3	3000301928	3	39	35575799	14	Compound		40892	-5.83752	-5.83752	0
3208	3	3000301928	3	40	574546	14	Compound		43411	-13.5789	-13.5789	0
3209	3	3000301928	3	41	35674569	14	Compound		34749	13.0411	13.0411	0
3210	3	3000301928	3	42	3783710	14	Compound		40490	-4.6021	-4.6021	0
3211	3	3000301928	3	43	9281125	14	Compound		37601	4.27634	4.27634	0
3212	3	3000301928	3	44	4622828	14	Compound		41662	-8.20388	-8.20388	0
3217	3	3000301928	4	1	39133115	14	Compound		62527	-72.3259	-72.3259	0
3218	3	3000301928	4	2	90076	14	Compound		40717	-5.29971	-5.29971	0
3219	3	3000301928	4	3	30324392	14	Compound		52040	-40.0974	-40.0974	0
3220	3	3000301928	4	4	10541153	14	Compound		45750	-20.7671	-20.7671	0
3221	3	3000301928	4	5	1521226	14	Compound		45555	-20.1678	-20.1678	0
3222	3	3000301928	4	6	1655052	14	Compound		50136	-34.2461	-34.2461	0
3223	3	3000301928	4	7	23524277	14	Compound		46483	-23.0197	-23.0197	0
3224	3	3000301928	4	8	22483559	14	Compound		33811	15.9237	15.9237	0
3225	3	3000301928	4	9	28195720	14	Compound		42546	-10.9206	-10.9206	0
3226	3	3000301928	4	10	31366993	14	Compound		34465	13.9139	13.9139	0
3227	3	3000301928	4	11	39127928	14	Compound		29686	28.6006	28.6006	0
3228	3	3000301928	4	12	30887178	14	Compound		26875	37.2394	37.2394	0
3229	3	3000301928	4	13	782208	14	Compound		39099	-0.327295	-0.327295	0
3230	3	3000301928	4	14	35674170	14	Compound		42385	-10.4258	-10.4258	0
3231	3	3000301928	4	15	39072551	14	Compound		31986	21.5323	21.5323	0
3232	3	3000301928	4	16	1566187	14	Compound		34629	13.4099	13.4099	0
3233	3	3000301928	4	17	32682783	14	Compound		36512	7.62304	7.62304	0
3234	3	3000301928	4	18	23217145	14	Compound		35578	10.4934	10.4934	0
3235	3	3000301928	4	19	31899574	14	Compound		36232	8.48354	8.48354	0
3236	3	3000301928	4	20	23659888	14	Compound		41567	-7.91192	-7.91192	0
3237	3	3000301928	4	21	32425792	14	Compound		35338	11.231	11.231	0
3238	3	3000301928	4	22	9653308	14	Compound		38975	0.0537808	0.0537808	0
3239	3	3000301928	4	23	42934283	14	Compound		37762	3.78156	3.78156	0
3240	3	3000301928	4	24	30953398	14	Compound		36641	7.2266	7.2266	0
3241	3	3000301928	4	25	32539080	14	Compound		40542	-4.7619	-4.7619	0
3242	3	3000301928	4	26	38196270	14	Compound		36302	8.26841	8.26841	0
3243	3	3000301928	4	27	40023494	14	Compound		33392	17.2114	17.2114	0
3244	3	3000301928	4	28	38212972	14	Compound		39313	-0.984957	-0.984957	0
3245	3	3000301928	4	29	525574	14	Compound		40943	-5.99425	-5.99425	0
3246	3	3000301928	4	30	4079313	14	Compound		46674	-23.6067	-23.6067	0
3247	3	3000301928	4	31	36285326	14	Compound		38549	1.36296	1.36296	0
3248	3	3000301928	4	32	27311263	14	Compound		29523	29.1016	29.1016	0
3249	3	3000301928	4	33	36288133	14	Compound		17701	65.4328	65.4328	0
3250	3	3000301928	4	34	22523053	14	Compound		47424	-25.9116	-25.9116	0
3251	3	3000301928	4	35	29739878	14	Compound		23058	48.9697	48.9697	0
3252	3	3000301928	4	36	38181542	14	Compound		30467	26.2005	26.2005	0
3253	3	3000301928	4	37	36107190	14	Compound		28227	33.0844	33.0844	0
3254	3	3000301928	4	38	38200540	14	Compound		37430	4.80186	4.80186	0
3255	3	3000301928	4	39	29742475	14	Compound		40954	-6.02806	-6.02806	0
3256	3	3000301928	4	40	23545669	14	Compound		52138	-40.3986	-40.3986	0
3257	3	3000301928	4	41	4840710	14	Compound		30869	24.965	24.965	0
3258	3	3000301928	4	42	34440371	14	Compound		58095	-58.7056	-58.7056	0
3259	3	3000301928	4	43	22370446	14	Compound		32008	21.4647	21.4647	0
3260	3	3000301928	4	44	27190184	14	Compound		52824	-42.5068	-42.5068	0
3265	3	3000301928	5	1	3791942	14	Compound		69581	-94.0042	-94.0042	0
3266	3	3000301928	5	2	31126795	14	Compound		42036	-9.35325	-9.35325	0
3267	3	3000301928	5	3	4186343	14	Compound		47423	-25.9085	-25.9085	0
3268	3	3000301928	5	4	9939608	14	Compound		46494	-23.0535	-23.0535	0
3269	3	3000301928	5	5	2176132	14	Compound		48609	-29.5533	-29.5533	0
3270	3	3000301928	5	6	30457980	14	Compound		50477	-35.294	-35.294	0
3271	3	3000301928	5	7	439831	14	Compound		37563	4.39312	4.39312	0
3272	3	3000301928	5	8	32573807	14	Compound		37814	3.62175	3.62175	0
3273	3	3000301928	5	9	32012498	14	Compound		26292	39.031	39.031	0
3274	3	3000301928	5	10	34438908	14	Compound		57062	-55.531	-55.531	0
3275	3	3000301928	5	11	31742410	14	Compound		30723	25.4137	25.4137	0
3276	3	3000301928	5	12	10107083	14	Compound		32241	20.7486	20.7486	0
3277	3	3000301928	5	13	30157379	14	Compound		26516	38.3426	38.3426	0
3278	3	3000301928	5	14	904687	14	Compound		30723	25.4137	25.4137	0
3279	3	3000301928	5	15	23124710	14	Compound		36591	7.38026	7.38026	0
3280	3	3000301928	5	16	23539285	14	Compound		35140	11.8395	11.8395	0
3281	3	3000301928	5	17	36290135	14	Compound		42556	-10.9513	-10.9513	0
3282	3	3000301928	5	18	22756335	14	Compound		30619	25.7333	25.7333	0
3283	3	3000301928	5	19	4299631	14	Compound		38399	1.82394	1.82394	0
3284	3	3000301928	5	20	31321416	14	Compound		54463	-47.5438	-47.5438	0
3285	3	3000301928	5	21	28876750	14	Compound		32865	18.831	18.831	0
3286	3	3000301928	5	22	36065792	14	Compound		27176	36.3143	36.3143	0
3287	3	3000301928	5	23	22706733	14	Compound		35679	10.183	10.183	0
3288	3	3000301928	5	24	10290980	14	Compound		35568	10.5241	10.5241	0
3289	3	3000301928	5	25	31235757	14	Compound		28946	30.8748	30.8748	0
3290	3	3000301928	5	26	22353044	14	Compound		31761	22.2238	22.2238	0
3291	3	3000301928	5	27	30212035	14	Compound		40089	-3.36975	-3.36975	0
3292	3	3000301928	5	28	36072848	14	Compound		20173	57.8359	57.8359	0
3293	3	3000301928	5	29	102382	14	Compound		30131	27.2331	27.2331	0
3294	3	3000301928	5	30	29961603	14	Compound		40352	-4.178	-4.178	0
3295	3	3000301928	5	31	39030775	14	Compound		30753	25.3215	25.3215	0
3296	3	3000301928	5	32	30137961	14	Compound		38530	1.42135	1.42135	0
3297	3	3000301928	5	33	23846067	14	Compound		40502	-4.63898	-4.63898	0
3298	3	3000301928	5	34	38213070	14	Compound		31633	22.6171	22.6171	0
3299	3	3000301928	5	35	28002660	14	Compound		49823	-33.2842	-33.2842	0
3300	3	3000301928	5	36	30346848	14	Compound		24943	43.1768	43.1768	0
3301	3	3000301928	5	37	39155473	14	Compound		35413	11.0005	11.0005	0
3302	3	3000301928	5	38	593901	14	Compound		32862	18.8402	18.8402	0
3303	3	3000301928	5	39	29722672	14	Compound		39730	-2.26648	-2.26648	0
3304	3	3000301928	5	40	9279186	14	Compound		30299	26.7168	26.7168	0
3305	3	3000301928	5	41	30137709	14	Compound		34482	13.8616	13.8616	0
3306	3	3000301928	5	42	3850070	14	Compound		36797	6.74718	6.74718	0
3307	3	3000301928	5	43	410032	14	Compound		38200	2.4355	2.4355	0
3308	3	3000301928	5	44	23527168	14	Compound		46514	-23.115	-23.115	0
3313	3	3000301928	6	1	27367445	14	Compound		61668	-69.6861	-69.6861	0
3314	3	3000301928	6	2	30950423	14	Compound		55761	-51.5328	-51.5328	0
3315	3	3000301928	6	3	23586185	14	Compound		51201	-37.519	-37.519	0
3316	3	3000301928	6	4	31788645	14	Compound		48881	-30.3892	-30.3892	0
3317	3	3000301928	6	5	23492035	14	Compound		46487	-23.032	-23.032	0
3318	3	3000301928	6	6	29551207	14	Compound		47314	-25.5735	-25.5735	0
3319	3	3000301928	6	7	38904418	14	Compound		44626	-17.3128	-17.3128	0
3320	3	3000301928	6	8	31806978	14	Compound		88693	-152.739	-152.739	0
3321	3	3000301928	6	9	39130973	14	Compound		39695	-2.15891	-2.15891	0
3322	3	3000301928	6	10	30173710	14	Compound		35826	9.73125	9.73125	0
3323	3	3000301928	6	11	2608487	14	Compound		37195	5.52406	5.52406	0
3324	3	3000301928	6	12	22713677	14	Compound		38355	1.95916	1.95916	0
3325	3	3000301928	6	13	39128159	14	Compound		40478	-4.56522	-4.56522	0
3326	3	3000301928	6	14	29532909	14	Compound		38371	1.90999	1.90999	0
3327	3	3000301928	6	15	32345565	14	Compound		37568	4.37776	4.37776	0
3328	3	3000301928	6	16	35577619	14	Compound		31180	24.0093	24.0093	0
3329	3	3000301928	6	17	31154473	14	Compound		30101	27.3253	27.3253	0
3330	3	3000301928	6	18	29958397	14	Compound		46117	-21.8949	-21.8949	0
3331	3	3000301928	6	19	32063920	14	Compound		39208	-0.662272	-0.662272	0
3332	3	3000301928	6	20	31148642	14	Compound		27857	34.2215	34.2215	0
3333	3	3000301928	6	21	2519636	14	Compound		28779	31.388	31.388	0
3334	3	3000301928	6	22	30469509	14	Compound		38600	1.20623	1.20623	0
3335	3	3000301928	6	23	6286896	14	Compound		38254	2.26955	2.26955	0
3336	3	3000301928	6	24	3864973	14	Compound		38967	0.0783663	0.0783663	0
3337	3	3000301928	6	25	30457658	14	Compound		30229	26.9319	26.9319	0
3338	3	3000301928	6	26	23761878	14	Compound		42184	-9.80808	-9.80808	0
3339	3	3000301928	6	27	32540375	14	Compound		27558	35.1404	35.1404	0
3340	3	3000301928	6	28	434819	14	Compound		35871	9.59296	9.59296	0
3341	3	3000301928	6	29	6188861	14	Compound		39534	-1.66413	-1.66413	0
3342	3	3000301928	6	30	34463233	14	Compound		29330	29.6947	29.6947	0
3343	3	3000301928	6	31	30788128	14	Compound		29686	28.6006	28.6006	0
3344	3	3000301928	6	32	3845912	14	Compound		41798	-8.62183	-8.62183	0
3345	3	3000301928	6	33	36256661	14	Compound		50561	-35.5522	-35.5522	0
3346	3	3000301928	6	34	3637074	14	Compound		38021	2.9856	2.9856	0
3347	3	3000301928	6	35	35588854	14	Compound		37162	5.62547	5.62547	0
3348	3	3000301928	6	36	2088380	14	Compound		33806	15.9391	15.9391	0
3349	3	3000301928	6	37	2182264	14	Compound		27915	34.0432	34.0432	0
3350	3	3000301928	6	38	22416905	14	Compound		34104	15.0233	15.0233	0
3351	3	3000301928	6	39	39184516	14	Compound		25647	41.0132	41.0132	0
3352	3	3000301928	6	40	30605295	14	Compound		24958	43.1307	43.1307	0
3353	3	3000301928	6	41	31671801	14	Compound		33053	18.2532	18.2532	0
3354	3	3000301928	6	42	39064046	14	Compound		33694	16.2833	16.2833	0
3355	3	3000301928	6	43	31264569	14	Compound		36027	9.11354	9.11354	0
3356	3	3000301928	6	44	23622298	14	Compound		40590	-4.90942	-4.90942	0
3361	3	3000301928	7	1	23568916	14	Compound		57059	-55.5218	-55.5218	0
3362	3	3000301928	7	2	31976532	14	Compound		57648	-57.3319	-57.3319	0
3363	3	3000301928	7	3	22608229	14	Compound		49432	-32.0825	-32.0825	0
3364	3	3000301928	7	4	29757665	14	Compound		53080	-43.2935	-43.2935	0
3365	3	3000301928	7	5	1109157	14	Compound		46027	-21.6183	-21.6183	0
3366	3	3000301928	7	6	32936232	14	Compound		46038	-21.6521	-21.6521	0
3367	3	3000301928	7	7	336742	14	Compound		36021	9.13198	9.13198	0
3368	3	3000301928	7	8	296814	14	Compound		45512	-20.0356	-20.0356	0
3369	3	3000301928	7	9	32005169	14	Compound		38388	1.85774	1.85774	0
3370	3	3000301928	7	10	23496935	14	Compound		40067	-3.30214	-3.30214	0
3371	3	3000301928	7	11	580916	14	Compound		40764	-5.44415	-5.44415	0
3372	3	3000301928	7	12	30216410	14	Compound		52151	-40.4385	-40.4385	0
3373	3	3000301928	7	13	2684388	14	Compound		38626	1.12632	1.12632	0
3374	3	3000301928	7	14	30344517	14	Compound		31659	22.5372	22.5372	0
3375	3	3000301928	7	15	126637	14	Compound		25546	41.3236	41.3236	0
3376	3	3000301928	7	16	9604497	14	Compound		43390	-13.5143	-13.5143	0
3377	3	3000301928	7	17	6186957	14	Compound		31591	22.7462	22.7462	0
3378	3	3000301928	7	18	30372146	14	Compound		41509	-7.73368	-7.73368	0
3379	3	3000301928	7	19	35575932	14	Compound		40615	-4.98625	-4.98625	0
3380	3	3000301928	7	20	30239503	14	Compound		35939	9.38398	9.38398	0
3381	3	3000301928	7	21	29762838	14	Compound		29649	28.7143	28.7143	0
3382	3	3000301928	7	22	36262688	14	Compound		39159	-0.511686	-0.511686	0
3383	3	3000301928	7	23	22847594	14	Compound		29199	30.0973	30.0973	0
3384	3	3000301928	7	24	35649782	14	Compound		32193	20.8961	20.8961	0
3385	3	3000301928	7	25	32005960	14	Compound		35440	10.9175	10.9175	0
3386	3	3000301928	7	26	3916920	14	Compound		37461	4.70659	4.70659	0
3387	3	3000301928	7	27	34757275	14	Compound		33091	18.1364	18.1364	0
3388	3	3000301928	7	28	3874675	14	Compound		28632	31.8398	31.8398	0
3389	3	3000301928	7	29	2739744	14	Compound		24547	44.3937	44.3937	0
3390	3	3000301928	7	30	2553985	14	Compound		40550	-4.78649	-4.78649	0
3391	3	3000301928	7	31	382802	14	Compound		16172	70.1317	70.1317	0
3392	3	3000301928	7	32	10425149	14	Compound		31487	23.0658	23.0658	0
3393	3	3000301928	7	33	2494541	14	Compound		34622	13.4314	13.4314	0
3394	3	3000301928	7	34	959770	14	Compound		37181	5.56708	5.56708	0
3395	3	3000301928	7	35	3030685	14	Compound		34215	14.6822	14.6822	0
3396	3	3000301928	7	36	23644103	14	Compound		26770	37.562	37.562	0
3397	3	3000301928	7	37	9651705	14	Compound		53485	-44.5382	-44.5382	0
3398	3	3000301928	7	38	28755496	14	Compound		32555	19.7836	19.7836	0
3399	3	3000301928	7	39	3731875	14	Compound		20826	55.8291	55.8291	0
3400	3	3000301928	7	40	29794590	14	Compound		23540	47.4884	47.4884	0
3401	3	3000301928	7	41	25528825	14	Compound		33601	16.5691	16.5691	0
3402	3	3000301928	7	42	3730769	14	Compound		34233	14.6268	14.6268	0
3403	3	3000301928	7	43	9325491	14	Compound		18538	62.8605	62.8605	0
3404	3	3000301928	7	44	5222910	14	Compound		40679	-5.18293	-5.18293	0
3409	3	3000301928	8	1	36945699	14	Compound		40401	-4.32859	-4.32859	0
3410	3	3000301928	8	2	1116465	14	Compound		59820	-64.0068	-64.0068	0
3411	3	3000301928	8	3	39030705	14	Compound		50923	-36.6647	-36.6647	0
3412	3	3000301928	8	4	31800377	14	Compound		44334	-16.4154	-16.4154	0
3413	3	3000301928	8	5	1376613	14	Compound		42787	-11.6612	-11.6612	0
3414	3	3000301928	8	6	2858919	14	Compound		44768	-17.7492	-17.7492	0
3415	3	3000301928	8	7	1312549	14	Compound		40076	-3.3298	-3.3298	0
3416	3	3000301928	8	8	9325778	14	Compound		40512	-4.66971	-4.66971	0
3417	3	3000301928	8	9	31742473	14	Compound		39385	-1.20623	-1.20623	0
3418	3	3000301928	8	10	32035206	14	Compound		35977	9.2672	9.2672	0
3419	3	3000301928	8	11	38208786	14	Compound		38317	2.07594	2.07594	0
3420	3	3000301928	8	12	2736335	14	Compound		35517	10.6809	10.6809	0
3421	3	3000301928	8	13	9548427	14	Compound		17223	66.9018	66.9018	0
3422	3	3000301928	8	14	35637882	14	Compound		20268	57.5439	57.5439	0
3423	3	3000301928	8	15	22839075	14	Compound		37492	4.61132	4.61132	0
3424	3	3000301928	8	16	30899253	14	Compound		25817	40.4908	40.4908	0
3425	3	3000301928	8	17	1743994	14	Compound		29249	29.9436	29.9436	0
3426	3	3000301928	8	18	23582188	14	Compound		35411	11.0066	11.0066	0
3427	3	3000301928	8	19	31349906	14	Compound		40008	-3.12082	-3.12082	0
3428	3	3000301928	8	20	10071159	14	Compound		41036	-6.28006	-6.28006	0
3429	3	3000301928	8	21	3670401	14	Compound		35240	11.5321	11.5321	0
3430	3	3000301928	8	22	26301877	14	Compound		32502	19.9465	19.9465	0
3431	3	3000301928	8	23	32209499	14	Compound		27833	34.2952	34.2952	0
3432	3	3000301928	8	24	31272465	14	Compound		25400	41.7723	41.7723	0
3433	3	3000301928	8	25	151529	14	Compound		39097	-0.321148	-0.321148	0
3434	3	3000301928	8	26	38196529	14	Compound		28917	30.9639	30.9639	0
3435	3	3000301928	8	27	5015794	14	Compound		31790	22.1346	22.1346	0
3436	3	3000301928	8	28	23528477	14	Compound		29290	29.8176	29.8176	0
3437	3	3000301928	8	29	2499308	14	Compound		49049	-30.9055	-30.9055	0
3438	3	3000301928	8	30	541478	14	Compound		30316	26.6645	26.6645	0
3439	3	3000301928	8	31	36299046	14	Compound		34641	13.373	13.373	0
3440	3	3000301928	8	32	23503725	14	Compound		33411	17.153	17.153	0
3441	3	3000301928	8	33	36116451	14	Compound		31810	22.0732	22.0732	0
3442	3	3000301928	8	34	38192756	14	Compound		34770	12.9765	12.9765	0
3443	3	3000301928	8	35	39182577	14	Compound		22210	51.5758	51.5758	0
3444	3	3000301928	8	36	38870510	14	Compound		19352	60.3589	60.3589	0
3445	3	3000301928	8	37	36276730	14	Compound		42290	-10.1338	-10.1338	0
3446	3	3000301928	8	38	976332	14	Compound		27020	36.7937	36.7937	0
3447	3	3000301928	8	39	35575925	14	Compound		38338	2.0114	2.0114	0
3448	3	3000301928	8	40	23644159	14	Compound		29236	29.9836	29.9836	0
3449	3	3000301928	8	41	25535629	14	Compound		33672	16.3509	16.3509	0
3450	3	3000301928	8	42	25430370	14	Compound		39177	-0.567003	-0.567003	0
3451	3	3000301928	8	43	30154530	14	Compound		42300	-10.1646	-10.1646	0
3452	3	3000301928	8	44	431284	14	Compound		22716	50.0207	50.0207	0
3457	3	3000301928	9	1	29584548	14	Compound		60388	-65.7524	-65.7524	0
3458	3	3000301928	9	2	919065	14	Compound		50384	-35.0082	-35.0082	0
3459	3	3000301928	9	3	30256065	14	Compound		48950	-30.6013	-30.6013	0
3460	3	3000301928	9	4	189266	14	Compound		48372	-28.825	-28.825	0
3461	3	3000301928	9	5	2201164	14	Compound		49110	-31.093	-31.093	0
3462	3	3000301928	9	6	29530907	14	Compound		42085	-9.50383	-9.50383	0
3463	3	3000301928	9	7	23724225	14	Compound		47600	-26.4525	-26.4525	0
3464	3	3000301928	9	8	2644159	14	Compound		42089	-9.51613	-9.51613	0
3465	3	3000301928	9	9	12904353	14	Compound		44357	-16.4861	-16.4861	0
3466	3	3000301928	9	10	23487968	14	Compound		43747	-14.6115	-14.6115	0
3467	3	3000301928	9	11	30271626	14	Compound		40087	-3.3636	-3.3636	0
3468	3	3000301928	9	12	30632168	14	Compound		39354	-1.11096	-1.11096	0
3469	3	3000301928	9	13	9617265	14	Compound		38217	2.38326	2.38326	0
3470	3	3000301928	9	14	28298151	14	Compound		42517	-10.8315	-10.8315	0
3471	3	3000301928	9	15	3377591	14	Compound		35526	10.6532	10.6532	0
3472	3	3000301928	9	16	38195766	14	Compound		32525	19.8758	19.8758	0
3473	3	3000301928	9	17	28868000	14	Compound		25117	42.642	42.642	0
3474	3	3000301928	9	18	39133108	14	Compound		25840	40.4201	40.4201	0
3475	3	3000301928	9	19	28904974	14	Compound		22929	49.3662	49.3662	0
3476	3	3000301928	9	20	29609447	14	Compound		33633	16.4708	16.4708	0
3477	3	3000301928	9	21	22777419	14	Compound		45712	-20.6503	-20.6503	0
3478	3	3000301928	9	22	31812522	14	Compound		89030	-153.775	-153.775	0
3479	3	3000301928	9	23	35589848	14	Compound		32335	20.4597	20.4597	0
3480	3	3000301928	9	24	35674065	14	Compound		15551	72.0401	72.0401	0
3481	3	3000301928	9	25	38208590	14	Compound		32357	20.3921	20.3921	0
3482	3	3000301928	9	26	98483	14	Compound		35824	9.7374	9.7374	0
3483	3	3000301928	9	27	2657536	14	Compound		35530	10.6409	10.6409	0
3484	3	3000301928	9	28	25401950	14	Compound		7912	95.5162	95.5162	0
3485	3	3000301928	9	29	2670493	14	Compound		29399	29.4826	29.4826	0
3486	3	3000301928	9	30	3785992	14	Compound		31897	21.8058	21.8058	0
3487	3	3000301928	9	31	38966081	14	Compound		35278	11.4154	11.4154	0
3488	3	3000301928	9	32	30956373	14	Compound		20655	56.3546	56.3546	0
3489	3	3000301928	9	33	30139116	14	Compound		37666	4.07658	4.07658	0
3490	3	3000301928	9	34	32245360	14	Compound		22862	49.5721	49.5721	0
3491	3	3000301928	9	35	30112558	14	Compound		36234	8.47739	8.47739	0
3492	3	3000301928	9	36	22320235	14	Compound		28116	33.4255	33.4255	0
3493	3	3000301928	9	37	32666522	14	Compound		38847	0.447149	0.447149	0
3494	3	3000301928	9	38	32305791	14	Compound		42746	-11.5352	-11.5352	0
3495	3	3000301928	9	39	4496478	14	Compound		27788	34.4335	34.4335	0
3496	3	3000301928	9	40	1919365	14	Compound		34200	14.7283	14.7283	0
3497	3	3000301928	9	41	36104628	14	Compound		24739	43.8037	43.8037	0
3498	3	3000301928	9	42	2771279	14	Compound		7223	97.6336	97.6336	0
3499	3	3000301928	9	43	32147164	14	Compound		22923	49.3846	49.3846	0
3500	3	3000301928	9	44	38213203	14	Compound		36837	6.62426	6.62426	0
3505	3	3000301928	10	1	28715029	14	Compound		59999	-64.5569	-64.5569	0
3506	3	3000301928	10	2	31455571	14	Compound		55204	-49.821	-49.821	0
3507	3	3000301928	10	3	4248825	14	Compound		54600	-47.9648	-47.9648	0
3508	3	3000301928	10	4	30960916	14	Compound		40332	-4.11654	-4.11654	0
3509	3	3000301928	10	5	812973	14	Compound		47443	-25.97	-25.97	0
3510	3	3000301928	10	6	31507133	14	Compound		44808	-17.8721	-17.8721	0
3511	3	3000301928	10	7	30193933	14	Compound		46986	-24.5655	-24.5655	0
3512	3	3000301928	10	8	23172947	14	Compound		46903	-24.3105	-24.3105	0
3513	3	3000301928	10	9	39048534	14	Compound		43381	-13.4867	-13.4867	0
3514	3	3000301928	10	10	10463684	14	Compound		31474	23.1058	23.1058	0
3515	3	3000301928	10	11	2640582	14	Compound		42924	-12.0822	-12.0822	0
3516	3	3000301928	10	12	3958465	14	Compound		34318	14.3656	14.3656	0
3517	3	3000301928	10	13	29604911	14	Compound		36779	6.8025	6.8025	0
3518	3	3000301928	10	14	36303253	14	Compound		22799	49.7657	49.7657	0
3519	3	3000301928	10	15	30276526	14	Compound		30890	24.9005	24.9005	0
3520	3	3000301928	10	16	31505103	14	Compound		28866	31.1206	31.1206	0
3521	3	3000301928	10	17	30255344	14	Compound		47967	-27.5803	-27.5803	0
3522	3	3000301928	10	18	36286194	14	Compound		19343	60.3866	60.3866	0
3523	3	3000301928	10	19	39409755	14	Compound		24826	43.5363	43.5363	0
3524	3	3000301928	10	20	29249164	14	Compound		24618	44.1755	44.1755	0
3525	3	3000301928	10	21	1320221	14	Compound		42790	-11.6704	-11.6704	0
3526	3	3000301928	10	22	31272416	14	Compound		31271	23.7296	23.7296	0
3527	3	3000301928	10	23	32608646	14	Compound		35372	11.1265	11.1265	0
3528	3	3000301928	10	24	3851771	14	Compound		45930	-21.3202	-21.3202	0
3529	3	3000301928	10	25	30507624	14	Compound		38331	2.03291	2.03291	0
3530	3	3000301928	10	26	30888641	14	Compound		13846	77.2799	77.2799	0
3531	3	3000301928	10	27	5020890	14	Compound		27013	36.8153	36.8153	0
3532	3	3000301928	10	28	39065999	14	Compound		33145	17.9705	17.9705	0
3533	3	3000301928	10	29	4629086	14	Compound		41719	-8.37905	-8.37905	0
3534	3	3000301928	10	30	34516076	14	Compound		25757	40.6752	40.6752	0
3535	3	3000301928	10	31	2499063	14	Compound		46767	-23.8925	-23.8925	0
3536	3	3000301928	10	32	3983805	14	Compound		28318	32.8047	32.8047	0
3537	3	3000301928	10	33	38315676	14	Compound		38125	2.66599	2.66599	0
3538	3	3000301928	10	34	1980636	14	Compound		32773	19.1137	19.1137	0
3539	3	3000301928	10	35	36100127	14	Compound		46444	-22.8999	-22.8999	0
3540	3	3000301928	10	36	28778694	14	Compound		42043	-9.37476	-9.37476	0
3541	3	3000301928	10	37	36286208	14	Compound		15158	73.2479	73.2479	0
3542	3	3000301928	10	38	29332730	14	Compound		36255	8.41285	8.41285	0
3543	3	3000301928	10	39	9615795	14	Compound		29197	30.1034	30.1034	0
3544	3	3000301928	10	40	39143433	14	Compound		39171	-0.548564	-0.548564	0
3545	3	3000301928	10	41	22514709	14	Compound		22070	52.006	52.006	0
3546	3	3000301928	10	42	38294928	14	Compound		47862	-27.2576	-27.2576	0
3547	3	3000301928	10	43	31877965	14	Compound		23628	47.218	47.218	0
3548	3	3000301928	10	44	4373495	14	Compound		33807	15.936	15.936	0
3553	3	3000301928	11	1	9620716	14	Compound		67653	-88.0791	-88.0791	0
3554	3	3000301928	11	2	39010160	14	Compound		54117	-46.4804	-46.4804	0
3555	3	3000301928	11	3	31991365	14	Compound		51642	-38.8743	-38.8743	0
3556	3	3000301928	11	4	23494450	14	Compound		41808	-8.65256	-8.65256	0
3557	3	3000301928	11	5	31602872	14	Compound		48139	-28.1089	-28.1089	0
3558	3	3000301928	11	6	39160324	14	Compound		46255	-22.319	-22.319	0
3559	3	3000301928	11	7	3808497	14	Compound		48825	-30.2171	-30.2171	0
3560	3	3000301928	11	8	39151630	14	Compound		47767	-26.9657	-26.9657	0
3561	3	3000301928	11	9	31893127	14	Compound		44327	-16.3939	-16.3939	0
3562	3	3000301928	11	10	38895262	14	Compound		45218	-19.1321	-19.1321	0
3563	3	3000301928	11	11	32009964	14	Compound		47802	-27.0732	-27.0732	0
3564	3	3000301928	11	12	22752051	14	Compound		33698	16.271	16.271	0
3565	3	3000301928	11	13	22396549	14	Compound		39092	-0.305782	-0.305782	0
3566	3	3000301928	11	14	38294634	14	Compound		35239	11.5352	11.5352	0
3567	3	3000301928	11	15	3580801	14	Compound		36599	7.35568	7.35568	0
3568	3	3000301928	11	16	1668226	14	Compound		47928	-27.4605	-27.4605	0
3569	3	3000301928	11	17	30999472	14	Compound		36139	8.76934	8.76934	0
3570	3	3000301928	11	18	38201303	14	Compound		32412	20.2231	20.2231	0
3571	3	3000301928	11	19	10538388	14	Compound		49452	-32.144	-32.144	0
3572	3	3000301928	11	20	3789296	14	Compound		28870	31.1083	31.1083	0
3573	3	3000301928	11	21	30205245	14	Compound		31103	24.2459	24.2459	0
3574	3	3000301928	11	22	35661514	14	Compound		38097	2.75204	2.75204	0
3575	3	3000301928	11	23	23089143	14	Compound		38234	2.33101	2.33101	0
3576	3	3000301928	11	24	35620732	14	Compound		26909	37.1349	37.1349	0
3577	3	3000301928	11	25	29795339	14	Compound		18748	62.2152	62.2152	0
3578	3	3000301928	11	26	22333696	14	Compound		32854	18.8648	18.8648	0
3579	3	3000301928	11	27	364483	14	Compound		28801	31.3204	31.3204	0
3580	3	3000301928	11	28	32125534	14	Compound		75513	-112.234	-112.234	0
3581	3	3000301928	11	29	35576240	14	Compound		46758	-23.8648	-23.8648	0
3582	3	3000301928	11	30	4121824	14	Compound		40473	-4.54985	-4.54985	0
3583	3	3000301928	11	31	23544906	14	Compound		44014	-15.432	-15.432	0
3584	3	3000301928	11	32	10425198	14	Compound		33530	16.7873	16.7873	0
3585	3	3000301928	11	33	29775102	14	Compound		19346	60.3774	60.3774	0
3586	3	3000301928	11	34	30338525	14	Compound		39570	-1.77477	-1.77477	0
3587	3	3000301928	11	35	2479603	14	Compound		33402	17.1807	17.1807	0
3588	3	3000301928	11	36	32034835	14	Compound		29587	28.9049	28.9049	0
3589	3	3000301928	11	37	23474570	14	Compound		13442	78.5215	78.5215	0
3590	3	3000301928	11	38	38874318	14	Compound		37812	3.6279	3.6279	0
3591	3	3000301928	11	39	2468900	14	Compound		37437	4.78034	4.78034	0
3592	3	3000301928	11	40	1819188	14	Compound		36639	7.23275	7.23275	0
3593	3	3000301928	11	41	35663614	14	Compound		36317	8.22231	8.22231	0
3594	3	3000301928	11	42	38213007	14	Compound		35568	10.5241	10.5241	0
3595	3	3000301928	11	43	30196159	14	Compound		26175	39.3906	39.3906	0
3596	3	3000301928	11	44	2593710	14	Compound		22357	51.124	51.124	0
3601	3	3000301928	12	1	38208541	14	Compound		61617	-69.5293	-69.5293	0
3602	3	3000301928	12	2	31374511	14	Compound		52894	-42.7219	-42.7219	0
3603	3	3000301928	12	3	39118380	14	Compound		52723	-42.1964	-42.1964	0
3604	3	3000301928	12	4	30393251	14	Compound		50879	-36.5294	-36.5294	0
3605	3	3000301928	12	5	4466077	14	Compound		49035	-30.8625	-30.8625	0
3606	3	3000301928	12	6	31338615	14	Compound		51793	-39.3383	-39.3383	0
3607	3	3000301928	12	7	2431471	14	Compound		45754	-20.7794	-20.7794	0
3608	3	3000301928	12	8	4996684	14	Compound		43321	-13.3023	-13.3023	0
3609	3	3000301928	12	9	3637529	14	Compound		60733	-66.8126	-66.8126	0
3610	3	3000301928	12	10	30012850	14	Compound		41641	-8.13934	-8.13934	0
3611	3	3000301928	12	11	3544212	14	Compound		42122	-9.61754	-9.61754	0
3612	3	3000301928	12	12	31753785	14	Compound		40151	-3.56029	-3.56029	0
3613	3	3000301928	12	13	9994474	14	Compound		32952	18.5636	18.5636	0
3614	3	3000301928	12	14	27945785	14	Compound		30000	27.6356	27.6356	0
3615	3	3000301928	12	15	9556113	14	Compound		29637	28.7512	28.7512	0
3616	3	3000301928	12	16	9864323	14	Compound		37708	3.94751	3.94751	0
3617	3	3000301928	12	17	39628981	14	Compound		32287	20.6073	20.6073	0
3618	3	3000301928	12	18	273749	14	Compound		40000	-3.09624	-3.09624	0
3619	3	3000301928	12	19	3488373	14	Compound		31096	24.2674	24.2674	0
3620	3	3000301928	12	20	3831499	14	Compound		25076	42.768	42.768	0
3621	3	3000301928	12	21	112511	14	Compound		29673	28.6406	28.6406	0
3622	3	3000301928	12	22	22355270	14	Compound		21933	52.4271	52.4271	0
3623	3	3000301928	12	23	30844674	14	Compound		27564	35.1219	35.1219	0
3624	3	3000301928	12	24	10498117	14	Compound		22158	51.7356	51.7356	0
3625	3	3000301928	12	25	32559079	14	Compound		16610	68.7856	68.7856	0
3626	3	3000301928	12	26	38193841	14	Compound		27225	36.1637	36.1637	0
3627	3	3000301928	12	27	42784329	14	Compound		32017	21.437	21.437	0
3628	3	3000301928	12	28	38188199	14	Compound		30636	25.6811	25.6811	0
3629	3	3000301928	12	29	23528729	14	Compound		49758	-33.0844	-33.0844	0
3630	3	3000301928	12	30	39079593	14	Compound		28232	33.069	33.069	0
3631	3	3000301928	12	31	39162375	14	Compound		26936	37.0519	37.0519	0
3632	3	3000301928	12	32	5022255	14	Compound		28095	33.4901	33.4901	0
3633	3	3000301928	12	33	30832417	14	Compound		20165	57.8604	57.8604	0
3634	3	3000301928	12	34	38206819	14	Compound		30691	25.5121	25.5121	0
3635	3	3000301928	12	35	3343823	14	Compound		36495	7.67529	7.67529	0
3636	3	3000301928	12	36	34439468	14	Compound		46089	-21.8089	-21.8089	0
3637	3	3000301928	12	37	9846214	14	Compound		45106	-18.7879	-18.7879	0
3638	3	3000301928	12	38	30557450	14	Compound		35483	10.7854	10.7854	0
3639	3	3000301928	12	39	29830563	14	Compound		33398	17.1929	17.1929	0
3640	3	3000301928	12	40	30248470	14	Compound		37314	5.15835	5.15835	0
3641	3	3000301928	12	41	175609	14	Compound		54691	-48.2444	-48.2444	0
3642	3	3000301928	12	42	38906651	14	Compound		29871	28.0321	28.0321	0
3643	3	3000301928	12	43	32715403	14	Compound		46896	-24.2889	-24.2889	0
3644	3	3000301928	12	44	28996856	14	Compound		30328	26.6276	26.6276	0
3649	3	3000301928	13	1	31363717	14	Compound		60959	-67.5072	-67.5072	0
3650	3	3000301928	13	2	34555549	14	Compound		60749	-66.8618	-66.8618	0
3651	3	3000301928	13	3	4037180	14	Compound		48367	-28.8096	-28.8096	0
3652	3	3000301928	13	4	90748	14	Compound		51436	-38.2412	-38.2412	0
3653	3	3000301928	13	5	23742292	14	Compound		43793	-14.7528	-14.7528	0
3654	3	3000301928	13	6	1114001	14	Compound		44389	-16.5845	-16.5845	0
3655	3	3000301928	13	7	31029019	14	Compound		46337	-22.571	-22.571	0
3656	3	3000301928	13	8	31791053	14	Compound		41018	-6.22474	-6.22474	0
3657	3	3000301928	13	9	9286403	14	Compound		36692	7.06987	7.06987	0
3658	3	3000301928	13	10	23506959	14	Compound		41400	-7.3987	-7.3987	0
3659	3	3000301928	13	11	31862404	14	Compound		41420	-7.46016	-7.46016	0
3660	3	3000301928	13	12	987903	14	Compound		41491	-7.67836	-7.67836	0
3661	3	3000301928	13	13	32031958	14	Compound		12493	81.4379	81.4379	0
3662	3	3000301928	13	14	38196368	14	Compound		37632	4.18107	4.18107	0
3663	3	3000301928	13	15	30137954	14	Compound		41145	-6.61504	-6.61504	0
3664	3	3000301928	13	16	38195570	14	Compound		39861	-2.66906	-2.66906	0
3665	3	3000301928	13	17	35674415	14	Compound		43192	-12.9059	-12.9059	0
3666	3	3000301928	13	18	29883280	14	Compound		27746	34.5626	34.5626	0
3667	3	3000301928	13	19	35585102	14	Compound		34081	15.094	15.094	0
3668	3	3000301928	13	20	29785700	14	Compound		34472	13.8923	13.8923	0
3669	3	3000301928	13	21	25436894	14	Compound		34650	13.3453	13.3453	0
3670	3	3000301928	13	22	26300085	14	Compound		28227	33.0844	33.0844	0
3671	3	3000301928	13	23	35468692	14	Compound		22939	49.3354	49.3354	0
3672	3	3000301928	13	24	35633528	14	Compound		32784	19.0799	19.0799	0
3673	3	3000301928	13	25	34440777	14	Compound		53853	-45.6691	-45.6691	0
3674	3	3000301928	13	26	3896739	14	Compound		20618	56.4683	56.4683	0
3675	3	3000301928	13	27	34762679	14	Compound		22721	50.0054	50.0054	0
3676	3	3000301928	13	28	35643055	14	Compound		28148	33.3272	33.3272	0
3677	3	3000301928	13	29	32671212	14	Compound		29248	29.9467	29.9467	0
3678	3	3000301928	13	30	3828412	14	Compound		33373	17.2698	17.2698	0
3679	3	3000301928	13	31	3777627	14	Compound		30532	26.0007	26.0007	0
3680	3	3000301928	13	32	3749487	14	Compound		30062	27.4451	27.4451	0
3681	3	3000301928	13	33	2648751	14	Compound		16628	68.7303	68.7303	0
3682	3	3000301928	13	34	25435018	14	Compound		37852	3.50497	3.50497	0
3683	3	3000301928	13	35	31673971	14	Compound		17395	66.3732	66.3732	0
3684	3	3000301928	13	36	39119563	14	Compound		48529	-29.3075	-29.3075	0
3685	3	3000301928	13	37	22957816	14	Compound		25980	39.9899	39.9899	0
3686	3	3000301928	13	38	3803184	14	Compound		30088	27.3652	27.3652	0
3687	3	3000301928	13	39	30389667	14	Compound		7619	96.4167	96.4167	0
3688	3	3000301928	13	40	34179285	14	Compound		29802	28.2441	28.2441	0
3689	3	3000301928	13	41	9561706	14	Compound		31120	24.1937	24.1937	0
3690	3	3000301928	13	42	28931112	14	Compound		31857	21.9287	21.9287	0
3691	3	3000301928	13	43	31396134	14	Compound		31304	23.6282	23.6282	0
3692	3	3000301928	13	44	22744505	14	Compound		37235	5.40113	5.40113	0
3697	3	3000301928	14	1	23704716	14	Compound		73399	-105.738	-105.738	0
3698	3	3000301928	14	2	31843959	14	Compound		57793	-57.7775	-57.7775	0
3699	3	3000301928	14	3	4724335	14	Compound		43369	-13.4498	-13.4498	0
3700	3	3000301928	14	4	30322894	14	Compound		48652	-29.6855	-29.6855	0
3701	3	3000301928	14	5	32731734	14	Compound		44091	-15.6686	-15.6686	0
3702	3	3000301928	14	6	30214653	14	Compound		44732	-17.6386	-17.6386	0
3703	3	3000301928	14	7	5011888	14	Compound		39966	-2.99175	-2.99175	0
3704	3	3000301928	14	8	602000	14	Compound		45502	-20.0049	-20.0049	0
3705	3	3000301928	14	9	38192147	14	Compound		46052	-21.6952	-21.6952	0
3706	3	3000301928	14	10	23677157	14	Compound		47509	-26.1728	-26.1728	0
3707	3	3000301928	14	11	29266531	14	Compound		39277	-0.874322	-0.874322	0
3708	3	3000301928	14	12	2349305	14	Compound		42226	-9.93715	-9.93715	0
3709	3	3000301928	14	13	39132317	14	Compound		36783	6.79021	6.79021	0
3710	3	3000301928	14	14	39202142	14	Compound		40108	-3.42814	-3.42814	0
3711	3	3000301928	14	15	38921659	14	Compound		59780	-63.8839	-63.8839	0
3712	3	3000301928	14	16	3383121	14	Compound		50820	-36.3481	-36.3481	0
3713	3	3000301928	14	17	39907105	14	Compound		28695	31.6462	31.6462	0
3714	3	3000301928	14	18	36043756	14	Compound		36802	6.73182	6.73182	0
3715	3	3000301928	14	19	32543098	14	Compound		34520	13.7448	13.7448	0
3716	3	3000301928	14	20	2724890	14	Compound		29788	28.2872	28.2872	0
3717	3	3000301928	14	21	30057363	14	Compound		25833	40.4416	40.4416	0
3718	3	3000301928	14	22	28737261	14	Compound		35882	9.55915	9.55915	0
3719	3	3000301928	14	23	32540921	14	Compound		26658	37.9062	37.9062	0
3720	3	3000301928	14	24	22943109	14	Compound		36806	6.71953	6.71953	0
3721	3	3000301928	14	25	3761919	14	Compound		56109	-52.6022	-52.6022	0
3722	3	3000301928	14	26	3879638	14	Compound		26108	39.5965	39.5965	0
3723	3	3000301928	14	27	6256852	14	Compound		35190	11.6858	11.6858	0
3724	3	3000301928	14	28	32011854	14	Compound		34548	13.6588	13.6588	0
3725	3	3000301928	14	29	35597219	14	Compound		35989	9.23032	9.23032	0
3726	3	3000301928	14	30	28217091	14	Compound		39101	-0.333441	-0.333441	0
3727	3	3000301928	14	31	39218123	14	Compound		35805	9.79579	9.79579	0
3728	3	3000301928	14	32	12261956	14	Compound		50098	-34.1293	-34.1293	0
3729	3	3000301928	14	33	39211480	14	Compound		31470	23.1181	23.1181	0
3730	3	3000301928	14	34	2254847	14	Compound		22286	51.3422	51.3422	0
3731	3	3000301928	14	35	22713705	14	Compound		34211	14.6944	14.6944	0
3732	3	3000301928	14	36	3880863	14	Compound		67240	-86.8099	-86.8099	0
3733	3	3000301928	14	37	36320753	14	Compound		35027	12.1867	12.1867	0
3734	3	3000301928	14	38	6170367	14	Compound		36988	6.16021	6.16021	0
3735	3	3000301928	14	39	4500601	14	Compound		36551	7.50319	7.50319	0
3736	3	3000301928	14	40	23485448	14	Compound		34802	12.8782	12.8782	0
3737	3	3000301928	14	41	9775626	14	Compound		31679	22.4758	22.4758	0
3738	3	3000301928	14	42	10109659	14	Compound		39192	-0.613101	-0.613101	0
3739	3	3000301928	14	43	31646153	14	Compound		21456	53.893	53.893	0
3740	3	3000301928	14	44	11156740	14	Compound		33038	18.2993	18.2993	0
3745	3	3000301928	15	1	31882522	14	Compound		55514	-50.7737	-50.7737	0
3746	3	3000301928	15	2	4172511	14	Compound		59226	-62.1814	-62.1814	0
3747	3	3000301928	15	3	10094896	14	Compound		52440	-41.3267	-41.3267	0
3748	3	3000301928	15	4	23542309	14	Compound		50454	-35.2233	-35.2233	0
3749	3	3000301928	15	5	30950528	14	Compound		41622	-8.08095	-8.08095	0
3750	3	3000301928	15	6	9828616	14	Compound		40778	-5.48718	-5.48718	0
3751	3	3000301928	15	7	25404645	14	Compound		35445	10.9021	10.9021	0
3752	3	3000301928	15	8	30025919	14	Compound		43485	-13.8063	-13.8063	0
3753	3	3000301928	15	9	2117108	14	Compound		49929	-33.6099	-33.6099	0
3754	3	3000301928	15	10	34439398	14	Compound		40797	-5.54557	-5.54557	0
3755	3	3000301928	15	11	31623732	14	Compound		36431	7.87197	7.87197	0
3756	3	3000301928	15	12	28208369	14	Compound		28787	31.3634	31.3634	0
3757	3	3000301928	15	13	2151947	14	Compound		26951	37.0058	37.0058	0
3758	3	3000301928	15	14	30526440	14	Compound		40212	-3.74775	-3.74775	0
3759	3	3000301928	15	15	23149882	14	Compound		37820	3.60331	3.60331	0
3761	3	3000301928	15	17	23670444	14	Compound		33621	16.5076	16.5076	0
3762	3	3000301928	15	18	4058992	14	Compound		26903	37.1533	37.1533	0
3763	3	3000301928	15	19	31849391	14	Compound		34647	13.3545	13.3545	0
3764	3	3000301928	15	20	23686887	14	Compound		32549	19.8021	19.8021	0
3765	3	3000301928	15	21	35666512	14	Compound		30080	27.3898	27.3898	0
3766	3	3000301928	15	22	2543485	14	Compound		35322	11.2801	11.2801	0
3767	3	3000301928	15	23	3799677	14	Compound		36854	6.57201	6.57201	0
3768	3	3000301928	15	24	23161943	14	Compound		49261	-31.557	-31.557	0
3769	3	3000301928	15	25	28893200	14	Compound		28036	33.6714	33.6714	0
3770	3	3000301928	15	26	3957961	14	Compound		30031	27.5404	27.5404	0
3771	3	3000301928	15	27	30238495	14	Compound		21076	55.0608	55.0608	0
3772	3	3000301928	15	28	2600241	14	Compound		50433	-35.1588	-35.1588	0
3773	3	3000301928	15	29	9193443	14	Compound		37092	5.84059	5.84059	0
3774	3	3000301928	15	30	30149567	14	Compound		36620	7.29114	7.29114	0
3775	3	3000301928	15	31	31005359	14	Compound		40543	-4.76498	-4.76498	0
3776	3	3000301928	15	32	35635005	14	Compound		31741	22.2852	22.2852	0
3777	3	3000301928	15	33	31027101	14	Compound		25964	40.039	40.039	0
3778	3	3000301928	15	34	30555938	14	Compound		36635	7.24504	7.24504	0
3779	3	3000301928	15	35	384916	14	Compound		29615	28.8188	28.8188	0
3780	3	3000301928	15	36	28370307	14	Compound		23343	48.0939	48.0939	0
3781	3	3000301928	15	37	357035	14	Compound		35614	10.3828	10.3828	0
3782	3	3000301928	15	38	28898044	14	Compound		30360	26.5293	26.5293	0
3783	3	3000301928	15	39	26205172	14	Compound		31942	21.6675	21.6675	0
3784	3	3000301928	15	40	3126431	14	Compound		34029	15.2538	15.2538	0
3785	3	3000301928	15	41	3954076	14	Compound		26184	39.3629	39.3629	0
3786	3	3000301928	15	42	31715117	14	Compound		5150	104.004	104.004	0
3787	3	3000301928	15	43	29702841	14	Compound		30641	25.6657	25.6657	0
3788	3	3000301928	15	44	29800911	14	Compound		36052	9.03671	9.03671	0
3793	3	3000301928	16	1	28825818	14	Compound		59087	-61.7542	-61.7542	0
3794	3	3000301928	16	2	29712690	14	Compound		61685	-69.7383	-69.7383	0
3795	3	3000301928	16	3	23520098	14	Compound		45562	-20.1893	-20.1893	0
3796	3	3000301928	16	4	917672	14	Compound		46896	-24.2889	-24.2889	0
3797	3	3000301928	16	5	34435184	14	Compound		49749	-33.0567	-33.0567	0
3798	3	3000301928	16	6	31157938	14	Compound		48070	-27.8969	-27.8969	0
3799	3	3000301928	16	7	975765	14	Compound		38995	-0.00768297	-0.00768297	0
3800	3	3000301928	16	8	1268414	14	Compound		44468	-16.8272	-16.8272	0
3801	3	3000301928	16	9	3975419	14	Compound		42687	-11.3539	-11.3539	0
3802	3	3000301928	16	10	29757707	14	Compound		41633	-8.11475	-8.11475	0
3803	3	3000301928	16	11	30752869	14	Compound		43395	-13.5297	-13.5297	0
3804	3	3000301928	16	12	2738470	14	Compound		49309	-31.7045	-31.7045	0
3805	3	3000301928	16	13	34483204	14	Compound		75917	-113.476	-113.476	0
3806	3	3000301928	16	14	3795190	14	Compound		41030	-6.26162	-6.26162	0
3807	3	3000301928	16	15	231469	14	Compound		28507	32.2239	32.2239	0
3808	3	3000301928	16	16	22849820	14	Compound		98626	-183.265	-183.265	0
3809	3	3000301928	16	17	397145	14	Compound		59315	-62.4549	-62.4549	0
3810	3	3000301928	16	18	29753871	14	Compound		37477	4.65742	4.65742	0
3811	3	3000301928	16	19	1901886	14	Compound		51064	-37.098	-37.098	0
3812	3	3000301928	16	20	35601118	14	Compound		23788	46.7263	46.7263	0
3813	3	3000301928	16	21	3656751	14	Compound		32918	18.6681	18.6681	0
3814	3	3000301928	16	22	36286180	14	Compound		23890	46.4128	46.4128	0
3815	3	3000301928	16	23	31933160	14	Compound		25083	42.7465	42.7465	0
3816	3	3000301928	16	24	4816924	14	Compound		28901	31.0131	31.0131	0
3817	3	3000301928	16	25	31908401	14	Compound		54338	-47.1596	-47.1596	0
3818	3	3000301928	16	26	10110443	14	Compound		31475	23.1027	23.1027	0
3819	3	3000301928	16	27	42935480	14	Compound		39676	-2.10052	-2.10052	0
3820	3	3000301928	16	28	22757651	14	Compound		24581	44.2892	44.2892	0
3821	3	3000301928	16	29	35675661	14	Compound		18367	63.386	63.386	0
3822	3	3000301928	16	30	3770123	14	Compound		25737	40.7366	40.7366	0
3823	3	3000301928	16	31	4419296	14	Compound		30928	24.7837	24.7837	0
3824	3	3000301928	16	32	2725779	14	Compound		25204	42.3747	42.3747	0
3825	3	3000301928	16	33	4412303	14	Compound		33975	15.4197	15.4197	0
3826	3	3000301928	16	34	23538921	14	Compound		29786	28.2933	28.2933	0
3827	3	3000301928	16	35	25526438	14	Compound		29183	30.1464	30.1464	0
3828	3	3000301928	16	36	30154866	14	Compound		34576	13.5727	13.5727	0
3829	3	3000301928	16	37	2568776	14	Compound		35359	11.1664	11.1664	0
3830	3	3000301928	16	38	39068638	14	Compound		25140	42.5713	42.5713	0
3831	3	3000301928	16	39	39160737	14	Compound		28178	33.235	33.235	0
3832	3	3000301928	16	40	6216105	14	Compound		27892	34.1139	34.1139	0
3833	3	3000301928	16	41	2802996	14	Compound		25734	40.7459	40.7459	0
3834	3	3000301928	16	42	23648422	14	Compound		23823	46.6187	46.6187	0
3835	3	3000301928	16	43	6229167	14	Compound		31862	21.9134	21.9134	0
3836	3	3000301928	16	44	23541966	14	Compound		41531	-7.80129	-7.80129	0
3841	3	3000301928	17	1	31753582	14	Compound		72703	-103.599	-103.599	0
3842	3	3000301928	17	2	31255000	14	Compound		62060	-70.8908	-70.8908	0
3843	3	3000301928	17	3	31497550	14	Compound		48960	-30.632	-30.632	0
3844	3	3000301928	17	4	22301216	14	Compound		46383	-22.7124	-22.7124	0
3845	3	3000301928	17	5	23856931	14	Compound		43915	-15.1278	-15.1278	0
3846	3	3000301928	17	6	30963415	14	Compound		46652	-23.5391	-23.5391	0
3847	3	3000301928	17	7	11178244	14	Compound		43181	-12.872	-12.872	0
3848	3	3000301928	17	8	23004142	14	Compound		47017	-24.6608	-24.6608	0
3849	3	3000301928	17	9	2493918	14	Compound		40134	-3.50804	-3.50804	0
3850	3	3000301928	17	10	38918089	14	Compound		43576	-14.086	-14.086	0
3851	3	3000301928	17	11	31623060	14	Compound		42480	-10.7177	-10.7177	0
3852	3	3000301928	17	12	30863616	14	Compound		42123	-9.62062	-9.62062	0
3853	3	3000301928	17	13	4276412	14	Compound		39025	-0.0998786	-0.0998786	0
3854	3	3000301928	17	14	38940223	14	Compound		41694	-8.30222	-8.30222	0
3855	3	3000301928	17	15	651875	14	Compound		48116	-28.0382	-28.0382	0
3856	3	3000301928	17	16	23492931	14	Compound		35406	11.022	11.022	0
3857	3	3000301928	17	17	30310602	14	Compound		37116	5.76684	5.76684	0
3858	3	3000301928	17	18	23164393	14	Compound		30352	26.5539	26.5539	0
3859	3	3000301928	17	19	30208948	14	Compound		48895	-30.4322	-30.4322	0
3860	3	3000301928	17	20	22791153	14	Compound		36318	8.21924	8.21924	0
3861	3	3000301928	17	21	35666575	14	Compound		34640	13.3761	13.3761	0
3862	3	3000301928	17	22	30835203	14	Compound		43215	-12.9765	-12.9765	0
3863	3	3000301928	17	23	593292	14	Compound		34112	14.9987	14.9987	0
3864	3	3000301928	17	24	2449398	14	Compound		81379	-130.262	-130.262	0
3865	3	3000301928	17	25	4036270	14	Compound		26449	38.5485	38.5485	0
3866	3	3000301928	17	26	31021739	14	Compound		26388	38.736	38.736	0
3867	3	3000301928	17	27	32071683	14	Compound		35822	9.74354	9.74354	0
3868	3	3000301928	17	28	22256458	14	Compound		35798	9.8173	9.8173	0
3869	3	3000301928	17	29	38967943	14	Compound		32699	19.3411	19.3411	0
3870	3	3000301928	17	30	22847622	14	Compound		21735	53.0355	53.0355	0
3871	3	3000301928	17	31	35417683	14	Compound		36065	8.99676	8.99676	0
3872	3	3000301928	17	32	36301146	14	Compound		21521	53.6932	53.6932	0
3873	3	3000301928	17	33	1438479	14	Compound		17377	66.4285	66.4285	0
3874	3	3000301928	17	34	34526877	14	Compound		19124	61.0596	61.0596	0
3875	3	3000301928	17	35	597226	14	Compound		32660	19.461	19.461	0
3876	3	3000301928	17	36	10446324	14	Compound		37814	3.62175	3.62175	0
3877	3	3000301928	17	37	39154045	14	Compound		18912	61.7112	61.7112	0
3878	3	3000301928	17	38	9333282	14	Compound		31781	22.1623	22.1623	0
3879	3	3000301928	17	39	4803932	14	Compound		36559	7.4786	7.4786	0
3880	3	3000301928	17	40	22582427	14	Compound		35991	9.22417	9.22417	0
3881	3	3000301928	17	41	22598289	14	Compound		31772	22.19	22.19	0
3882	3	3000301928	17	42	3926965	14	Compound		22181	51.6649	51.6649	0
3883	3	3000301928	17	43	29962422	14	Compound		33344	17.3589	17.3589	0
3884	3	3000301928	17	44	34555360	14	Compound		91412	-161.095	-161.095	0
3889	3	3000301928	18	1	34414331	14	Compound		66323	-83.9918	-83.9918	0
3890	3	3000301928	18	2	31752833	14	Compound		56818	-54.7811	-54.7811	0
3891	3	3000301928	18	3	38935008	14	Compound		49731	-33.0014	-33.0014	0
3892	3	3000301928	18	4	23634051	14	Compound		48054	-27.8477	-27.8477	0
3893	3	3000301928	18	5	32287262	14	Compound		46865	-24.1937	-24.1937	0
3894	3	3000301928	18	6	32005134	14	Compound		52605	-41.8338	-41.8338	0
3895	3	3000301928	18	7	23536436	14	Compound		48863	-30.3339	-30.3339	0
3896	3	3000301928	18	8	2676373	14	Compound		41230	-6.87626	-6.87626	0
3897	3	3000301928	18	9	38205909	14	Compound		44772	-17.7615	-17.7615	0
3898	3	3000301928	18	10	1085203	14	Compound		48757	-30.0081	-30.0081	0
3899	3	3000301928	18	11	101591	14	Compound		48586	-29.4826	-29.4826	0
3900	3	3000301928	18	12	32030649	14	Compound		35294	11.3662	11.3662	0
3901	3	3000301928	18	13	743855	14	Compound		49874	-33.4409	-33.4409	0
3902	3	3000301928	18	14	22541260	14	Compound		36070	8.98139	8.98139	0
3903	3	3000301928	18	15	38920938	14	Compound		67516	-87.6581	-87.6581	0
3904	3	3000301928	18	16	9532901	14	Compound		38961	0.0968054	0.0968054	0
3905	3	3000301928	18	17	3503486	14	Compound		14787	74.3881	74.3881	0
3906	3	3000301928	18	18	35626416	14	Compound		27419	35.5675	35.5675	0
3907	3	3000301928	18	19	31931781	14	Compound		38270	2.22038	2.22038	0
3908	3	3000301928	18	20	30311036	14	Compound		31385	23.3793	23.3793	0
3909	3	3000301928	18	21	32390771	14	Compound		36009	9.16886	9.16886	0
3910	3	3000301928	18	22	2568804	14	Compound		35167	11.7565	11.7565	0
3911	3	3000301928	18	23	23570127	14	Compound		36096	8.90149	8.90149	0
3912	3	3000301928	18	24	39163600	14	Compound		43671	-14.3779	-14.3779	0
3913	3	3000301928	18	25	32631564	14	Compound		28440	32.4298	32.4298	0
3914	3	3000301928	18	26	2411836	14	Compound		45881	-21.1697	-21.1697	0
3915	3	3000301928	18	27	32366222	14	Compound		16126	70.2731	70.2731	0
3916	3	3000301928	18	28	206710	14	Compound		30944	24.7346	24.7346	0
3917	3	3000301928	18	29	35638750	14	Compound		40724	-5.32123	-5.32123	0
3918	3	3000301928	18	30	30069872	14	Compound		36124	8.81544	8.81544	0
3919	3	3000301928	18	31	2568643	14	Compound		32626	19.5655	19.5655	0
3920	3	3000301928	18	32	38207001	14	Compound		42529	-10.8683	-10.8683	0
3921	3	3000301928	18	33	3781022	14	Compound		35021	12.2052	12.2052	0
3922	3	3000301928	18	34	32680270	14	Compound		44301	-16.314	-16.314	0
3923	3	3000301928	18	35	3980921	14	Compound		29582	28.9202	28.9202	0
3924	3	3000301928	18	36	32010090	14	Compound		39830	-2.57379	-2.57379	0
3925	3	3000301928	18	37	29816472	14	Compound		24140	45.6445	45.6445	0
3926	3	3000301928	18	38	23479624	14	Compound		15857	71.0997	71.0997	0
3927	3	3000301928	18	39	9563498	14	Compound		30641	25.6657	25.6657	0
3928	3	3000301928	18	40	39129426	14	Compound		35448	10.8929	10.8929	0
3929	3	3000301928	18	41	34919479	14	Compound		46440	-22.8876	-22.8876	0
3930	3	3000301928	18	42	3821699	14	Compound		28948	30.8686	30.8686	0
3931	3	3000301928	18	43	32697000	14	Compound		25884	40.2849	40.2849	0
3932	3	3000301928	18	44	22463497	14	Compound		30153	27.1654	27.1654	0
3937	3	3000301928	19	1	9363452	14	Compound		71803	-100.833	-100.833	0
3938	3	3000301928	19	2	35449225	14	Compound		64162	-77.3506	-77.3506	0
3939	3	3000301928	19	3	32012064	14	Compound		53444	-44.4122	-44.4122	0
3940	3	3000301928	19	4	23483831	14	Compound		49673	-32.8232	-32.8232	0
3941	3	3000301928	19	5	30873815	14	Compound		50403	-35.0666	-35.0666	0
3942	3	3000301928	19	6	31928127	14	Compound		48259	-28.4777	-28.4777	0
3943	3	3000301928	19	7	2586619	14	Compound		47813	-27.1071	-27.1071	0
3944	3	3000301928	19	8	30458253	14	Compound		45865	-21.1205	-21.1205	0
3945	3	3000301928	19	9	32028262	14	Compound		40405	-4.34088	-4.34088	0
3946	3	3000301928	19	10	34407331	14	Compound		44126	-15.7762	-15.7762	0
3947	3	3000301928	19	11	10087938	14	Compound		15293	72.833	72.833	0
3948	3	3000301928	19	12	28658196	14	Compound		38287	2.16813	2.16813	0
3949	3	3000301928	19	13	9615165	14	Compound		39564	-1.75633	-1.75633	0
3950	3	3000301928	19	14	975800	14	Compound		48104	-28.0014	-28.0014	0
3951	3	3000301928	19	15	22540784	14	Compound		32321	20.5028	20.5028	0
3952	3	3000301928	19	16	4664324	14	Compound		36523	7.58924	7.58924	0
3953	3	3000301928	19	17	22611351	14	Compound		32477	20.0234	20.0234	0
3954	3	3000301928	19	18	38899168	14	Compound		50455	-35.2264	-35.2264	0
3955	3	3000301928	19	19	30947672	14	Compound		30785	25.2232	25.2232	0
3956	3	3000301928	19	20	38888311	14	Compound		36235	8.47432	8.47432	0
3957	3	3000301928	19	21	35675556	14	Compound		32789	19.0645	19.0645	0
3958	3	3000301928	19	22	4758852	14	Compound		45007	-18.4837	-18.4837	0
3959	3	3000301928	19	23	28792547	14	Compound		34840	12.7614	12.7614	0
3960	3	3000301928	19	24	39164643	14	Compound		16463	69.2374	69.2374	0
3961	3	3000301928	19	25	38961125	14	Compound		35579	10.4903	10.4903	0
3962	3	3000301928	19	26	39219754	14	Compound		25188	42.4238	42.4238	0
3963	3	3000301928	19	27	23509696	14	Compound		50877	-36.5233	-36.5233	0
3964	3	3000301928	19	28	29985487	14	Compound		25702	40.8442	40.8442	0
3965	3	3000301928	19	29	30919770	14	Compound		19041	61.3147	61.3147	0
3966	3	3000301928	19	30	23859955	14	Compound		29909	27.9153	27.9153	0
3967	3	3000301928	19	31	25201512	14	Compound		45280	-19.3227	-19.3227	0
3968	3	3000301928	19	32	31342626	14	Compound		43486	-13.8094	-13.8094	0
3969	3	3000301928	19	33	2414517	14	Compound		39259	-0.819005	-0.819005	0
3970	3	3000301928	19	34	23510998	14	Compound		17441	66.2318	66.2318	0
3971	3	3000301928	19	35	2502108	14	Compound		31463	23.1396	23.1396	0
3972	3	3000301928	19	36	38173359	14	Compound		29752	28.3978	28.3978	0
3973	3	3000301928	19	37	35394485	14	Compound		10223	88.4141	88.4141	0
3974	3	3000301928	19	38	22860712	14	Compound		38350	1.97452	1.97452	0
3975	3	3000301928	19	39	31892791	14	Compound		42417	-10.5241	-10.5241	0
3976	3	3000301928	19	40	22839502	14	Compound		35929	9.41471	9.41471	0
3977	3	3000301928	19	41	4584195	14	Compound		35990	9.22725	9.22725	0
3978	3	3000301928	19	42	2358930	14	Compound		48037	-27.7954	-27.7954	0
3979	3	3000301928	19	43	35524328	14	Compound		45695	-20.598	-20.598	0
3980	3	3000301928	19	44	82922	14	Compound		30590	25.8225	25.8225	0
3985	3	3000301928	20	1	22739339	14	Compound		69832	-94.7756	-94.7756	0
3986	3	3000301928	20	2	2342424	14	Compound		54408	-47.3747	-47.3747	0
3987	3	3000301928	20	3	23478581	14	Compound		57923	-58.177	-58.177	0
3988	3	3000301928	20	4	2063047	14	Compound		48747	-29.9774	-29.9774	0
3989	3	3000301928	20	5	27307651	14	Compound		50199	-34.4397	-34.4397	0
3990	3	3000301928	20	6	120904	14	Compound		47560	-26.3295	-26.3295	0
3991	3	3000301928	20	7	32237555	14	Compound		47297	-25.5213	-25.5213	0
3992	3	3000301928	20	8	31567053	14	Compound		44806	-17.866	-17.866	0
3993	3	3000301928	20	9	1846306	14	Compound		46690	-23.6559	-23.6559	0
3994	3	3000301928	20	10	9186772	14	Compound		41051	-6.32616	-6.32616	0
3995	3	3000301928	20	11	1696352	14	Compound		43450	-13.6987	-13.6987	0
3996	3	3000301928	20	12	439810	14	Compound		29730	28.4654	28.4654	0
3997	3	3000301928	20	13	39132394	14	Compound		23390	47.9494	47.9494	0
3998	3	3000301928	20	14	28345156	14	Compound		28227	33.0844	33.0844	0
3999	3	3000301928	20	15	22950193	14	Compound		18030	64.4217	64.4217	0
4000	3	3000301928	20	16	904071	14	Compound		41320	-7.15284	-7.15284	0
4001	3	3000301928	20	17	32550658	14	Compound		26369	38.7944	38.7944	0
4002	3	3000301928	20	18	935487	14	Compound		56881	-54.9747	-54.9747	0
4003	3	3000301928	20	19	32181429	14	Compound		20737	56.1026	56.1026	0
4004	3	3000301928	20	20	3830232	14	Compound		21968	52.3195	52.3195	0
4005	3	3000301928	20	21	42895986	14	Compound		25205	42.3716	42.3716	0
4006	3	3000301928	20	22	36290058	14	Compound		18431	63.1894	63.1894	0
4007	3	3000301928	20	23	32120809	14	Compound		26874	37.2424	37.2424	0
4008	3	3000301928	20	24	39204788	14	Compound		48798	-30.1341	-30.1341	0
4009	3	3000301928	20	25	32565176	14	Compound		35215	11.609	11.609	0
4010	3	3000301928	20	26	38971492	14	Compound		36988	6.16021	6.16021	0
4011	3	3000301928	20	27	32403049	14	Compound		33264	17.6048	17.6048	0
4012	3	3000301928	20	28	28085925	14	Compound		29096	30.4138	30.4138	0
4013	3	3000301928	20	29	36105755	14	Compound		37144	5.68079	5.68079	0
4014	3	3000301928	20	30	39052279	14	Compound		53446	-44.4183	-44.4183	0
4015	3	3000301928	20	31	29249052	14	Compound		23299	48.2291	48.2291	0
4016	3	3000301928	20	32	29798475	14	Compound		29200	30.0942	30.0942	0
4017	3	3000301928	20	33	29724618	14	Compound		27695	34.7193	34.7193	0
4018	3	3000301928	20	34	38900631	14	Compound		35067	12.0638	12.0638	0
4019	3	3000301928	20	35	35674359	14	Compound		36584	7.40177	7.40177	0
4020	3	3000301928	20	36	32239956	14	Compound		27177	36.3113	36.3113	0
4021	3	3000301928	20	37	36104621	14	Compound		21951	52.3717	52.3717	0
4022	3	3000301928	20	38	23537374	14	Compound		40221	-3.77541	-3.77541	0
4023	3	3000301928	20	39	4951884	14	Compound		21467	53.8592	53.8592	0
4024	3	3000301928	20	40	27152538	14	Compound		33368	17.2851	17.2851	0
4025	3	3000301928	20	41	2857358	14	Compound		40488	-4.59595	-4.59595	0
4026	3	3000301928	20	42	38940874	14	Compound		34813	12.8444	12.8444	0
4027	3	3000301928	20	43	238245	14	Compound		23918	46.3268	46.3268	0
4028	3	3000301928	20	44	18400508	14	Compound		29307	29.7654	29.7654	0
4033	3	3000301928	21	1	30422287	14	Compound		62912	-73.5091	-73.5091	0
4034	3	3000301928	21	2	39021269	14	Compound		58027	-58.4966	-58.4966	0
4035	3	3000301928	21	3	23718506	14	Compound		52563	-41.7047	-41.7047	0
4036	3	3000301928	21	4	31218040	14	Compound		49934	-33.6253	-33.6253	0
4037	3	3000301928	21	5	2430400	14	Compound		45505	-20.0141	-20.0141	0
4038	3	3000301928	21	6	23664249	14	Compound		49114	-31.1053	-31.1053	0
4039	3	3000301928	21	7	4748807	14	Compound		37039	6.00347	6.00347	0
4040	3	3000301928	21	8	23002077	14	Compound		41673	-8.23768	-8.23768	0
4041	3	3000301928	21	9	31154928	14	Compound		45669	-20.5181	-20.5181	0
4042	3	3000301928	21	10	38213063	14	Compound		42497	-10.77	-10.77	0
4043	3	3000301928	21	11	29323035	14	Compound		38599	1.2093	1.2093	0
4044	3	3000301928	21	12	28003647	14	Compound		45044	-18.5974	-18.5974	0
4045	3	3000301928	21	13	25414081	14	Compound		33602	16.566	16.566	0
4046	3	3000301928	21	14	2583819	14	Compound		33367	17.2882	17.2882	0
4047	3	3000301928	21	15	3811724	14	Compound		17425	66.281	66.281	0
4048	3	3000301928	21	16	9309335	14	Compound		34382	14.1689	14.1689	0
4049	3	3000301928	21	17	39199769	14	Compound		35376	11.1142	11.1142	0
4050	3	3000301928	21	18	3741906	14	Compound		31877	21.8673	21.8673	0
4051	3	3000301928	21	19	22585402	14	Compound		47937	-27.4881	-27.4881	0
4052	3	3000301928	21	20	23469201	14	Compound		37512	4.54985	4.54985	0
4053	3	3000301928	21	21	30458967	14	Compound		28041	33.656	33.656	0
4054	3	3000301928	21	22	4285176	14	Compound		31877	21.8673	21.8673	0
4055	3	3000301928	21	23	22369270	14	Compound		15663	71.6959	71.6959	0
4056	3	3000301928	21	24	31430196	14	Compound		28461	32.3653	32.3653	0
4057	3	3000301928	21	25	34728582	14	Compound		30315	26.6676	26.6676	0
4058	3	3000301928	21	26	3897117	14	Compound		26971	36.9443	36.9443	0
4059	3	3000301928	21	27	30395848	14	Compound		32754	19.1721	19.1721	0
4060	3	3000301928	21	28	10253418	14	Compound		23854	46.5235	46.5235	0
4061	3	3000301928	21	29	2499140	14	Compound		30262	26.8305	26.8305	0
4062	3	3000301928	21	30	3803646	14	Compound		33453	17.0239	17.0239	0
4063	3	3000301928	21	31	2670822	14	Compound		33565	16.6797	16.6797	0
4064	3	3000301928	21	32	30967783	14	Compound		32057	21.3141	21.3141	0
4065	3	3000301928	21	33	30354261	14	Compound		26850	37.3162	37.3162	0
4066	3	3000301928	21	34	333228	14	Compound		32184	20.9238	20.9238	0
4067	3	3000301928	21	35	30825998	14	Compound		16938	67.7776	67.7776	0
4068	3	3000301928	21	36	32274550	14	Compound		19195	60.8414	60.8414	0
4069	3	3000301928	21	37	35389564	14	Compound		25664	40.961	40.961	0
4070	3	3000301928	21	38	39029683	14	Compound		30422	26.3388	26.3388	0
4071	3	3000301928	21	39	39228665	14	Compound		35563	10.5395	10.5395	0
4072	3	3000301928	21	40	30414692	14	Compound		33010	18.3853	18.3853	0
4073	3	3000301928	21	41	25534663	14	Compound		28477	32.3161	32.3161	0
4074	3	3000301928	21	42	38941280	14	Compound		20561	56.6435	56.6435	0
4075	3	3000301928	21	43	2585184	14	Compound		28728	31.5447	31.5447	0
4076	3	3000301928	21	44	30572101	14	Compound		22744	49.9347	49.9347	0
4081	3	3000301928	22	1	1436911	14	Compound		56342	-53.3183	-53.3183	0
4082	3	3000301928	22	2	29811096	14	Compound		52176	-40.5154	-40.5154	0
4083	3	3000301928	22	3	545902	14	Compound		48416	-28.9602	-28.9602	0
4084	3	3000301928	22	4	32005799	14	Compound		51821	-39.4244	-39.4244	0
4085	3	3000301928	22	5	29804831	14	Compound		47387	-25.7979	-25.7979	0
4086	3	3000301928	22	6	31010441	14	Compound		41513	-7.74597	-7.74597	0
4087	3	3000301928	22	7	38193043	14	Compound		49339	-31.7967	-31.7967	0
4088	3	3000301928	22	8	9323363	14	Compound		48617	-29.5779	-29.5779	0
4089	3	3000301928	22	9	31256477	14	Compound		42343	-10.2967	-10.2967	0
4090	3	3000301928	22	10	30312352	14	Compound		45091	-18.7418	-18.7418	0
4091	3	3000301928	22	11	22689709	14	Compound		46762	-23.8771	-23.8771	0
4092	3	3000301928	22	12	3722614	14	Compound		40003	-3.10546	-3.10546	0
4093	3	3000301928	22	13	31321535	14	Compound		25241	42.2609	42.2609	0
4094	3	3000301928	22	14	11179210	14	Compound		33197	17.8107	17.8107	0
4095	3	3000301928	22	15	39131568	14	Compound		31468	23.1242	23.1242	0
4096	3	3000301928	22	16	3923794	14	Compound		34860	12.6999	12.6999	0
4097	3	3000301928	22	17	32130182	14	Compound		28871	31.1053	31.1053	0
4098	3	3000301928	22	18	35675066	14	Compound		43088	-12.5862	-12.5862	0
4099	3	3000301928	22	19	32595619	14	Compound		48995	-30.7396	-30.7396	0
4100	3	3000301928	22	20	32572617	14	Compound		31948	21.6491	21.6491	0
4101	3	3000301928	22	21	32555635	14	Compound		36550	7.50626	7.50626	0
4102	3	3000301928	22	22	3799516	14	Compound		28020	33.7206	33.7206	0
4103	3	3000301928	22	23	32475919	14	Compound		29001	30.7058	30.7058	0
4104	3	3000301928	22	24	6234676	14	Compound		35627	10.3428	10.3428	0
4105	3	3000301928	22	25	32443481	14	Compound		32218	20.8193	20.8193	0
4106	3	3000301928	22	26	38894156	14	Compound		29062	30.5183	30.5183	0
4107	3	3000301928	22	27	32392500	14	Compound		38087	2.78277	2.78277	0
4108	3	3000301928	22	28	23507743	14	Compound		32186	20.9177	20.9177	0
4109	3	3000301928	22	29	31272479	14	Compound		30592	25.8163	25.8163	0
4110	3	3000301928	22	30	32353251	14	Compound		25565	41.2652	41.2652	0
4111	3	3000301928	22	31	28812364	14	Compound		30564	25.9024	25.9024	0
4112	3	3000301928	22	32	222397	14	Compound		27173	36.3235	36.3235	0
4113	3	3000301928	22	33	31743194	14	Compound		111878	-223.991	-223.991	0
4114	3	3000301928	22	34	9575104	14	Compound		33517	16.8272	16.8272	0
4115	3	3000301928	22	35	377657	14	Compound		39890	-2.75819	-2.75819	0
4116	3	3000301928	22	36	3490683	14	Compound		32600	19.6454	19.6454	0
4117	3	3000301928	22	37	35618352	14	Compound		46292	-22.4327	-22.4327	0
4118	3	3000301928	22	38	29726172	14	Compound		22316	51.25	51.25	0
4119	3	3000301928	22	39	2474535	14	Compound		32544	19.8175	19.8175	0
4120	3	3000301928	22	40	23485203	14	Compound		33126	18.0289	18.0289	0
4121	3	3000301928	22	41	31328605	14	Compound		35918	9.44852	9.44852	0
4122	3	3000301928	22	42	27175281	14	Compound		21193	54.7012	54.7012	0
4123	3	3000301928	22	43	177338	14	Compound		27618	34.956	34.956	0
4124	3	3000301928	22	44	28508858	14	Compound		34767	12.9858	12.9858	0
4129	3	3000301928	23	1	1308594	14	Compound		60896	-67.3136	-67.3136	0
4130	3	3000301928	23	2	9320976	14	Compound		57581	-57.126	-57.126	0
4131	3	3000301928	23	3	2637103	14	Compound		57478	-56.8094	-56.8094	0
4132	3	3000301928	23	4	2743132	14	Compound		46842	-24.123	-24.123	0
4133	3	3000301928	23	5	2357824	14	Compound		48685	-29.7869	-29.7869	0
4134	3	3000301928	23	6	5015136	14	Compound		47197	-25.214	-25.214	0
4135	3	3000301928	23	7	9186737	14	Compound		40855	-5.72381	-5.72381	0
4136	3	3000301928	23	8	187103	14	Compound		42552	-10.939	-10.939	0
4137	3	3000301928	23	9	22652273	14	Compound		44186	-15.9606	-15.9606	0
4138	3	3000301928	23	10	4373103	14	Compound		39942	-2.91799	-2.91799	0
4139	3	3000301928	23	11	32030915	14	Compound		41009	-6.19708	-6.19708	0
4140	3	3000301928	23	12	4564574	14	Compound		48127	-28.072	-28.072	0
4141	3	3000301928	23	13	1319444	14	Compound		35471	10.8222	10.8222	0
4142	3	3000301928	23	14	28089852	14	Compound		30297	26.7229	26.7229	0
4143	3	3000301928	23	15	31272521	14	Compound		19375	60.2883	60.2883	0
4144	3	3000301928	23	16	2651271	14	Compound		21939	52.4086	52.4086	0
4145	3	3000301928	23	17	23226854	14	Compound		21178	54.7473	54.7473	0
4146	3	3000301928	23	18	39127459	14	Compound		31034	24.458	24.458	0
4147	3	3000301928	23	19	39224850	14	Compound		35084	12.0116	12.0116	0
4148	3	3000301928	23	20	23484426	14	Compound		17915	64.7751	64.7751	0
4149	3	3000301928	23	21	36267147	14	Compound		35750	9.96481	9.96481	0
4150	3	3000301928	23	22	1438185	14	Compound		38399	1.82394	1.82394	0
4151	3	3000301928	23	23	36289358	14	Compound		55441	-50.5493	-50.5493	0
4152	3	3000301928	23	24	36298031	14	Compound		16410	69.4003	69.4003	0
4153	3	3000301928	23	25	4654412	14	Compound		36300	8.27456	8.27456	0
4154	3	3000301928	23	26	9641961	14	Compound		50659	-35.8533	-35.8533	0
4155	3	3000301928	23	27	9555700	14	Compound		38053	2.88726	2.88726	0
4156	3	3000301928	23	28	35674338	14	Compound		19172	60.9121	60.9121	0
4157	3	3000301928	23	29	34721659	14	Compound		51143	-37.3408	-37.3408	0
4158	3	3000301928	23	30	3743439	14	Compound		28515	32.1993	32.1993	0
4159	3	3000301928	23	31	4158980	14	Compound		32021	21.4247	21.4247	0
4160	3	3000301928	23	32	29630188	14	Compound		24137	45.6537	45.6537	0
4161	3	3000301928	23	33	23175985	14	Compound		26375	38.7759	38.7759	0
4162	3	3000301928	23	34	23664592	14	Compound		39845	-2.61989	-2.61989	0
4163	3	3000301928	23	35	25202611	14	Compound		34012	15.306	15.306	0
4164	3	3000301928	23	36	3733961	14	Compound		36943	6.2985	6.2985	0
4165	3	3000301928	23	37	35404712	14	Compound		27264	36.0439	36.0439	0
4166	3	3000301928	23	38	31159681	14	Compound		26352	38.8466	38.8466	0
4167	3	3000301928	23	39	26351633	14	Compound		32685	19.3841	19.3841	0
4168	3	3000301928	23	40	31926419	14	Compound		25453	41.6094	41.6094	0
4169	3	3000301928	23	41	23146340	14	Compound		30923	24.7991	24.7991	0
4170	3	3000301928	23	42	28158298	14	Compound		35569	10.5211	10.5211	0
4171	3	3000301928	23	43	1938825	14	Compound		35098	11.9685	11.9685	0
4172	3	3000301928	23	44	39066041	14	Compound		38012	3.01326	3.01326	0
4177	3	3000301928	24	1	22748173	14	Compound		58248	-59.1758	-59.1758	0
4178	3	3000301928	24	2	2214387	14	Compound		54762	-48.4626	-48.4626	0
4179	3	3000301928	24	3	27187426	14	Compound		53882	-45.7582	-45.7582	0
4180	3	3000301928	24	4	2684185	14	Compound		44740	-17.6631	-17.6631	0
4181	3	3000301928	24	5	27306412	14	Compound		44212	-16.0405	-16.0405	0
4182	3	3000301928	24	6	22261995	14	Compound		42487	-10.7393	-10.7393	0
4183	3	3000301928	24	7	38193225	14	Compound		44815	-17.8936	-17.8936	0
4184	3	3000301928	24	8	10069724	14	Compound		44476	-16.8518	-16.8518	0
4185	3	3000301928	24	9	10109379	14	Compound		43248	-13.078	-13.078	0
4186	3	3000301928	24	10	2303889	14	Compound		43395	-13.5297	-13.5297	0
4187	3	3000301928	24	11	28089663	14	Compound		38678	0.966518	0.966518	0
4188	3	3000301928	24	12	27968059	14	Compound		29257	29.919	29.919	0
4189	3	3000301928	24	13	34430718	14	Compound		41926	-9.0152	-9.0152	0
4190	3	3000301928	24	14	22779414	14	Compound		30569	25.887	25.887	0
4191	3	3000301928	24	15	32680249	14	Compound		28726	31.5509	31.5509	0
4192	3	3000301928	24	16	36313291	14	Compound		14399	75.5805	75.5805	0
4193	3	3000301928	24	17	32067847	14	Compound		22864	49.5659	49.5659	0
4194	3	3000301928	24	18	30970842	14	Compound		27310	35.9025	35.9025	0
4195	3	3000301928	24	19	32392486	14	Compound		35061	12.0822	12.0822	0
4196	3	3000301928	24	20	4263462	14	Compound		27892	34.1139	34.1139	0
4197	3	3000301928	24	21	32435564	14	Compound		19510	59.8734	59.8734	0
4198	3	3000301928	24	22	30632210	14	Compound		43792	-14.7498	-14.7498	0
4199	3	3000301928	24	23	3755192	14	Compound		27485	35.3647	35.3647	0
4200	3	3000301928	24	24	22799455	14	Compound		48892	-30.423	-30.423	0
4201	3	3000301928	24	25	23173493	14	Compound		37252	5.34888	5.34888	0
4202	3	3000301928	24	26	23651943	14	Compound		33124	18.035	18.035	0
4203	3	3000301928	24	27	32395489	14	Compound		13512	78.3064	78.3064	0
4204	3	3000301928	24	28	34712391	14	Compound		23713	46.9568	46.9568	0
4205	3	3000301928	24	29	156219	14	Compound		39026	-0.102952	-0.102952	0
4206	3	3000301928	24	30	39002761	14	Compound		32084	21.2311	21.2311	0
4207	3	3000301928	24	31	22983128	14	Compound		54049	-46.2715	-46.2715	0
4208	3	3000301928	24	32	3877629	14	Compound		23122	48.773	48.773	0
4209	3	3000301928	24	33	31010350	14	Compound		24365	44.9531	44.9531	0
4210	3	3000301928	24	34	23642115	14	Compound		31065	24.3627	24.3627	0
4211	3	3000301928	24	35	12904325	14	Compound		33345	17.3558	17.3558	0
4212	3	3000301928	24	36	23531991	14	Compound		31846	21.9625	21.9625	0
4213	3	3000301928	24	37	10135230	14	Compound		35414	10.9974	10.9974	0
4214	3	3000301928	24	38	9352728	14	Compound		22910	49.4245	49.4245	0
4215	3	3000301928	24	39	2368681	14	Compound		29431	29.3843	29.3843	0
4216	3	3000301928	24	40	1550577	14	Compound		24945	43.1706	43.1706	0
4217	3	3000301928	24	41	35393911	14	Compound		31026	24.4826	24.4826	0
4219	3	3000301928	24	43	30421412	14	Compound		17789	65.1623	65.1623	0
4220	3	3000301928	24	44	28187754	14	Compound		29197	30.1034	30.1034	0
4225	3	3000301928	25	1	9174039	14	Compound		68680	-91.2353	-91.2353	0
4226	3	3000301928	25	2	35442085	14	Compound		54816	-48.6286	-48.6286	0
4227	3	3000301928	25	3	30887171	14	Compound		51449	-38.2812	-38.2812	0
4228	3	3000301928	25	4	31153535	14	Compound		51264	-37.7126	-37.7126	0
4229	3	3000301928	25	5	31643318	14	Compound		45206	-19.0953	-19.0953	0
4230	3	3000301928	25	6	9735495	14	Compound		45918	-21.2834	-21.2834	0
4231	3	3000301928	25	7	31854767	14	Compound		44478	-16.858	-16.858	0
4232	3	3000301928	25	8	30920512	14	Compound		44438	-16.735	-16.735	0
4233	3	3000301928	25	9	30258487	14	Compound		36032	9.09817	9.09817	0
4234	3	3000301928	25	10	27274646	14	Compound		47875	-27.2976	-27.2976	0
4235	3	3000301928	25	11	9793938	14	Compound		40576	-4.86639	-4.86639	0
4236	3	3000301928	25	12	23518873	14	Compound		41313	-7.13133	-7.13133	0
4237	3	3000301928	25	13	29704234	14	Compound		35400	11.0404	11.0404	0
4238	3	3000301928	25	14	28760284	14	Compound		39605	-1.88233	-1.88233	0
4239	3	3000301928	25	15	469910	14	Compound		40343	-4.15034	-4.15034	0
4240	3	3000301928	25	16	9906330	14	Compound		39059	-0.204367	-0.204367	0
4241	3	3000301928	25	17	4496415	14	Compound		29114	30.3585	30.3585	0
4242	3	3000301928	25	18	2908017	14	Compound		31960	21.6122	21.6122	0
4243	3	3000301928	25	19	31263330	14	Compound		30847	25.0327	25.0327	0
4244	3	3000301928	25	20	23476418	14	Compound		37305	5.186	5.186	0
4245	3	3000301928	25	21	4119409	14	Compound		34749	13.0411	13.0411	0
4246	3	3000301928	25	22	1823843	14	Compound		28523	32.1747	32.1747	0
4247	3	3000301928	25	23	31458385	14	Compound		39677	-2.1036	-2.1036	0
4248	3	3000301928	25	24	980875	14	Compound		20682	56.2716	56.2716	0
4249	3	3000301928	25	25	23497320	14	Compound		48953	-30.6105	-30.6105	0
4250	3	3000301928	25	26	9181228	14	Compound		26728	37.6911	37.6911	0
4251	3	3000301928	25	27	29786778	14	Compound		29706	28.5392	28.5392	0
4252	3	3000301928	25	28	10342087	14	Compound		35767	9.91257	9.91257	0
4253	3	3000301928	25	29	9328536	14	Compound		35432	10.9421	10.9421	0
4254	3	3000301928	25	30	36117795	14	Compound		28315	32.814	32.814	0
4255	3	3000301928	25	31	5019035	14	Compound		27327	35.8503	35.8503	0
4256	3	3000301928	25	32	39196290	14	Compound		26105	39.6057	39.6057	0
4257	3	3000301928	25	33	2514764	14	Compound		36095	8.90456	8.90456	0
4258	3	3000301928	25	34	669970	14	Compound		27234	36.1361	36.1361	0
4259	3	3000301928	25	35	3811787	14	Compound		29194	30.1126	30.1126	0
4260	3	3000301928	25	36	23526146	14	Compound		40057	-3.27141	-3.27141	0
4261	3	3000301928	25	37	514073	14	Compound		39234	-0.742175	-0.742175	0
4262	3	3000301928	25	38	100877	14	Compound		34977	12.3404	12.3404	0
4263	3	3000301928	25	39	32682601	14	Compound		38244	2.30028	2.30028	0
4264	3	3000301928	25	40	34439335	14	Compound		59323	-62.4794	-62.4794	0
4265	3	3000301928	25	41	31229611	14	Compound		44681	-17.4818	-17.4818	0
4266	3	3000301928	25	42	39001221	14	Compound		19890	58.7056	58.7056	0
4267	3	3000301928	25	43	10035053	14	Compound		29155	30.2325	30.2325	0
4268	3	3000301928	25	44	29586627	14	Compound		37535	4.47917	4.47917	0
4273	3	3000301928	26	1	23642374	14	Compound		67416	-87.3508	-87.3508	0
4274	3	3000301928	26	2	26652213	14	Compound		57848	-57.9465	-57.9465	0
4275	3	3000301928	26	3	38902990	14	Compound		53653	-45.0545	-45.0545	0
4276	3	3000301928	26	4	30961917	14	Compound		47503	-26.1544	-26.1544	0
4277	3	3000301928	26	5	445389	14	Compound		46042	-21.6644	-21.6644	0
4278	3	3000301928	26	6	31908905	14	Compound		43057	-12.491	-12.491	0
4279	3	3000301928	26	7	989275	14	Compound		43048	-12.4633	-12.4633	0
4280	3	3000301928	26	8	31465742	14	Compound		46913	-24.3412	-24.3412	0
4281	3	3000301928	26	9	39128152	14	Compound		41547	-7.85046	-7.85046	0
4282	3	3000301928	26	10	3664626	14	Compound		47447	-25.9823	-25.9823	0
4283	3	3000301928	26	11	32259255	14	Compound		45721	-20.6779	-20.6779	0
4284	3	3000301928	26	12	9179499	14	Compound		42046	-9.38398	-9.38398	0
4285	3	3000301928	26	13	30111711	14	Compound		48259	-28.4777	-28.4777	0
4286	3	3000301928	26	14	30148951	14	Compound		43025	-12.3926	-12.3926	0
4287	3	3000301928	26	15	29614704	14	Compound		40189	-3.67707	-3.67707	0
4288	3	3000301928	26	16	127498	14	Compound		44781	-17.7891	-17.7891	0
4289	3	3000301928	26	17	32444461	14	Compound		36518	7.6046	7.6046	0
4290	3	3000301928	26	18	3024875	14	Compound		35943	9.37169	9.37169	0
4291	3	3000301928	26	19	30492105	14	Compound		43366	-13.4406	-13.4406	0
4292	3	3000301928	26	20	32010076	14	Compound		31399	23.3363	23.3363	0
4293	3	3000301928	26	21	32222897	14	Compound		35162	11.7718	11.7718	0
4294	3	3000301928	26	22	10460954	14	Compound		32899	18.7265	18.7265	0
4295	3	3000301928	26	23	335405	14	Compound		10481	87.6212	87.6212	0
4296	3	3000301928	26	24	28796187	14	Compound		36826	6.65806	6.65806	0
4297	3	3000301928	26	25	32454954	14	Compound		42536	-10.8898	-10.8898	0
4298	3	3000301928	26	26	38938256	14	Compound		49786	-33.1705	-33.1705	0
4299	3	3000301928	26	27	32390729	14	Compound		50908	-36.6186	-36.6186	0
4300	3	3000301928	26	28	31016223	14	Compound		33050	18.2624	18.2624	0
4301	3	3000301928	26	29	36105622	14	Compound		34242	14.5992	14.5992	0
4302	3	3000301928	26	30	38181045	14	Compound		34487	13.8462	13.8462	0
4303	3	3000301928	26	31	1752317	14	Compound		33252	17.6416	17.6416	0
4304	3	3000301928	26	32	9802730	14	Compound		32039	21.3694	21.3694	0
4305	3	3000301928	26	33	32059237	14	Compound		27424	35.5522	35.5522	0
4306	3	3000301928	26	34	23517067	14	Compound		44441	-16.7443	-16.7443	0
4307	3	3000301928	26	35	36286187	14	Compound		31286	23.6835	23.6835	0
4308	3	3000301928	26	36	31008866	14	Compound		31615	22.6724	22.6724	0
4309	3	3000301928	26	37	31350291	14	Compound		35270	11.4399	11.4399	0
4310	3	3000301928	26	38	29799833	14	Compound		36947	6.28621	6.28621	0
4311	3	3000301928	26	39	31583902	14	Compound		40493	-4.61132	-4.61132	0
4312	3	3000301928	26	40	23480086	14	Compound		50559	-35.546	-35.546	0
4313	3	3000301928	26	41	35435939	14	Compound		44516	-16.9748	-16.9748	0
4314	3	3000301928	26	42	25426548	14	Compound		27822	34.329	34.329	0
4315	3	3000301928	26	43	30299115	14	Compound		33104	18.0965	18.0965	0
4316	3	3000301928	26	44	574980	14	Compound		36093	8.91071	8.91071	0
4321	3	3000301928	27	1	3656240	14	Compound		65035	-80.0335	-80.0335	0
4322	3	3000301928	27	2	29358119	14	Compound		55703	-51.3545	-51.3545	0
4323	3	3000301928	27	3	30157190	14	Compound		53398	-44.2708	-44.2708	0
4324	3	3000301928	27	4	31743341	14	Compound		54210	-46.7662	-46.7662	0
4325	3	3000301928	27	5	9977744	14	Compound		53774	-45.4263	-45.4263	0
4326	3	3000301928	27	6	6142703	14	Compound		46386	-22.7216	-22.7216	0
4327	3	3000301928	27	7	221081	14	Compound		48116	-28.0382	-28.0382	0
4328	3	3000301928	27	8	22512322	14	Compound		42848	-11.8487	-11.8487	0
4329	3	3000301928	27	9	2232573	14	Compound		45195	-19.0614	-19.0614	0
4330	3	3000301928	27	10	30302433	14	Compound		47000	-24.6086	-24.6086	0
4331	3	3000301928	27	11	1655031	14	Compound		45610	-20.3368	-20.3368	0
4332	3	3000301928	27	12	3761338	14	Compound		47563	-26.3388	-26.3388	0
4333	3	3000301928	27	13	2321494	14	Compound		33686	16.3079	16.3079	0
4334	3	3000301928	27	14	3812032	14	Compound		34513	13.7663	13.7663	0
4335	3	3000301928	27	15	23849070	14	Compound		38378	1.88847	1.88847	0
4336	3	3000301928	27	16	34430753	14	Compound		39562	-1.75018	-1.75018	0
4337	3	3000301928	27	17	23676149	14	Compound		37982	3.10546	3.10546	0
4338	3	3000301928	27	18	34439146	14	Compound		55330	-50.2082	-50.2082	0
4339	3	3000301928	27	19	30530675	14	Compound		15505	72.1815	72.1815	0
4340	3	3000301928	27	20	27823509	14	Compound		35016	12.2205	12.2205	0
4341	3	3000301928	27	21	4527215	14	Compound		35297	11.357	11.357	0
4342	3	3000301928	27	22	31789205	14	Compound		104739	-202.051	-202.051	0
4343	3	3000301928	27	23	4376232	14	Compound		30668	25.5828	25.5828	0
4344	3	3000301928	27	24	2428734	14	Compound		39389	-1.21852	-1.21852	0
4345	3	3000301928	27	25	970438	14	Compound		28697	31.64	31.64	0
4346	3	3000301928	27	26	36285984	14	Compound		35564	10.5364	10.5364	0
4347	3	3000301928	27	27	1293607	14	Compound		63225	-74.471	-74.471	0
4348	3	3000301928	27	28	3867094	14	Compound		29884	27.9921	27.9921	0
4349	3	3000301928	27	29	308903	14	Compound		31486	23.0689	23.0689	0
4350	3	3000301928	27	30	23606254	14	Compound		29648	28.7174	28.7174	0
4351	3	3000301928	27	31	23097718	14	Compound		31370	23.4254	23.4254	0
4352	3	3000301928	27	32	31548678	14	Compound		37428	4.808	4.808	0
4353	3	3000301928	27	33	30487359	14	Compound		33410	17.1561	17.1561	0
4354	3	3000301928	27	34	23486477	14	Compound		52722	-42.1933	-42.1933	0
4355	3	3000301928	27	35	35404264	14	Compound		31362	23.45	23.45	0
4356	3	3000301928	27	36	1794513	14	Compound		35768	9.90949	9.90949	0
4357	3	3000301928	27	37	6192774	14	Compound		40231	-3.80614	-3.80614	0
4358	3	3000301928	27	38	2500155	14	Compound		39337	-1.05871	-1.05871	0
4359	3	3000301928	27	39	25457579	14	Compound		38807	0.570076	0.570076	0
4360	3	3000301928	27	40	28082698	14	Compound		30310	26.683	26.683	0
4361	3	3000301928	27	41	29820910	14	Compound		36033	9.0951	9.0951	0
4362	3	3000301928	27	42	23186506	14	Compound		39615	-1.91306	-1.91306	0
4363	3	3000301928	27	43	1670606	14	Compound		60680	-66.6498	-66.6498	0
4364	3	3000301928	27	44	39085368	14	Compound		40572	-4.8541	-4.8541	0
4369	3	3000301928	28	1	29587474	14	Compound		64863	-79.5049	-79.5049	0
4370	3	3000301928	28	2	31929870	14	Compound		63104	-74.0992	-74.0992	0
4371	3	3000301928	28	3	23474059	14	Compound		54851	-48.7362	-48.7362	0
4372	3	3000301928	28	4	167433	14	Compound		50487	-35.3248	-35.3248	0
4373	3	3000301928	28	5	3828944	14	Compound		44012	-15.4259	-15.4259	0
4374	3	3000301928	28	6	3805942	14	Compound		43588	-14.1228	-14.1228	0
4375	3	3000301928	28	7	9631209	14	Compound		49193	-31.3481	-31.3481	0
4376	3	3000301928	28	8	31267810	14	Compound		43695	-14.4517	-14.4517	0
4377	3	3000301928	28	9	28178850	14	Compound		52241	-40.7151	-40.7151	0
4378	3	3000301928	28	10	31754366	14	Compound		40071	-3.31443	-3.31443	0
4379	3	3000301928	28	11	4048380	14	Compound		42282	-10.1093	-10.1093	0
4380	3	3000301928	28	12	29754872	14	Compound		32524	19.8789	19.8789	0
4381	3	3000301928	28	13	23553145	14	Compound		49591	-32.5712	-32.5712	0
4382	3	3000301928	28	14	1788311	14	Compound		37932	3.25912	3.25912	0
4383	3	3000301928	28	15	23644152	14	Compound		27284	35.9824	35.9824	0
4384	3	3000301928	28	16	31742445	14	Compound		44775	-17.7707	-17.7707	0
4385	3	3000301928	28	17	3491264	14	Compound		34990	12.3004	12.3004	0
4386	3	3000301928	28	18	30632091	14	Compound		44854	-18.0135	-18.0135	0
4387	3	3000301928	28	19	32418806	14	Compound		104680	-201.87	-201.87	0
4388	3	3000301928	28	20	29523746	14	Compound		34354	14.255	14.255	0
4389	3	3000301928	28	21	31554313	14	Compound		32369	20.3553	20.3553	0
4390	3	3000301928	28	22	3859786	14	Compound		40064	-3.29292	-3.29292	0
4391	3	3000301928	28	23	32472741	14	Compound		38793	0.613101	0.613101	0
4392	3	3000301928	28	24	2678228	14	Compound		93430	-167.297	-167.297	0
4393	3	3000301928	28	25	1376137	14	Compound		40810	-5.58552	-5.58552	0
4394	3	3000301928	28	26	601552	14	Compound		38440	1.69794	1.69794	0
4395	3	3000301928	28	27	32547102	14	Compound		32968	18.5144	18.5144	0
4396	3	3000301928	28	28	3466995	14	Compound		40382	-4.27019	-4.27019	0
4397	3	3000301928	28	29	6129886	14	Compound		34679	13.2562	13.2562	0
4398	3	3000301928	28	30	31178315	14	Compound		25084	42.7434	42.7434	0
4399	3	3000301928	28	31	429317	14	Compound		43260	-13.1148	-13.1148	0
4400	3	3000301928	28	32	30323804	14	Compound		49746	-33.0475	-33.0475	0
4401	3	3000301928	28	33	30857295	14	Compound		34592	13.5236	13.5236	0
4402	3	3000301928	28	34	30176671	14	Compound		48726	-29.9129	-29.9129	0
4403	3	3000301928	28	35	3026765	14	Compound		23930	46.2899	46.2899	0
4404	3	3000301928	28	36	3849097	14	Compound		23188	48.5702	48.5702	0
4405	3	3000301928	28	37	3694754	14	Compound		34458	13.9354	13.9354	0
4406	3	3000301928	28	38	5022598	14	Compound		37170	5.60088	5.60088	0
4407	3	3000301928	28	39	3755521	14	Compound		29274	29.8668	29.8668	0
4408	3	3000301928	28	40	31296230	14	Compound		41543	-7.83817	-7.83817	0
4409	3	3000301928	28	41	9741830	14	Compound		27913	34.0494	34.0494	0
4410	3	3000301928	28	42	27191304	14	Compound		38782	0.646906	0.646906	0
4411	3	3000301928	28	43	30409001	14	Compound		37378	4.96166	4.96166	0
4412	3	3000301928	28	44	23536163	14	Compound		50594	-35.6536	-35.6536	0
4417	3	3000301928	29	1	22738842	14	Compound		81296	-130.007	-130.007	0
4418	3	3000301928	29	2	9741697	14	Compound		65245	-80.6789	-80.6789	0
4419	3	3000301928	29	3	2576350	14	Compound		54883	-48.8345	-48.8345	0
4420	3	3000301928	29	4	3966676	14	Compound		55854	-51.8186	-51.8186	0
4421	3	3000301928	29	5	29755068	14	Compound		59782	-63.89	-63.89	0
4422	3	3000301928	29	6	2634982	14	Compound		55004	-49.2063	-49.2063	0
4423	3	3000301928	29	7	31136420	14	Compound		46923	-24.3719	-24.3719	0
4424	3	3000301928	29	8	6242341	14	Compound		55523	-50.8013	-50.8013	0
4425	3	3000301928	29	9	31023797	14	Compound		47521	-26.2097	-26.2097	0
4426	3	3000301928	29	10	19955054	14	Compound		38268	2.22652	2.22652	0
4427	3	3000301928	29	11	31743145	14	Compound		35790	9.84188	9.84188	0
4428	3	3000301928	29	12	759745	14	Compound		45718	-20.6687	-20.6687	0
4429	3	3000301928	29	13	31713066	14	Compound		32584	19.6945	19.6945	0
4430	3	3000301928	29	14	28198373	14	Compound		40920	-5.92357	-5.92357	0
4431	3	3000301928	29	15	39223968	14	Compound		25686	40.8934	40.8934	0
4432	3	3000301928	29	16	23214422	14	Compound		38142	2.61375	2.61375	0
4433	3	3000301928	29	17	1686195	14	Compound		34706	13.1732	13.1732	0
4434	3	3000301928	29	18	326823	14	Compound		29511	29.1384	29.1384	0
4435	3	3000301928	29	19	31629409	14	Compound		35437	10.9267	10.9267	0
4436	3	3000301928	29	20	23531522	14	Compound		43251	-13.0872	-13.0872	0
4437	3	3000301928	29	21	4171538	14	Compound		20677	56.287	56.287	0
4438	3	3000301928	29	22	29840671	14	Compound		20541	56.7049	56.7049	0
4439	3	3000301928	29	23	36316882	14	Compound		50724	-36.0531	-36.0531	0
4440	3	3000301928	29	24	6184108	14	Compound		38969	0.0722199	0.0722199	0
4441	3	3000301928	29	25	808955	14	Compound		30959	24.6885	24.6885	0
4442	3	3000301928	29	26	9872352	14	Compound		39151	-0.4871	-0.4871	0
4443	3	3000301928	29	27	1848686	14	Compound		34147	14.8911	14.8911	0
4444	3	3000301928	29	28	22983821	14	Compound		26674	37.8571	37.8571	0
4445	3	3000301928	29	29	30897965	14	Compound		35727	10.0355	10.0355	0
4446	3	3000301928	29	30	2567586	14	Compound		33433	17.0854	17.0854	0
4447	3	3000301928	29	31	2670738	14	Compound		39499	-1.55657	-1.55657	0
4448	3	3000301928	29	32	30297806	14	Compound		46948	-24.4487	-24.4487	0
4449	3	3000301928	29	33	32452140	14	Compound		18040	64.391	64.391	0
4450	3	3000301928	29	34	34440791	14	Compound		54535	-47.765	-47.765	0
4451	3	3000301928	29	35	38996650	14	Compound		50056	-34.0002	-34.0002	0
4452	3	3000301928	29	36	23540433	14	Compound		25419	41.7139	41.7139	0
4453	3	3000301928	29	37	971936	14	Compound		40413	-4.36546	-4.36546	0
4454	3	3000301928	29	38	3791662	14	Compound		39031	-0.118318	-0.118318	0
4455	3	3000301928	29	39	4719610	14	Compound		43386	-13.5021	-13.5021	0
4456	3	3000301928	29	40	32234769	14	Compound		28436	32.4421	32.4421	0
4457	3	3000301928	29	41	525049	14	Compound		43988	-15.3521	-15.3521	0
4458	3	3000301928	29	42	29779491	14	Compound		36050	9.04286	9.04286	0
4459	3	3000301928	29	43	28906115	14	Compound		51149	-37.3592	-37.3592	0
4460	3	3000301928	29	44	39113326	14	Compound		48420	-28.9725	-28.9725	0
4465	3	3000301928	30	1	38205482	14	Compound		69615	-94.1087	-94.1087	0
4466	3	3000301928	30	2	31614912	14	Compound		62534	-72.3475	-72.3475	0
4467	3	3000301928	30	3	30369857	14	Compound		55033	-49.2955	-49.2955	0
4468	3	3000301928	30	4	22424990	14	Compound		50390	-35.0267	-35.0267	0
4469	3	3000301928	30	5	32342940	14	Compound		56817	-54.778	-54.778	0
4470	3	3000301928	30	6	30299472	14	Compound		54051	-46.2776	-46.2776	0
4471	3	3000301928	30	7	23524270	14	Compound		52576	-41.7446	-41.7446	0
4472	3	3000301928	30	8	2268861	14	Compound		54000	-46.1209	-46.1209	0
4473	3	3000301928	30	9	34516034	14	Compound		46974	-24.5287	-24.5287	0
4474	3	3000301928	30	10	23220113	14	Compound		46387	-22.7247	-22.7247	0
4475	3	3000301928	30	11	39142593	14	Compound		40651	-5.09688	-5.09688	0
4476	3	3000301928	30	12	30148041	14	Compound		37517	4.53449	4.53449	0
4477	3	3000301928	30	13	927346	14	Compound		40495	-4.61747	-4.61747	0
4478	3	3000301928	30	14	4894330	14	Compound		44097	-15.6871	-15.6871	0
4479	3	3000301928	30	15	30556855	14	Compound		40524	-4.70659	-4.70659	0
4480	3	3000301928	30	16	4301542	14	Compound		47548	-26.2927	-26.2927	0
4481	3	3000301928	30	17	40085269	14	Compound		36104	8.8769	8.8769	0
4482	3	3000301928	30	18	25541033	14	Compound		38611	1.17242	1.17242	0
4483	3	3000301928	30	19	1523298	14	Compound		41329	-7.1805	-7.1805	0
4484	3	3000301928	30	20	29531642	14	Compound		22952	49.2955	49.2955	0
4485	3	3000301928	30	21	3304812	14	Compound		38111	2.70902	2.70902	0
4486	3	3000301928	30	22	26201854	14	Compound		33947	15.5058	15.5058	0
4487	3	3000301928	30	23	22521219	14	Compound		45183	-19.0246	-19.0246	0
4488	3	3000301928	30	24	35836241	14	Compound		22076	51.9876	51.9876	0
4489	3	3000301928	30	25	32565463	14	Compound		16318	69.683	69.683	0
4490	3	3000301928	30	26	38208597	14	Compound		35505	10.7177	10.7177	0
4491	3	3000301928	30	27	39943281	14	Compound		40853	-5.71767	-5.71767	0
4492	3	3000301928	30	28	32719246	14	Compound		19190	60.8568	60.8568	0
4493	3	3000301928	30	29	35628481	14	Compound		36030	9.10432	9.10432	0
4494	3	3000301928	30	30	34517154	14	Compound		36339	8.1547	8.1547	0
4495	3	3000301928	30	31	30037343	14	Compound		49057	-30.9301	-30.9301	0
4496	3	3000301928	30	32	22766310	14	Compound		40369	-4.23024	-4.23024	0
4497	3	3000301928	30	33	2402505	14	Compound		38106	2.72438	2.72438	0
4498	3	3000301928	30	34	32721213	14	Compound		22982	49.2033	49.2033	0
4499	3	3000301928	30	35	35634970	14	Compound		34003	15.3337	15.3337	0
4500	3	3000301928	30	36	243649	14	Compound		47707	-26.7813	-26.7813	0
4501	3	3000301928	30	37	36116388	14	Compound		30268	26.812	26.812	0
4502	3	3000301928	30	38	27998810	14	Compound		54509	-47.6851	-47.6851	0
4503	3	3000301928	30	39	29825383	14	Compound		33579	16.6367	16.6367	0
4504	3	3000301928	30	40	32714570	14	Compound		46139	-21.9625	-21.9625	0
4505	3	3000301928	30	41	23493442	14	Compound		43261	-13.1179	-13.1179	0
4506	3	3000301928	30	42	2310686	14	Compound		86701	-146.617	-146.617	0
4507	3	3000301928	30	43	35430087	14	Compound		30108	27.3037	27.3037	0
4508	3	3000301928	30	44	3656079	14	Compound		40896	-5.84981	-5.84981	0
4513	3	3000301928	31	1	30457833	14	Compound		70149	-95.7498	-95.7498	0
4514	3	3000301928	31	2	171549	14	Compound		71631	-100.304	-100.304	0
4515	3	3000301928	31	3	30972956	14	Compound		58542	-60.0793	-60.0793	0
4516	3	3000301928	31	4	9365699	14	Compound		62341	-71.7543	-71.7543	0
4517	3	3000301928	31	5	31187541	14	Compound		54325	-47.1197	-47.1197	0
4518	3	3000301928	31	6	1827854	14	Compound		62184	-71.2718	-71.2718	0
4519	3	3000301928	31	7	9197342	14	Compound		52103	-40.291	-40.291	0
4520	3	3000301928	31	8	4263777	14	Compound		52056	-40.1466	-40.1466	0
4521	3	3000301928	31	9	3640441	14	Compound		36277	8.34524	8.34524	0
4522	3	3000301928	31	10	23222493	14	Compound		47718	-26.8151	-26.8151	0
4523	3	3000301928	31	11	3679102	14	Compound		39153	-0.493247	-0.493247	0
4524	3	3000301928	31	12	29286033	14	Compound		40161	-3.59102	-3.59102	0
4525	3	3000301928	31	13	28089614	14	Compound		38580	1.26769	1.26769	0
4526	3	3000301928	31	14	30557009	14	Compound		43385	-13.499	-13.499	0
4527	3	3000301928	31	15	35616455	14	Compound		21639	53.3306	53.3306	0
4528	3	3000301928	31	16	29352918	14	Compound		36378	8.03485	8.03485	0
4529	3	3000301928	31	17	36284171	14	Compound		47195	-25.2078	-25.2078	0
4530	3	3000301928	31	18	27293875	14	Compound		28693	31.6523	31.6523	0
4531	3	3000301928	31	19	13175764	14	Compound		36808	6.71338	6.71338	0
4532	3	3000301928	31	20	22757980	14	Compound		38699	0.901981	0.901981	0
4533	3	3000301928	31	21	2591491	14	Compound		38987	0.0169025	0.0169025	0
4534	3	3000301928	31	22	3961916	14	Compound		30949	24.7192	24.7192	0
4535	3	3000301928	31	23	35675073	14	Compound		28938	30.8994	30.8994	0
4536	3	3000301928	31	24	36284206	14	Compound		42470	-10.687	-10.687	0
4537	3	3000301928	31	25	33201966	14	Compound		37077	5.88669	5.88669	0
4538	3	3000301928	31	26	26301996	14	Compound		31716	22.3621	22.3621	0
4539	3	3000301928	31	27	35376152	14	Compound		33381	17.2452	17.2452	0
4540	3	3000301928	31	28	4888051	14	Compound		36811	6.70416	6.70416	0
4541	3	3000301928	31	29	10097843	14	Compound		41065	-6.36918	-6.36918	0
4542	3	3000301928	31	30	35620844	14	Compound		34470	13.8985	13.8985	0
4543	3	3000301928	31	31	1829275	14	Compound		38110	2.71209	2.71209	0
4544	3	3000301928	31	32	30471315	14	Compound		47724	-26.8335	-26.8335	0
4545	3	3000301928	31	33	2549596	14	Compound		44486	-16.8826	-16.8826	0
4546	3	3000301928	31	34	23469502	14	Compound		49366	-31.8797	-31.8797	0
4547	3	3000301928	31	35	35404257	14	Compound		31344	23.5053	23.5053	0
4548	3	3000301928	31	36	2647057	14	Compound		34738	13.0749	13.0749	0
4549	3	3000301928	31	37	35395024	14	Compound		30779	25.2416	25.2416	0
4550	3	3000301928	31	38	28762230	14	Compound		32820	18.9693	18.9693	0
4551	3	3000301928	31	39	9340114	14	Compound		44904	-18.1672	-18.1672	0
4552	3	3000301928	31	40	30478882	14	Compound		33072	18.1948	18.1948	0
4553	3	3000301928	31	41	28874629	14	Compound		38390	1.8516	1.8516	0
4554	3	3000301928	31	42	23494646	14	Compound		44081	-15.6379	-15.6379	0
4555	3	3000301928	31	43	9603069	14	Compound		40354	-4.18415	-4.18415	0
4556	3	3000301928	31	44	30350579	14	Compound		38540	1.39062	1.39062	0
4561	3	3000301928	32	1	39086208	14	Compound		72692	-103.565	-103.565	0
4562	3	3000301928	32	2	31753638	14	Compound		73743	-106.795	-106.795	0
4563	3	3000301928	32	3	29791062	14	Compound		64442	-78.2111	-78.2111	0
4565	3	3000301928	32	5	32335009	14	Compound		57637	-57.2981	-57.2981	0
4566	3	3000301928	32	6	31618811	14	Compound		64303	-77.7839	-77.7839	0
4567	3	3000301928	32	7	32306050	14	Compound		54047	-46.2653	-46.2653	0
4568	3	3000301928	32	8	30180682	14	Compound		59277	-62.3381	-62.3381	0
4569	3	3000301928	32	9	2481913	14	Compound		56163	-52.7682	-52.7682	0
4570	3	3000301928	32	10	31431708	14	Compound		53570	-44.7994	-44.7994	0
4571	3	3000301928	32	11	23643305	14	Compound		50915	-36.6401	-36.6401	0
4572	3	3000301928	32	12	31272472	14	Compound		42002	-9.24876	-9.24876	0
4573	3	3000301928	32	13	2084866	14	Compound		49390	-31.9535	-31.9535	0
4574	3	3000301928	32	14	36281707	14	Compound		26188	39.3506	39.3506	0
4575	3	3000301928	32	15	23655478	14	Compound		36995	6.13869	6.13869	0
4576	3	3000301928	32	16	4724496	14	Compound		42629	-11.1756	-11.1756	0
4577	3	3000301928	32	17	39656519	14	Compound		51959	-39.8485	-39.8485	0
4578	3	3000301928	32	18	25201498	14	Compound		50022	-33.8957	-33.8957	0
4579	3	3000301928	32	19	32471516	14	Compound		42095	-9.53457	-9.53457	0
4580	3	3000301928	32	20	29889804	14	Compound		40585	-4.89405	-4.89405	0
4581	3	3000301928	32	21	3812935	14	Compound		36890	6.46138	6.46138	0
4582	3	3000301928	32	22	3798998	14	Compound		46927	-24.3842	-24.3842	0
4583	3	3000301928	32	23	31825500	14	Compound		35970	9.28871	9.28871	0
4584	3	3000301928	32	24	23715125	14	Compound		47205	-25.2386	-25.2386	0
4585	3	3000301928	32	25	32391023	14	Compound		31120	24.1937	24.1937	0
4586	3	3000301928	32	26	3993920	14	Compound		33262	17.6109	17.6109	0
4587	3	3000301928	32	27	23539852	14	Compound		56612	-54.148	-54.148	0
4588	3	3000301928	32	28	29797467	14	Compound		30274	26.7936	26.7936	0
4589	3	3000301928	32	29	35674261	14	Compound		32208	20.85	20.85	0
4590	3	3000301928	32	30	30302517	14	Compound		41204	-6.79636	-6.79636	0
4591	3	3000301928	32	31	6300700	14	Compound		41493	-7.68451	-7.68451	0
4592	3	3000301928	32	32	23646728	14	Compound		48216	-28.3455	-28.3455	0
4593	3	3000301928	32	33	31624285	14	Compound		41331	-7.18665	-7.18665	0
4594	3	3000301928	32	34	23533650	14	Compound		55126	-49.5813	-49.5813	0
4595	3	3000301928	32	35	23697898	14	Compound		48111	-28.0229	-28.0229	0
4596	3	3000301928	32	36	4378703	14	Compound		37878	3.42507	3.42507	0
4597	3	3000301928	32	37	39192111	14	Compound		33604	16.5599	16.5599	0
4598	3	3000301928	32	38	34560645	14	Compound		43181	-12.872	-12.872	0
4599	3	3000301928	32	39	31889662	14	Compound		93688	-168.09	-168.09	0
4600	3	3000301928	32	40	4992309	14	Compound		48146	-28.1304	-28.1304	0
4601	3	3000301928	32	41	35377860	14	Compound		44274	-16.231	-16.231	0
4602	3	3000301928	32	42	32343045	14	Compound		45042	-18.5913	-18.5913	0
4603	3	3000301928	32	43	29704423	14	Compound		33600	16.5722	16.5722	0
4604	3	3000301928	32	44	39346650	14	Compound		39138	-0.447149	-0.447149	0
4609	4	3000301927	1	1	10125766	14	Compound		52793	-52.2306	-52.2306	0
4610	4	3000301927	1	2	39629198	14	Compound		21553	50.2074	50.2074	0
4611	4	3000301927	1	3	32028045	14	Compound		17319	64.091	64.091	0
4612	4	3000301927	1	4	32388692	14	Compound		40657	-12.4359	-12.4359	0
4613	4	3000301927	1	5	30471952	14	Compound		37729	-2.83475	-2.83475	0
4614	4	3000301927	1	6	4061652	14	Compound		47238	-34.0154	-34.0154	0
4615	4	3000301927	1	7	31562139	14	Compound		30829	19.7908	19.7908	0
4616	4	3000301927	1	8	4464306	14	Compound		59470	-74.1249	-74.1249	0
4617	4	3000301927	1	9	31818654	14	Compound		53985	-56.1392	-56.1392	0
4618	4	3000301927	1	10	23516549	14	Compound		36638	0.742708	0.742708	0
4619	4	3000301927	1	11	10541160	14	Compound		37306	-1.44771	-1.44771	0
4620	4	3000301927	1	12	3552710	14	Compound		34662	7.22214	7.22214	0
4621	4	3000301927	1	13	31762521	14	Compound		22082	48.4728	48.4728	0
4622	4	3000301927	1	14	32384520	14	Compound		34632	7.32051	7.32051	0
4623	4	3000301927	1	15	43117508	14	Compound		43435	-21.5451	-21.5451	0
4624	4	3000301927	1	16	1097453	14	Compound		58986	-72.5378	-72.5378	0
4625	4	3000301927	1	17	44054318	14	Compound		36576	0.94601	0.94601	0
4626	4	3000301927	1	18	262885	14	Compound		37692	-2.71343	-2.71343	0
4627	4	3000301927	1	19	44311372	14	Compound		35106	5.76624	5.76624	0
4628	4	3000301927	1	20	29956059	14	Compound		25822	36.2091	36.2091	0
4629	4	3000301927	1	21	31634218	14	Compound		95055	-190.81	-190.81	0
4630	4	3000301927	1	22	23021789	14	Compound		44780	-25.9554	-25.9554	0
4631	4	3000301927	1	23	35382235	14	Compound		31785	16.656	16.656	0
4632	4	3000301927	1	24	31800321	14	Compound		10405	86.7624	86.7624	0
4633	4	3000301927	1	25	1622565	14	Compound		35845	3.34301	3.34301	0
4634	4	3000301927	1	26	2499714	14	Compound		40876	-13.154	-13.154	0
4636	4	3000301927	1	28	31557148	14	Compound		38598	-5.68426	-5.68426	0
4638	4	3000301927	1	30	32475660	14	Compound		35183	5.51375	5.51375	0
4640	4	3000301927	1	32	32457033	14	Compound		28108	28.7131	28.7131	0
4642	4	3000301927	1	34	42953043	14	Compound		34463	7.87467	7.87467	0
4644	4	3000301927	1	36	4716033	14	Compound		44872	-26.2571	-26.2571	0
4646	4	3000301927	1	38	23510935	14	Compound		38822	-6.41877	-6.41877	0
4648	4	3000301927	1	40	10066595	14	Compound		37403	-1.76578	-1.76578	0
4650	4	3000301927	1	42	4025238	14	Compound		33626	10.6193	10.6193	0
4652	4	3000301927	1	44	3894107	14	Compound		22679	46.5152	46.5152	0
4657	4	3000301927	2	1	39602780	14	Compound		32496	14.3246	14.3246	0
4658	4	3000301927	2	2	32237534	14	Compound		28055	28.8869	28.8869	0
4659	4	3000301927	2	3	36720831	14	Compound		32617	13.9278	13.9278	0
4660	4	3000301927	2	4	30302531	14	Compound		28850	26.2801	26.2801	0
4661	4	3000301927	2	5	9268770	14	Compound		24431	40.7703	40.7703	0
4662	4	3000301927	2	6	38213028	14	Compound		34182	8.79609	8.79609	0
4663	4	3000301927	2	7	32106095	14	Compound		40420	-11.6587	-11.6587	0
4664	4	3000301927	2	8	38893624	14	Compound		34158	8.87479	8.87479	0
4665	4	3000301927	2	9	40022906	14	Compound		30748	20.0564	20.0564	0
4666	4	3000301927	2	10	39031125	14	Compound		23860	42.6426	42.6426	0
4667	4	3000301927	2	11	32505872	14	Compound		50420	-44.4494	-44.4494	0
4668	4	3000301927	2	12	31648078	14	Compound		32694	13.6753	13.6753	0
4669	4	3000301927	2	13	31517045	14	Compound		19608	56.5852	56.5852	0
4670	4	3000301927	2	14	31742760	14	Compound		32734	13.5442	13.5442	0
4671	4	3000301927	2	15	3714305	14	Compound		20844	52.5323	52.5323	0
4672	4	3000301927	2	16	30168761	14	Compound		27757	29.8641	29.8641	0
4673	4	3000301927	2	17	31882991	14	Compound		43655	-22.2665	-22.2665	0
4674	4	3000301927	2	18	3801399	14	Compound		29569	23.9224	23.9224	0
4675	4	3000301927	2	19	4020310	14	Compound		39680	-9.23221	-9.23221	0
4676	4	3000301927	2	20	22340661	14	Compound		42779	-19.394	-19.394	0
4677	4	3000301927	2	21	32135817	14	Compound		17599	63.1728	63.1728	0
4678	4	3000301927	2	22	31650976	14	Compound		109805	-239.177	-239.177	0
4679	4	3000301927	2	23	32506712	14	Compound		16210	67.7274	67.7274	0
4680	4	3000301927	2	24	2487828	14	Compound		48965	-39.6783	-39.6783	0
4681	4	3000301927	2	25	3690624	14	Compound		34214	8.69116	8.69116	0
4682	4	3000301927	2	26	2527455	14	Compound		29759	23.2994	23.2994	0
4683	4	3000301927	2	27	2740731	14	Compound		33053	12.4982	12.4982	0
4684	4	3000301927	2	28	2153578	14	Compound		27837	29.6018	29.6018	0
4685	4	3000301927	2	29	32198397	14	Compound		28085	28.7885	28.7885	0
4686	4	3000301927	2	30	2180150	14	Compound		48014	-36.5599	-36.5599	0
4687	4	3000301927	2	31	3818094	14	Compound		37261	-1.30015	-1.30015	0
4688	4	3000301927	2	32	31433514	14	Compound		30782	19.9449	19.9449	0
4689	4	3000301927	2	33	42922194	14	Compound		38363	-4.91368	-4.91368	0
4690	4	3000301927	2	34	11175290	14	Compound		31246	18.4234	18.4234	0
4691	4	3000301927	2	35	3663352	14	Compound		40762	-12.7802	-12.7802	0
4692	4	3000301927	2	36	22813000	14	Compound		39577	-8.89446	-8.89446	0
4693	4	3000301927	2	37	39897095	14	Compound		31896	16.292	16.292	0
4694	4	3000301927	2	38	25202506	14	Compound		36424	1.44443	1.44443	0
4695	4	3000301927	2	39	42949641	14	Compound		38753	-6.19251	-6.19251	0
4696	4	3000301927	2	40	29852557	14	Compound		27751	29.8838	29.8838	0
4697	4	3000301927	2	41	3684282	14	Compound		41961	-16.7118	-16.7118	0
4698	4	3000301927	2	42	214011	14	Compound		37747	-2.89377	-2.89377	0
4699	4	3000301927	2	43	31926384	14	Compound		26741	33.1956	33.1956	0
4700	4	3000301927	2	44	3926720	14	Compound		23607	43.4722	43.4722	0
4705	4	3000301927	3	1	23037182	14	Compound		47187	-33.8481	-33.8481	0
4706	4	3000301927	3	2	42791791	14	Compound		35714	3.77256	3.77256	0
4707	4	3000301927	3	3	9261742	14	Compound		29338	24.6799	24.6799	0
4708	4	3000301927	3	4	613914	14	Compound		36323	1.77561	1.77561	0
4709	4	3000301927	3	5	31181192	14	Compound		28239	28.2836	28.2836	0
4710	4	3000301927	3	6	3616116	14	Compound		29860	22.9682	22.9682	0
4711	4	3000301927	3	7	12260451	14	Compound		24665	40.003	40.003	0
4712	4	3000301927	3	8	83524	14	Compound		29226	25.0471	25.0471	0
4713	4	3000301927	3	9	30387077	14	Compound		31813	16.5642	16.5642	0
4714	4	3000301927	3	10	32505235	14	Compound		32967	12.7802	12.7802	0
4715	4	3000301927	3	11	79737	14	Compound		25203	38.2388	38.2388	0
4716	4	3000301927	3	12	40017173	14	Compound		24748	39.7308	39.7308	0
4717	4	3000301927	3	13	4765705	14	Compound		32814	13.2819	13.2819	0
4718	4	3000301927	3	14	3682966	14	Compound		36172	2.27075	2.27075	0
4719	4	3000301927	3	15	32675804	14	Compound		9970	88.1888	88.1888	0
4720	4	3000301927	3	16	32557462	14	Compound		19871	55.7228	55.7228	0
4721	4	3000301927	3	17	44145906	14	Compound		26131	35.1958	35.1958	0
4722	4	3000301927	3	18	29821029	14	Compound		28932	26.0112	26.0112	0
4723	4	3000301927	3	19	44187213	14	Compound		11823	82.1127	82.1127	0
4724	4	3000301927	3	20	31571141	14	Compound		32576	14.0623	14.0623	0
4725	4	3000301927	3	21	43141287	14	Compound		29816	23.1125	23.1125	0
4726	4	3000301927	3	22	30375947	14	Compound		27970	29.1656	29.1656	0
4727	4	3000301927	3	23	1040151	14	Compound		36869	-0.0147558	-0.0147558	0
4728	4	3000301927	3	24	31972423	14	Compound		30769	19.9875	19.9875	0
4729	4	3000301927	3	25	5012623	14	Compound		27193	31.7135	31.7135	0
4730	4	3000301927	3	26	10090507	14	Compound		25495	37.2813	37.2813	0
4732	4	3000301927	3	28	31942995	14	Compound		29312	24.7651	24.7651	0
4734	4	3000301927	3	30	42913164	14	Compound		37350	-1.59199	-1.59199	0
4736	4	3000301927	3	32	32143650	14	Compound		25655	36.7567	36.7567	0
4738	4	3000301927	3	34	32437412	14	Compound		28907	26.0932	26.0932	0
4740	4	3000301927	3	36	3674076	14	Compound		33504	11.0193	11.0193	0
4742	4	3000301927	3	38	32468821	14	Compound		13595	76.3022	76.3022	0
4744	4	3000301927	3	40	32106102	14	Compound		30689	20.2499	20.2499	0
4746	4	3000301927	3	42	32475674	14	Compound		31333	18.1381	18.1381	0
4748	4	3000301927	3	44	32480217	14	Compound		31950	16.115	16.115	0
4753	4	3000301927	4	1	32391793	14	Compound		54329	-57.2672	-57.2672	0
4754	4	3000301927	4	2	23491874	14	Compound		36420	1.45754	1.45754	0
4755	4	3000301927	4	3	32648294	14	Compound		39428	-8.40588	-8.40588	0
4756	4	3000301927	4	4	38899238	14	Compound		38490	-5.33012	-5.33012	0
4757	4	3000301927	4	5	32191502	14	Compound		28763	26.5653	26.5653	0
4758	4	3000301927	4	6	1188999	14	Compound		45228	-27.4245	-27.4245	0
4759	4	3000301927	4	7	32547067	14	Compound		24824	39.4816	39.4816	0
4760	4	3000301927	4	8	28162260	14	Compound		35449	4.64152	4.64152	0
4761	4	3000301927	4	9	30422511	14	Compound		45915	-29.6772	-29.6772	0
4762	4	3000301927	4	10	32702453	14	Compound		35140	5.65475	5.65475	0
4763	4	3000301927	4	11	32391170	14	Compound		26134	35.186	35.186	0
4764	4	3000301927	4	12	31752819	14	Compound		8288	93.7042	93.7042	0
4765	4	3000301927	4	13	32390764	14	Compound		32241	15.1608	15.1608	0
4766	4	3000301927	4	14	31183621	14	Compound		23969	42.2852	42.2852	0
4767	4	3000301927	4	15	32601800	14	Compound		41406	-14.8919	-14.8919	0
4768	4	3000301927	4	16	3681916	14	Compound		23198	44.8133	44.8133	0
4769	4	3000301927	4	17	2010974	14	Compound		28411	27.7196	27.7196	0
4770	4	3000301927	4	18	9741816	14	Compound		33121	12.2752	12.2752	0
4771	4	3000301927	4	19	22853453	14	Compound		43587	-22.0435	-22.0435	0
4772	4	3000301927	4	20	31437287	14	Compound		42055	-17.02	-17.02	0
4773	4	3000301927	4	21	30816562	14	Compound		48080	-36.7764	-36.7764	0
4774	4	3000301927	4	22	30152206	14	Compound		30715	20.1646	20.1646	0
4775	4	3000301927	4	23	42935375	14	Compound		40318	-11.3243	-11.3243	0
4776	4	3000301927	4	24	31908919	14	Compound		31799	16.6101	16.6101	0
4777	4	3000301927	4	25	32544659	14	Compound		42876	-19.7121	-19.7121	0
4778	4	3000301927	4	26	3861886	14	Compound		28517	27.372	27.372	0
4779	4	3000301927	4	27	32073804	14	Compound		25808	36.255	36.255	0
4780	4	3000301927	4	28	30570673	14	Compound		33957	9.53388	9.53388	0
4781	4	3000301927	4	29	39947096	14	Compound		38592	-5.66458	-5.66458	0
4782	4	3000301927	4	30	3697197	14	Compound		36708	0.513174	0.513174	0
4783	4	3000301927	4	31	3713836	14	Compound		24747	39.7341	39.7341	0
4784	4	3000301927	4	32	22804040	14	Compound		23161	44.9347	44.9347	0
4785	4	3000301927	4	33	30026038	14	Compound		26346	34.4908	34.4908	0
4786	4	3000301927	4	34	23213813	14	Compound		34854	6.59256	6.59256	0
4787	4	3000301927	4	35	31306975	14	Compound		33373	11.4489	11.4489	0
4788	4	3000301927	4	36	30443833	14	Compound		28559	27.2343	27.2343	0
4789	4	3000301927	4	37	30354548	14	Compound		34244	8.59279	8.59279	0
4790	4	3000301927	4	38	30132305	14	Compound		31987	15.9936	15.9936	0
4791	4	3000301927	4	39	31232418	14	Compound		41783	-16.1281	-16.1281	0
4792	4	3000301927	4	40	22396507	14	Compound		29563	23.9421	23.9421	0
4793	4	3000301927	4	41	31158554	14	Compound		29477	24.2241	24.2241	0
4794	4	3000301927	4	42	30973908	14	Compound		26614	33.6121	33.6121	0
4795	4	3000301927	4	43	32679878	14	Compound		14630	72.9084	72.9084	0
4796	4	3000301927	4	44	100240	14	Compound		34535	7.63858	7.63858	0
4801	4	3000301927	5	1	25169550	14	Compound		49732	-42.1934	-42.1934	0
4802	4	3000301927	5	2	31200610	14	Compound		37436	-1.87399	-1.87399	0
4803	4	3000301927	5	3	23677570	14	Compound		41896	-16.4986	-16.4986	0
4804	4	3000301927	5	4	6183023	14	Compound		27550	30.5428	30.5428	0
4805	4	3000301927	5	5	9774835	14	Compound		98446	-201.93	-201.93	0
4806	4	3000301927	5	6	32073916	14	Compound		30240	21.7222	21.7222	0
4807	4	3000301927	5	7	833497	14	Compound		38142	-4.18901	-4.18901	0
4808	4	3000301927	5	8	32539297	14	Compound		26712	33.2907	33.2907	0
4809	4	3000301927	5	9	2141475	14	Compound		18422	60.4742	60.4742	0
4810	4	3000301927	5	10	3573157	14	Compound		48398	-37.8191	-37.8191	0
4811	4	3000301927	5	11	31790437	14	Compound		85082	-158.108	-158.108	0
4812	4	3000301927	5	12	4154899	14	Compound		31073	18.9907	18.9907	0
4813	4	3000301927	5	13	9617419	14	Compound		28618	27.0408	27.0408	0
4814	4	3000301927	5	14	32433541	14	Compound		22715	46.3971	46.3971	0
4815	4	3000301927	5	15	44099804	14	Compound		44896	-26.3358	-26.3358	0
4816	4	3000301927	5	16	32493433	14	Compound		35383	4.85793	4.85793	0
4817	4	3000301927	5	17	44344076	14	Compound		10249	87.2739	87.2739	0
4818	4	3000301927	5	18	10080749	14	Compound		22240	47.9547	47.9547	0
4819	4	3000301927	5	19	1866620	14	Compound		94619	-189.381	-189.381	0
4820	4	3000301927	5	20	30995132	14	Compound		14915	71.9738	71.9738	0
4821	4	3000301927	5	21	3810219	14	Compound		27101	32.0151	32.0151	0
4822	4	3000301927	5	22	30252957	14	Compound		36549	1.03454	1.03454	0
4823	4	3000301927	5	23	2272410	14	Compound		31015	19.1809	19.1809	0
4824	4	3000301927	5	24	30963583	14	Compound		28609	27.0703	27.0703	0
4825	4	3000301927	5	25	28001981	14	Compound		31520	17.525	17.525	0
4826	4	3000301927	5	26	23220155	14	Compound		39912	-9.99295	-9.99295	0
4828	4	3000301927	5	28	26540024	14	Compound		8820	91.9597	91.9597	0
4830	4	3000301927	5	30	42900998	14	Compound		31782	16.6658	16.6658	0
4832	4	3000301927	5	32	3805494	14	Compound		28216	28.359	28.359	0
4834	4	3000301927	5	34	32506768	14	Compound		19279	57.664	57.664	0
4836	4	3000301927	5	36	32135495	14	Compound		31668	17.0397	17.0397	0
4838	4	3000301927	5	38	32119283	14	Compound		13616	76.2333	76.2333	0
4840	4	3000301927	5	40	40025118	14	Compound		36004	2.82164	2.82164	0
4842	4	3000301927	5	42	39998371	14	Compound		35512	4.43494	4.43494	0
4844	4	3000301927	5	44	30354527	14	Compound		41111	-13.9245	-13.9245	0
4849	4	3000301927	6	1	32641910	14	Compound		46794	-32.5595	-32.5595	0
4850	4	3000301927	6	2	9250178	14	Compound		34222	8.66493	8.66493	0
4851	4	3000301927	6	3	42790482	14	Compound		33831	9.94704	9.94704	0
4852	4	3000301927	6	4	1582525	14	Compound		36599	0.870592	0.870592	0
4853	4	3000301927	6	5	40033014	14	Compound		36315	1.80185	1.80185	0
4854	4	3000301927	6	6	32714934	14	Compound		37536	-2.20189	-2.20189	0
4855	4	3000301927	6	7	3888717	14	Compound		35191	5.48751	5.48751	0
4856	4	3000301927	6	8	38210585	14	Compound		31229	18.4792	18.4792	0
4857	4	3000301927	6	9	668220	14	Compound		24826	39.475	39.475	0
4858	4	3000301927	6	10	2200548	14	Compound		30859	19.6924	19.6924	0
4859	4	3000301927	6	11	32120186	14	Compound		11695	82.5324	82.5324	0
4860	4	3000301927	6	12	9415091	14	Compound		13987	75.0168	75.0168	0
4861	4	3000301927	6	13	4240138	14	Compound		25286	37.9667	37.9667	0
4862	4	3000301927	6	14	180572	14	Compound		16618	66.3896	66.3896	0
4863	4	3000301927	6	15	2414349	14	Compound		33823	9.97328	9.97328	0
4864	4	3000301927	6	16	30418416	14	Compound		26463	34.1072	34.1072	0
4865	4	3000301927	6	17	32142761	14	Compound		28934	26.0046	26.0046	0
4866	4	3000301927	6	18	20114157	14	Compound		24443	40.7309	40.7309	0
4867	4	3000301927	6	19	40009823	14	Compound		32369	14.741	14.741	0
4868	4	3000301927	6	20	167006	14	Compound		30265	21.6402	21.6402	0
4869	4	3000301927	6	21	42964663	14	Compound		36556	1.01159	1.01159	0
4870	4	3000301927	6	22	2411920	14	Compound		30810	19.8531	19.8531	0
4871	4	3000301927	6	23	6162695	14	Compound		33127	12.2555	12.2555	0
4872	4	3000301927	6	24	30393881	14	Compound		51765	-48.8597	-48.8597	0
4873	4	3000301927	6	25	30952901	14	Compound		31791	16.6363	16.6363	0
4874	4	3000301927	6	26	31973858	14	Compound		19169	58.0247	58.0247	0
4875	4	3000301927	6	27	2720347	14	Compound		34762	6.89423	6.89423	0
4876	4	3000301927	6	28	2315068	14	Compound		18073	61.6185	61.6185	0
4877	4	3000301927	6	29	42875574	14	Compound		31136	18.7841	18.7841	0
4878	4	3000301927	6	30	32022802	14	Compound		18693	59.5855	59.5855	0
4879	4	3000301927	6	31	4888114	14	Compound		25764	36.3993	36.3993	0
4880	4	3000301927	6	32	31940048	14	Compound		25321	37.8519	37.8519	0
4881	4	3000301927	6	33	42966350	14	Compound		32536	14.1934	14.1934	0
4882	4	3000301927	6	34	30426200	14	Compound		14968	71.8	71.8	0
4883	4	3000301927	6	35	39875962	14	Compound		31267	18.3546	18.3546	0
4884	4	3000301927	6	36	3997196	14	Compound		42060	-17.0364	-17.0364	0
4885	4	3000301927	6	37	32501574	14	Compound		31928	16.1871	16.1871	0
4886	4	3000301927	6	38	3683400	14	Compound		27924	29.3165	29.3165	0
4887	4	3000301927	6	39	42969073	14	Compound		33016	12.6195	12.6195	0
4888	4	3000301927	6	40	4280472	14	Compound		27177	31.7659	31.7659	0
4889	4	3000301927	6	41	28089082	14	Compound		24184	41.5802	41.5802	0
4890	4	3000301927	6	42	29581139	14	Compound		25074	38.6618	38.6618	0
4891	4	3000301927	6	43	118853	14	Compound		25712	36.5698	36.5698	0
4892	4	3000301927	6	44	10114111	14	Compound		25602	36.9305	36.9305	0
4897	4	3000301927	7	1	32691414	14	Compound		34627	7.33691	7.33691	0
4898	4	3000301927	7	2	4330585	14	Compound		43243	-20.9155	-20.9155	0
4899	4	3000301927	7	3	31122749	14	Compound		24611	40.18	40.18	0
4900	4	3000301927	7	4	32108286	14	Compound		34137	8.94365	8.94365	0
4901	4	3000301927	7	5	31327919	14	Compound		44186	-24.0077	-24.0077	0
4902	4	3000301927	7	6	32135565	14	Compound		35054	5.93675	5.93675	0
4903	4	3000301927	7	7	3884181	14	Compound		23264	44.5969	44.5969	0
4904	4	3000301927	7	8	42945707	14	Compound		33029	12.5769	12.5769	0
4905	4	3000301927	7	9	9369052	14	Compound		28883	26.1719	26.1719	0
4906	4	3000301927	7	10	40023655	14	Compound		8834	91.9138	91.9138	0
4907	4	3000301927	7	11	3831814	14	Compound		25824	36.2025	36.2025	0
4908	4	3000301927	7	12	42960960	14	Compound		38312	-4.74645	-4.74645	0
4909	4	3000301927	7	13	1349117	14	Compound		27787	29.7657	29.7657	0
4910	4	3000301927	7	14	32388496	14	Compound		31229	18.4792	18.4792	0
4911	4	3000301927	7	15	44243962	14	Compound		8640	92.55	92.55	0
4912	4	3000301927	7	16	3861305	14	Compound		61911	-82.1291	-82.1291	0
4913	4	3000301927	7	17	32434500	14	Compound		41878	-16.4396	-16.4396	0
4914	4	3000301927	7	18	2231446	14	Compound		29160	25.2636	25.2636	0
4915	4	3000301927	7	19	35623777	14	Compound		38779	-6.27777	-6.27777	0
4916	4	3000301927	7	20	23199659	14	Compound		30487	20.9122	20.9122	0
4917	4	3000301927	7	21	43163547	14	Compound		37365	-1.64117	-1.64117	0
4918	4	3000301927	7	22	30519097	14	Compound		24395	40.8883	40.8883	0
4919	4	3000301927	7	23	363531	14	Compound		27334	31.2511	31.2511	0
4920	4	3000301927	7	24	4272114	14	Compound		18534	60.1069	60.1069	0
4921	4	3000301927	7	25	32364052	14	Compound		18386	60.5922	60.5922	0
4922	4	3000301927	7	26	4005330	14	Compound		37693	-2.71671	-2.71671	0
4924	4	3000301927	7	28	2002672	14	Compound		38101	-4.05456	-4.05456	0
4926	4	3000301927	7	30	32456109	14	Compound		14839	72.223	72.223	0
4928	4	3000301927	7	32	32419247	14	Compound		39602	-8.97644	-8.97644	0
4930	4	3000301927	7	34	30461788	14	Compound		55429	-60.8742	-60.8742	0
4932	4	3000301927	7	36	9907590	14	Compound		29448	24.3192	24.3192	0
4934	4	3000301927	7	38	11147465	14	Compound		30610	20.5089	20.5089	0
4936	4	3000301927	7	40	42964586	14	Compound		27676	30.1297	30.1297	0
4938	4	3000301927	7	42	32493391	14	Compound		29149	25.2996	25.2996	0
4940	4	3000301927	7	44	32422796	14	Compound		30513	20.827	20.827	0
4945	4	3000301927	8	1	39656666	14	Compound		34237	8.61574	8.61574	0
4946	4	3000301927	8	2	38201723	14	Compound		33952	9.55028	9.55028	0
4947	4	3000301927	8	3	32076639	14	Compound		26393	34.3367	34.3367	0
4948	4	3000301927	8	4	38898195	14	Compound		32769	13.4294	13.4294	0
4949	4	3000301927	8	5	32555495	14	Compound		32561	14.1115	14.1115	0
4950	4	3000301927	8	6	23520721	14	Compound		42499	-18.4759	-18.4759	0
4951	4	3000301927	8	7	3698667	14	Compound		46995	-33.2186	-33.2186	0
4952	4	3000301927	8	8	9608494	14	Compound		33741	10.2422	10.2422	0
4953	4	3000301927	8	9	32512830	14	Compound		28874	26.2014	26.2014	0
4954	4	3000301927	8	10	710787	14	Compound		44241	-24.188	-24.188	0
4955	4	3000301927	8	11	40022087	14	Compound		43286	-21.0565	-21.0565	0
4956	4	3000301927	8	12	2309223	14	Compound		30015	22.46	22.46	0
4957	4	3000301927	8	13	852502	14	Compound		29103	25.4505	25.4505	0
4958	4	3000301927	8	14	4039511	14	Compound		18911	58.8707	58.8707	0
4959	4	3000301927	8	15	2214436	14	Compound		31700	16.9347	16.9347	0
4960	4	3000301927	8	16	29700888	14	Compound		43028	-20.2105	-20.2105	0
4961	4	3000301927	8	17	32551092	14	Compound		28319	28.0212	28.0212	0
4962	4	3000301927	8	18	23695203	14	Compound		40551	-12.0883	-12.0883	0
4963	4	3000301927	8	19	22946245	14	Compound		33093	12.367	12.367	0
4964	4	3000301927	8	20	23632798	14	Compound		34188	8.77642	8.77642	0
4965	4	3000301927	8	21	32132527	14	Compound		27453	30.8609	30.8609	0
4966	4	3000301927	8	22	31660699	14	Compound		32917	12.9441	12.9441	0
4967	4	3000301927	8	23	208831	14	Compound		18414	60.5004	60.5004	0
4968	4	3000301927	8	24	4016418	14	Compound		26899	32.6775	32.6775	0
4969	4	3000301927	8	25	4065537	14	Compound		33610	10.6717	10.6717	0
4970	4	3000301927	8	26	23843358	14	Compound		30853	19.7121	19.7121	0
4971	4	3000301927	8	27	32554403	14	Compound		38011	-3.75945	-3.75945	0
4972	4	3000301927	8	28	29515248	14	Compound		35596	4.15949	4.15949	0
4973	4	3000301927	8	29	32318685	14	Compound		13054	78.0762	78.0762	0
4974	4	3000301927	8	30	3943681	14	Compound		33175	12.0981	12.0981	0
4975	4	3000301927	8	31	32529980	14	Compound		12043	81.3913	81.3913	0
4976	4	3000301927	8	32	22736525	14	Compound		38116	-4.10375	-4.10375	0
4977	4	3000301927	8	33	30355451	14	Compound		24884	39.2848	39.2848	0
4978	4	3000301927	8	34	1577646	14	Compound		28030	28.9689	28.9689	0
4979	4	3000301927	8	35	3533138	14	Compound		25931	35.8517	35.8517	0
4980	4	3000301927	8	36	31636864	14	Compound		20382	54.0472	54.0472	0
4981	4	3000301927	8	37	42940835	14	Compound		32410	14.6066	14.6066	0
4982	4	3000301927	8	38	3942596	14	Compound		21612	50.0139	50.0139	0
4983	4	3000301927	8	39	32631494	14	Compound		23346	44.328	44.328	0
4984	4	3000301927	8	40	31456852	14	Compound		46670	-32.1529	-32.1529	0
4985	4	3000301927	8	41	32399927	14	Compound		32150	15.4592	15.4592	0
4986	4	3000301927	8	42	32020744	14	Compound		32239	15.1673	15.1673	0
4987	4	3000301927	8	43	32595248	14	Compound		16448	66.947	66.947	0
4988	4	3000301927	8	44	886557	14	Compound		29671	23.588	23.588	0
4993	4	3000301927	9	1	10047541	14	Compound		33860	9.85195	9.85195	0
4994	4	3000301927	9	2	31363500	14	Compound		40426	-11.6784	-11.6784	0
4995	4	3000301927	9	3	22498238	14	Compound		43430	-21.5287	-21.5287	0
4996	4	3000301927	9	4	6157585	14	Compound		36692	0.565639	0.565639	0
4997	4	3000301927	9	5	2484797	14	Compound		34430	7.98288	7.98288	0
4998	4	3000301927	9	6	1770209	14	Compound		35972	2.92657	2.92657	0
4999	4	3000301927	9	7	9360218	14	Compound		32192	15.3214	15.3214	0
5000	4	3000301927	9	8	32568214	14	Compound		24337	41.0785	41.0785	0
5001	4	3000301927	9	9	30922129	14	Compound		23267	44.5871	44.5871	0
5002	4	3000301927	9	10	32379977	14	Compound		8090	94.3534	94.3534	0
5003	4	3000301927	9	11	30252943	14	Compound		45236	-27.4507	-27.4507	0
5004	4	3000301927	9	12	32586302	14	Compound		16251	67.593	67.593	0
5005	4	3000301927	9	13	30237431	14	Compound		19756	56.0999	56.0999	0
5006	4	3000301927	9	14	32378220	14	Compound		29120	25.3947	25.3947	0
5007	4	3000301927	9	15	31571442	14	Compound		39175	-7.57628	-7.57628	0
5008	4	3000301927	9	16	3857889	14	Compound		39854	-9.80276	-9.80276	0
5009	4	3000301927	9	17	44097025	14	Compound		28310	28.0508	28.0508	0
5010	4	3000301927	9	18	31311021	14	Compound		20871	52.4437	52.4437	0
5011	4	3000301927	9	19	32306400	14	Compound		33308	11.662	11.662	0
5012	4	3000301927	9	20	22480192	14	Compound		26930	32.5759	32.5759	0
5013	4	3000301927	9	21	43117648	14	Compound		34891	6.47123	6.47123	0
5014	4	3000301927	9	22	2392642	14	Compound		18985	58.628	58.628	0
5015	4	3000301927	9	23	44200604	14	Compound		22472	47.1939	47.1939	0
5016	4	3000301927	9	24	31753547	14	Compound		33849	9.88802	9.88802	0
5017	4	3000301927	9	25	3808518	14	Compound		29932	22.7321	22.7321	0
5018	4	3000301927	9	26	31023783	14	Compound		33710	10.3438	10.3438	0
5020	4	3000301927	9	28	410676	14	Compound		27159	31.825	31.825	0
5022	4	3000301927	9	30	31551513	14	Compound		26182	35.0286	35.0286	0
5024	4	3000301927	9	32	29724583	14	Compound		41526	-15.2854	-15.2854	0
5026	4	3000301927	9	34	31884496	14	Compound		28194	28.4311	28.4311	0
5028	4	3000301927	9	36	30461284	14	Compound		59176	-73.1609	-73.1609	0
5030	4	3000301927	9	38	31570868	14	Compound		12605	79.5485	79.5485	0
5032	4	3000301927	9	40	32504717	14	Compound		19048	58.4215	58.4215	0
5034	4	3000301927	9	42	30199148	14	Compound		42296	-17.8102	-17.8102	0
5036	4	3000301927	9	44	39656414	14	Compound		32128	15.5313	15.5313	0
5041	4	3000301927	10	1	32074280	14	Compound		44093	-23.7027	-23.7027	0
5042	4	3000301927	10	2	32714983	14	Compound		43123	-20.522	-20.522	0
5043	4	3000301927	10	3	32489156	14	Compound		34327	8.32063	8.32063	0
5044	4	3000301927	10	4	31146017	14	Compound		38148	-4.20868	-4.20868	0
5045	4	3000301927	10	5	42968450	14	Compound		49833	-42.5246	-42.5246	0
5046	4	3000301927	10	6	9623873	14	Compound		40532	-12.026	-12.026	0
5047	4	3000301927	10	7	39945990	14	Compound		42480	-18.4136	-18.4136	0
5048	4	3000301927	10	8	31533425	14	Compound		23471	43.9182	43.9182	0
5049	4	3000301927	10	9	39602759	14	Compound		29597	23.8306	23.8306	0
5050	4	3000301927	10	10	30560593	14	Compound		31952	16.1084	16.1084	0
5051	4	3000301927	10	11	40023200	14	Compound		17298	64.1598	64.1598	0
5052	4	3000301927	10	12	3982594	14	Compound		22014	48.6958	48.6958	0
5053	4	3000301927	10	13	42969969	14	Compound		32623	13.9082	13.9082	0
5054	4	3000301927	10	14	31743173	14	Compound		31138	18.7776	18.7776	0
5055	4	3000301927	10	15	39997384	14	Compound		23649	43.3345	43.3345	0
5056	4	3000301927	10	16	9540601	14	Compound		25711	36.573	36.573	0
5057	4	3000301927	10	17	3786475	14	Compound		37713	-2.78229	-2.78229	0
5058	4	3000301927	10	18	11181296	14	Compound		35075	5.86789	5.86789	0
5059	4	3000301927	10	19	40031880	14	Compound		29444	24.3323	24.3323	0
5060	4	3000301927	10	20	4096197	14	Compound		31432	17.8135	17.8135	0
5061	4	3000301927	10	21	5225171	14	Compound		35744	3.67419	3.67419	0
5062	4	3000301927	10	22	968009	14	Compound		89712	-173.29	-173.29	0
5063	4	3000301927	10	23	4976664	14	Compound		43162	-20.6499	-20.6499	0
5064	4	3000301927	10	24	1508584	14	Compound		53005	-52.9257	-52.9257	0
5065	4	3000301927	10	25	32411211	14	Compound		27308	31.3364	31.3364	0
5066	4	3000301927	10	26	9298793	14	Compound		26753	33.1563	33.1563	0
5067	4	3000301927	10	27	32581052	14	Compound		21194	51.3846	51.3846	0
5068	4	3000301927	10	28	1367674	14	Compound		25468	37.3699	37.3699	0
5069	4	3000301927	10	29	42967575	14	Compound		32491	14.341	14.341	0
5070	4	3000301927	10	30	2612365	14	Compound		31870	16.3773	16.3773	0
5071	4	3000301927	10	31	32426044	14	Compound		25343	37.7797	37.7797	0
5072	4	3000301927	10	32	9314431	14	Compound		31554	17.4135	17.4135	0
5073	4	3000301927	10	33	3818073	14	Compound		32022	15.8789	15.8789	0
5074	4	3000301927	10	34	845670	14	Compound		33526	10.9472	10.9472	0
5075	4	3000301927	10	35	2663374	14	Compound		30839	19.758	19.758	0
5076	4	3000301927	10	36	31255287	14	Compound		23372	44.2428	44.2428	0
5077	4	3000301927	10	37	32505137	14	Compound		32348	14.8099	14.8099	0
5078	4	3000301927	10	38	102032	14	Compound		27331	31.261	31.261	0
5079	4	3000301927	10	39	32145253	14	Compound		27753	29.8772	29.8772	0
5080	4	3000301927	10	40	9298765	14	Compound		25197	38.2585	38.2585	0
5081	4	3000301927	10	41	32521237	14	Compound		28770	26.5424	26.5424	0
5082	4	3000301927	10	42	10479497	14	Compound		24592	40.2423	40.2423	0
5083	4	3000301927	10	43	32432414	14	Compound		35202	5.45145	5.45145	0
5084	4	3000301927	10	44	3677870	14	Compound		34352	8.23865	8.23865	0
5089	4	3000301927	11	1	22512602	14	Compound		49466	-41.3211	-41.3211	0
5090	4	3000301927	11	2	32453092	14	Compound		44097	-23.7158	-23.7158	0
5091	4	3000301927	11	3	10106502	14	Compound		34145	8.91742	8.91742	0
5092	4	3000301927	11	4	42934500	14	Compound		36624	0.788615	0.788615	0
5093	4	3000301927	11	5	31337467	14	Compound		10680	85.8607	85.8607	0
5094	4	3000301927	11	6	40015927	14	Compound		30826	19.8006	19.8006	0
5095	4	3000301927	11	7	30180388	14	Compound		21442	50.5714	50.5714	0
5096	4	3000301927	11	8	40033742	14	Compound		27401	31.0314	31.0314	0
5097	4	3000301927	11	9	1376753	14	Compound		32397	14.6492	14.6492	0
5098	4	3000301927	11	10	42951188	14	Compound		30793	19.9088	19.9088	0
5099	4	3000301927	11	11	31144274	14	Compound		25164	38.3667	38.3667	0
5100	4	3000301927	11	12	42955654	14	Compound		32865	13.1146	13.1146	0
5101	4	3000301927	11	13	31742648	14	Compound		32948	12.8425	12.8425	0
5102	4	3000301927	11	14	39932130	14	Compound		33942	9.58307	9.58307	0
5103	4	3000301927	11	15	1432221	14	Compound		20726	52.9192	52.9192	0
5104	4	3000301927	11	16	32076310	14	Compound		17469	63.5991	63.5991	0
5105	4	3000301927	11	17	44221828	14	Compound		35852	3.32005	3.32005	0
5106	4	3000301927	11	18	25399115	14	Compound		26978	32.4185	32.4185	0
5107	4	3000301927	11	19	31239054	14	Compound		17281	64.2156	64.2156	0
5108	4	3000301927	11	20	23672033	14	Compound		28362	27.8802	27.8802	0
5109	4	3000301927	11	21	31668735	14	Compound		24889	39.2684	39.2684	0
5110	4	3000301927	11	22	3681118	14	Compound		45060	-26.8736	-26.8736	0
5111	4	3000301927	11	23	43239546	14	Compound		39930	-10.052	-10.052	0
5112	4	3000301927	11	24	29052093	14	Compound		16482	66.8355	66.8355	0
5113	4	3000301927	11	25	30199757	14	Compound		25439	37.465	37.465	0
5114	4	3000301927	11	26	30995125	14	Compound		18815	59.1855	59.1855	0
5116	4	3000301927	11	28	2016399	14	Compound		48127	-36.9305	-36.9305	0
5118	4	3000301927	11	30	32484235	14	Compound		14937	71.9017	71.9017	0
5120	4	3000301927	11	32	32577482	14	Compound		12911	78.5451	78.5451	0
5122	4	3000301927	11	34	32506761	14	Compound		21856	49.2138	49.2138	0
5124	4	3000301927	11	36	39969125	14	Compound		30192	21.8796	21.8796	0
5126	4	3000301927	11	38	32502659	14	Compound		20512	53.6209	53.6209	0
5128	4	3000301927	11	40	42933961	14	Compound		24442	40.7342	40.7342	0
5130	4	3000301927	11	42	23008398	14	Compound		37588	-2.3724	-2.3724	0
5132	4	3000301927	11	44	32542083	14	Compound		50324	-44.1346	-44.1346	0
5137	4	3000301927	12	1	32396749	14	Compound		53310	-53.9259	-53.9259	0
5138	4	3000301927	12	2	3779650	14	Compound		42186	-17.4495	-17.4495	0
5139	4	3000301927	12	3	32199300	14	Compound		45800	-29.3001	-29.3001	0
5140	4	3000301927	12	4	594244	14	Compound		38786	-6.30072	-6.30072	0
5141	4	3000301927	12	5	32391590	14	Compound		36665	0.654173	0.654173	0
5142	4	3000301927	12	6	23655331	14	Compound		29418	24.4176	24.4176	0
5143	4	3000301927	12	7	6139448	14	Compound		27806	29.7034	29.7034	0
5144	4	3000301927	12	8	34561009	14	Compound		10877	85.2147	85.2147	0
5145	4	3000301927	12	9	42964866	14	Compound		31835	16.4921	16.4921	0
5146	4	3000301927	12	10	38913770	14	Compound		30782	19.9449	19.9449	0
5147	4	3000301927	12	11	39972065	14	Compound		29865	22.9518	22.9518	0
5148	4	3000301927	12	12	31876005	14	Compound		15192	71.0655	71.0655	0
5149	4	3000301927	12	13	32391849	14	Compound		37352	-1.59854	-1.59854	0
5150	4	3000301927	12	14	23173955	14	Compound		22233	47.9776	47.9776	0
5151	4	3000301927	12	15	32472825	14	Compound		23406	44.1313	44.1313	0
5152	4	3000301927	12	16	31306135	14	Compound		26921	32.6054	32.6054	0
5153	4	3000301927	12	17	32435438	14	Compound		28337	27.9622	27.9622	0
5154	4	3000301927	12	18	31754016	14	Compound		18632	59.7855	59.7855	0
5155	4	3000301927	12	19	32558659	14	Compound		32538	14.1869	14.1869	0
5156	4	3000301927	12	20	3907617	14	Compound		23867	42.6196	42.6196	0
5157	4	3000301927	12	21	32541866	14	Compound		11076	84.5622	84.5622	0
5158	4	3000301927	12	22	31914421	14	Compound		21837	49.2761	49.2761	0
5159	4	3000301927	12	23	32548159	14	Compound		50057	-43.2591	-43.2591	0
5160	4	3000301927	12	24	3906161	14	Compound		9212	90.6743	90.6743	0
5161	4	3000301927	12	25	42783839	14	Compound		29014	25.7423	25.7423	0
5162	4	3000301927	12	26	2275602	14	Compound		28633	26.9916	26.9916	0
5163	4	3000301927	12	27	32636198	14	Compound		23242	44.6691	44.6691	0
5164	4	3000301927	12	28	29878625	14	Compound		102404	-214.908	-214.908	0
5165	4	3000301927	12	29	30111704	14	Compound		34696	7.11065	7.11065	0
5166	4	3000301927	12	30	11178356	14	Compound		26527	33.8973	33.8973	0
5167	4	3000301927	12	31	29895173	14	Compound		26037	35.5041	35.5041	0
5168	4	3000301927	12	32	10101532	14	Compound		33779	10.1176	10.1176	0
5169	4	3000301927	12	33	42969633	14	Compound		34359	8.2157	8.2157	0
5170	4	3000301927	12	34	23624083	14	Compound		28080	28.8049	28.8049	0
5171	4	3000301927	12	35	32551827	14	Compound		22243	47.9448	47.9448	0
5172	4	3000301927	12	36	2718688	14	Compound		21585	50.1025	50.1025	0
5173	4	3000301927	12	37	42976612	14	Compound		32633	13.8754	13.8754	0
5174	4	3000301927	12	38	23670241	14	Compound		26589	33.694	33.694	0
5175	4	3000301927	12	39	32583173	14	Compound		31470	17.6889	17.6889	0
5176	4	3000301927	12	40	2673496	14	Compound		38584	-5.63835	-5.63835	0
5177	4	3000301927	12	41	32599616	14	Compound		23791	42.8689	42.8689	0
5178	4	3000301927	12	42	30240112	14	Compound		21659	49.8598	49.8598	0
5179	4	3000301927	12	43	42960218	14	Compound		24084	41.9081	41.9081	0
5180	4	3000301927	12	44	225694	14	Compound		27303	31.3528	31.3528	0
5185	4	3000301927	13	1	6134289	14	Compound		47050	-33.3989	-33.3989	0
5186	4	3000301927	13	2	764785	14	Compound		40180	-10.8717	-10.8717	0
5187	4	3000301927	13	3	9770047	14	Compound		33389	11.3964	11.3964	0
5188	4	3000301927	13	4	9908633	14	Compound		38247	-4.53331	-4.53331	0
5189	4	3000301927	13	5	30006844	14	Compound		35928	3.07084	3.07084	0
5190	4	3000301927	13	6	39998014	14	Compound		33010	12.6392	12.6392	0
5191	4	3000301927	13	7	31438687	14	Compound		27803	29.7132	29.7132	0
5192	4	3000301927	13	8	2451288	14	Compound		24517	40.4883	40.4883	0
5193	4	3000301927	13	9	25190760	14	Compound		29211	25.0963	25.0963	0
5194	4	3000301927	13	10	4231325	14	Compound		28396	27.7688	27.7688	0
5195	4	3000301927	13	11	31456782	14	Compound		21320	50.9714	50.9714	0
5196	4	3000301927	13	12	32461114	14	Compound		15262	70.836	70.836	0
5197	4	3000301927	13	13	3659852	14	Compound		11102	84.4769	84.4769	0
5198	4	3000301927	13	14	32671863	14	Compound		17171	64.5763	64.5763	0
5199	4	3000301927	13	15	44168103	14	Compound		10343	86.9657	86.9657	0
5200	4	3000301927	13	16	22324554	14	Compound		36114	2.46094	2.46094	0
5201	4	3000301927	13	17	22922501	14	Compound		23239	44.6789	44.6789	0
5202	4	3000301927	13	18	22272110	14	Compound		36345	1.70347	1.70347	0
5203	4	3000301927	13	19	781004	14	Compound		23808	42.8131	42.8131	0
5204	4	3000301927	13	20	2730896	14	Compound		25641	36.8026	36.8026	0
5205	4	3000301927	13	21	23605246	14	Compound		26072	35.3893	35.3893	0
5206	4	3000301927	13	22	10082555	14	Compound		25415	37.5437	37.5437	0
5208	4	3000301927	13	24	30964584	14	Compound		19782	56.0146	56.0146	0
5209	4	3000301927	13	25	3366608	14	Compound		32716	13.6032	13.6032	0
5210	4	3000301927	13	26	9297659	14	Compound		28265	28.1983	28.1983	0
5212	4	3000301927	13	28	93464	14	Compound		19428	57.1754	57.1754	0
5214	4	3000301927	13	30	32512487	14	Compound		22598	46.7808	46.7808	0
5216	4	3000301927	13	32	4265296	14	Compound		21112	51.6535	51.6535	0
5218	4	3000301927	13	34	30907555	14	Compound		36783	0.267244	0.267244	0
5220	4	3000301927	13	36	42934080	14	Compound		29981	22.5714	22.5714	0
5222	4	3000301927	13	38	32397057	14	Compound		27556	30.5232	30.5232	0
5224	4	3000301927	13	40	31873380	14	Compound		23393	44.1739	44.1739	0
5226	4	3000301927	13	42	9608116	14	Compound		32248	15.1378	15.1378	0
5228	4	3000301927	13	44	32396875	14	Compound		32623	13.9082	13.9082	0
5233	4	3000301927	14	1	32193994	14	Compound		46108	-30.31	-30.31	0
5234	4	3000301927	14	2	39052412	14	Compound		42548	-18.6366	-18.6366	0
5235	4	3000301927	14	3	9766785	14	Compound		40002	-10.2881	-10.2881	0
5236	4	3000301927	14	4	31185896	14	Compound		44196	-24.0405	-24.0405	0
5237	4	3000301927	14	5	42942130	14	Compound		33246	11.8653	11.8653	0
5238	4	3000301927	14	6	803411	14	Compound		37701	-2.74294	-2.74294	0
5239	4	3000301927	14	7	29782074	14	Compound		35585	4.19556	4.19556	0
5240	4	3000301927	14	8	218428	14	Compound		30635	20.4269	20.4269	0
5241	4	3000301927	14	9	40012140	14	Compound		25583	36.9928	36.9928	0
5242	4	3000301927	14	10	38213406	14	Compound		26799	33.0054	33.0054	0
5243	4	3000301927	14	11	2889992	14	Compound		28466	27.5392	27.5392	0
5244	4	3000301927	14	12	23711709	14	Compound		11266	83.9391	83.9391	0
5245	4	3000301927	14	13	32571973	14	Compound		32334	14.8558	14.8558	0
5246	4	3000301927	14	14	31751545	14	Compound		17397	63.8352	63.8352	0
5247	4	3000301927	14	15	39656400	14	Compound		25454	37.4158	37.4158	0
5248	4	3000301927	14	16	23752995	14	Compound		29697	23.5027	23.5027	0
5249	4	3000301927	14	17	32679276	14	Compound		23669	43.2689	43.2689	0
5250	4	3000301927	14	18	3801882	14	Compound		21338	50.9124	50.9124	0
5251	4	3000301927	14	19	30461578	14	Compound		60320	-76.9121	-76.9121	0
5252	4	3000301927	14	20	9417667	14	Compound		32444	14.4951	14.4951	0
5253	4	3000301927	14	21	22408043	14	Compound		31987	15.9936	15.9936	0
5254	4	3000301927	14	22	31745098	14	Compound		30854	19.7088	19.7088	0
5255	4	3000301927	14	23	42951300	14	Compound		28640	26.9687	26.9687	0
5256	4	3000301927	14	24	9202760	14	Compound		32593	14.0065	14.0065	0
5257	4	3000301927	14	25	1762467	14	Compound		34382	8.14028	8.14028	0
5258	4	3000301927	14	26	217770	14	Compound		30349	21.3647	21.3647	0
5259	4	3000301927	14	27	32548663	14	Compound		22086	48.4597	48.4597	0
5260	4	3000301927	14	28	1470175	14	Compound		32668	13.7606	13.7606	0
5261	4	3000301927	14	29	31963092	14	Compound		45098	-26.9982	-26.9982	0
5262	4	3000301927	14	30	4965898	14	Compound		39228	-7.75007	-7.75007	0
5263	4	3000301927	14	31	32110904	14	Compound		34789	6.8057	6.8057	0
5264	4	3000301927	14	32	31154704	14	Compound		42416	-18.2037	-18.2037	0
5265	4	3000301927	14	33	32552268	14	Compound		10696	85.8082	85.8082	0
5266	4	3000301927	14	34	29807134	14	Compound		22219	48.0235	48.0235	0
5267	4	3000301927	14	35	32618208	14	Compound		29353	24.6307	24.6307	0
5268	4	3000301927	14	36	31778180	14	Compound		32499	14.3148	14.3148	0
5269	4	3000301927	14	37	32106109	14	Compound		43514	-21.8041	-21.8041	0
5270	4	3000301927	14	38	31557078	14	Compound		23101	45.1314	45.1314	0
5271	4	3000301927	14	39	42928312	14	Compound		35004	6.1007	6.1007	0
5272	4	3000301927	14	40	23207359	14	Compound		27264	31.4807	31.4807	0
5273	4	3000301927	14	41	30918608	14	Compound		32354	14.7902	14.7902	0
5274	4	3000301927	14	42	23694356	14	Compound		23174	44.892	44.892	0
5275	4	3000301927	14	43	32406689	14	Compound		33261	11.8161	11.8161	0
5276	4	3000301927	14	44	3670541	14	Compound		23026	45.3773	45.3773	0
5281	4	3000301927	15	1	28365211	14	Compound		46323	-31.015	-31.015	0
5282	4	3000301927	15	2	32377142	14	Compound		43487	-21.7156	-21.7156	0
5283	4	3000301927	15	3	9553775	14	Compound		37176	-1.02143	-1.02143	0
5284	4	3000301927	15	4	42934087	14	Compound		35787	3.53319	3.53319	0
5285	4	3000301927	15	5	31700438	14	Compound		31760	16.738	16.738	0
5286	4	3000301927	15	6	42906633	14	Compound		23512	43.7837	43.7837	0
5287	4	3000301927	15	7	2762284	14	Compound		21860	49.2007	49.2007	0
5288	4	3000301927	15	8	32636177	14	Compound		32602	13.977	13.977	0
5289	4	3000301927	15	9	1257739	14	Compound		27244	31.5462	31.5462	0
5290	4	3000301927	15	10	31921589	14	Compound		23188	44.8461	44.8461	0
5291	4	3000301927	15	11	25192797	14	Compound		27783	29.7788	29.7788	0
5292	4	3000301927	15	12	39992232	14	Compound		29947	22.6829	22.6829	0
5293	4	3000301927	15	13	29852494	14	Compound		20398	53.9947	53.9947	0
5294	4	3000301927	15	14	3878924	14	Compound		16583	66.5044	66.5044	0
5295	4	3000301927	15	15	44279970	14	Compound		33830	9.95032	9.95032	0
5296	4	3000301927	15	16	32208022	14	Compound		27236	31.5725	31.5725	0
5297	4	3000301927	15	17	36335432	14	Compound		29461	24.2766	24.2766	0
5298	4	3000301927	15	18	31096947	14	Compound		24760	39.6914	39.6914	0
5299	4	3000301927	15	19	4310180	14	Compound		10037	87.9691	87.9691	0
5300	4	3000301927	15	20	2350327	14	Compound		29142	25.3226	25.3226	0
5301	4	3000301927	15	21	32260291	14	Compound		27781	29.7854	29.7854	0
5302	4	3000301927	15	22	9571401	14	Compound		26424	34.2351	34.2351	0
5303	4	3000301927	15	23	43146096	14	Compound		33509	11.0029	11.0029	0
5304	4	3000301927	15	24	31550708	14	Compound		22169	48.1875	48.1875	0
5305	4	3000301927	15	25	2827251	14	Compound		35793	3.51352	3.51352	0
5306	4	3000301927	15	26	23568895	14	Compound		29829	23.0699	23.0699	0
5308	4	3000301927	15	28	11175143	14	Compound		30329	21.4303	21.4303	0
5310	4	3000301927	15	30	32452161	14	Compound		14144	74.502	74.502	0
5312	4	3000301927	15	32	39973220	14	Compound		20202	54.6374	54.6374	0
5314	4	3000301927	15	34	6157039	14	Compound		31618	17.2036	17.2036	0
5316	4	3000301927	15	36	42962773	14	Compound		47721	-35.5992	-35.5992	0
5318	4	3000301927	15	38	30422560	14	Compound		62235	-83.1915	-83.1915	0
5320	4	3000301927	15	40	1630853	14	Compound		28676	26.8506	26.8506	0
5322	4	3000301927	15	42	1444814	14	Compound		32536	14.1934	14.1934	0
5324	4	3000301927	15	44	32378703	14	Compound		30978	19.3022	19.3022	0
5329	4	3000301927	16	1	3856622	14	Compound		46520	-31.661	-31.661	0
5330	4	3000301927	16	2	439054	14	Compound		40903	-13.2425	-13.2425	0
5331	4	3000301927	16	3	39873708	14	Compound		39198	-7.6517	-7.6517	0
5332	4	3000301927	16	4	30946867	14	Compound		37271	-1.33294	-1.33294	0
5333	4	3000301927	16	5	783321	14	Compound		36418	1.4641	1.4641	0
5334	4	3000301927	16	6	30247539	14	Compound		38809	-6.37614	-6.37614	0
5335	4	3000301927	16	7	9893219	14	Compound		38467	-5.2547	-5.2547	0
5336	4	3000301927	16	8	38180632	14	Compound		35844	3.34629	3.34629	0
[truncated: 39,049 more rows]

## Sheet: Sample raw data plate confirm
Testname: NLRP3 FI 485/520
Date: 12/20/2018 Time: 9:58:12 PM
ID1: 3000302392
ID2: 3000302392
ID3: 3000302392
No. of Channels / Multichromatics: 1
No. of Cycles: 1
Configuration: Fluorescence
Used optic modules	excitation/emission filters and gain values:
1: FI 485 520: 485/520 150
2: -
3: -
4: -
5: -
Focal height [mm]: 2.4
Chromatic: 1
Cycle: 1
	1	2	3	4	5	6	7	8	9	10	11	12	13	14	15	16	17	18	19	20	21	22	23	24	25	26	27	28	29	30	31	32	33	34	35	36	37	38	39	40	41	42	43	44	45	46	47	48
A	120637	108229	17327	84789	79321	89837	73892	85912	62105	83768	82484	39165	91571	59544	82732	67081	48230	53639	61380	93842	72029	91782	39877	90126	67222	91755	69032	81800	12902	79489	70806	29678	81515	85231	78099	64759	12087	54360	51725	68913	73702	6978	29530	90760	9613	5816	89411	5739
B	46914	97433	84768	61885	73271	67699	88470	78164	69426	59422	42559	55633	45913	78460	94051	67466	99188	51244	59753	48376	71589	69698	73142	27779	71719	87539	55127	83509	16119	71639	87452	63593	73693	44629	74471	54018	72183	82315	81185	32177	61343	76144	71728	82647	9044	5345	92106	4803
C	121739	98678	88959	83118	71360	49644	77586	101956	84375	75172	64664	93981	83378	57022	47221	85525	83822	73836	74512	58631	90641	84328	45825	72798	24571	93731	77440	82674	94651	76246	76411	65757	78388	48367	26093	89433	75210	14498	100562	71259	73390	74620	54690	33417	11904	5514	84068	4620
D	70558	105127	78878	30460	95533	74115	35577	54726	87004	83446	41740	63106	54016	58124	13121	87525	62019	108998	74693	88887	56337	78513	47492	62684	71086	58867	73600	66747	43467	56121	82768	28580	63457	43619	64022	39080	68812	70309	66855	17648	81915	88786	73476	77812	10944	5948	94201	4266
E	97173	111309	95413	85242	95590	96738	78379	28112	70029	96749	83113	88225	87295	72005	83420	92111	91247	89405	93694	90489	84507	72814	6851	71341	66995	78530	79159	60341	38187	71284	74624	9386	68286	69035	68649	70019	74786	70443	15998	65886	53485	35128	74476	90024	16408	7051	92849	6549
F	88047	29750	91305	100411	95616	75800	79974	82113	59785	61445	87141	92679	77735	72133	72520	83801	55647	40712	95486	90191	75680	61915	94676	94412	91209	97456	92855	6106	70847	77366	90689	78680	6801	64881	43853	82017	85927	65108	68815	61725	78719	87487	70295	71193	12303	6187	92184	5376
G	89214	104335	97728	86720	71315	67264	78309	70303	69065	81957	65153	66060	83121	41533	73330	65595	58072	80050	80066	86343	73093	91518	87782	42819	6563	63278	76182	67456	76620	73878	76275	63409	81004	75116	67013	63660	76870	65941	82326	76693	81747	81925	84283	81691	16331	7508	90230	5228
H	95165	75716	82971	73325	64787	72050	87915	84306	69706	95778	57137	93147	53713	52232	95149	106577	10092	60131	55008	81087	55708	67254	60260	101023	89273	94737	87030	79806	88788	85202	14934	87906	72727	63206	82981	78737	60837	66690	23246	78499	74557	80677	93682	80358	14543	7085	90926	5191
I	95448	6891	74540	83368	94818	81512	83772	35453	85768	81564	13129	81241	56722	79276	82045	15431	65924	83013	13036	85316	70866	59879	19555	89687	88011	93955	29684	81061	79002	81340	94001	72149	91892	65968	91372	36744	38278	85832	90895	68465	90670	79214	72132	6546	21243	5677	89886	13157
J	70207	88443	78017	41925	92389	66425	56932	77511	82055	79369	77624	82426	90410	57764	82611	74089	73049	63978	76891	65725	9334	94933	80789	44062	55643	92493	16288	96328	48152	62488	71386	78943	69875	86924	66619	84094	82062	81176	72056	74569	77824	83056	81546	76217	8727	6576	92941	4865
K	86444	100392	106258	92698	82733	51598	44541	94432	65311	75148	61219	89839	18606	71442	63382	29001	69878	78588	77500	42032	50147	98805	80026	86273	47350	72246	97405	19958	88540	83165	22356	23282	70261	89830	5595	26698	50295	92338	20248	79925	85540	83960	90711	91732	6692	7372	90701	13169
L	91593	95916	87124	84744	85561	73686	73783	82793	92181	57661	35709	50622	82508	67520	81150	79551	92829	73022	78806	67194	48243	49691	44035	62549	70243	71626	82001	51586	55335	48024	80037	67013	76040	64273	94792	60289	63294	69944	87868	62200	86328	80072	36237	45158	16015	6299	90876	14057
M	108871	59491	76588	87721	67865	75109	86514	73558	66983	58267	89299	69797	62271	52332	86322	60366	73388	49183	84873	85110	76409	76721	54447	77679	76940	92357	89161	75169	8095	58402	55088	52142	67197	71081	85297	70035	62878	61979	65510	83003	93052	86076	81395	55518	12709	6326	97626	5008
N	75439	103413	66273	78358	100879	69166	67276	65935	66403	71839	82609	20497	78031	66743	90172	11871	59526	56202	44064	101783	75053	18347	83833	6059	48557	74111	89849	106132	76322	55822	83200	65601	76263	93560	95878	70677	48196	63918	75363	86389	81202	78384	71965	63367	9345	5537	97322	5275
O	85171	98360	13309	28346	80703	64867	76827	89834	64557	63676	14087	91643	92711	94115	65656	78523	71450	5794	75099	97710	67862	87230	85290	84763	90636	92184	69371	96618	71919	36554	70643	80641	66681	6270	73092	57839	91253	79273	79036	74820	5866	86867	57355	89588	14151	5346	89165	5676
P	82691	88873	89678	62655	86095	70905	69729	57243	73573	75484	91428	55752	61009	67341	54412	58406	70037	58685	66251	65923	81915	56420	88688	78170	75915	66896	24325	66414	92548	81100	69374	88518	52471	83524	63814	82011	86989	79988	93971	39465	43288	76823	84297	52946	13185	6340	89578	5722
Q	105646	75169	24663	68990	104180	91382	65097	91934	75237	75729	92608	69865	48763	13382	44653	53685	74570	89866	70649	78203	80828	92004	85622	7912	75162	86791	73495	62347	75131	88408	90501	70412	54862	74478	65473	70598	76920	94715	9709	66600	90231	77428	26116	65278	6771	8107	96064	6087
R	121732	107966	78004	102638	47632	22605	60052	73407	80510	56289	90799	92347	91534	84170	101188	75284	86666	107626	87499	63961	70019	75202	65030	75893	84194	12004	78239	45772	85844	53701	84956	55878	87031	48402	72546	71164	90255	111360	83757	61038	74214	76495	95987	65261	9829	6881	91630	30525
S	103323	87768	58796	87588	59906	67666	79686	66610	77581	59564	99527	68682	54148	31972	75816	51581	79142	73449	71065	53917	77876	89330	77948	43177	77664	84717	72675	41716	87111	69701	84617	72280	12375	79542	81604	88868	64026	45928	78742	20191	71658	95237	28605	49500	8926	6404	85131	9275
T	93005	74657	72492	68169	53020	83759	71426	80733	82892	52691	93845	79326	96468	86990	72373	36320	12831	83154	69656	81019	82056	65629	39705	93988	75410	91780	109978	57215	99164	99987	38632	76787	71532	44750	56985	69599	55995	69421	6638	60516	74478	86042	29495	72514	7757	6245	96287	9703
U	6638	64777	80073	67097	78215	20548	50094	61798	13968	91675	84832	82423	8295	67185	7587	90338	90176	92562	68297	94457	83167	62773	85940	14412	84401	24523	32376	90112	84126	70202	79814	78781	93007	73822	84332	86020	79279	67876	41018	21054	79721	92111	87740	29107	18695	9372	96123	5728
V	80344	88425	91488	82034	25113	66687	102848	65168	86096	98939	81624	77479	70818	83152	84705	59006	80456	70460	87645	67939	74687	81527	73274	47502	103921	71928	78947	79576	91279	79816	61090	5912	75702	87364	30205	88572	62806	66386	92608	71680	84504	83990	43418	60345	11961	6369	96370	9596
W	96212	96038	98180	92784	100048	70331	96045	98516	94128	82399	72011	73155	95814	64769	79986	82784	87289	56906	85440	83887	90298	67124	34302	51460	39268	98402	98632	49320	68839	64149	31522	44942	77871	65174	22629	71436	87390	79483	87525	86849	87187	33737	59072	80232	14412	6868	102329	5458
X	107042	65642	85215	55169	93149	37846	73670	92695	58935	94447	93909	76736	90873	64737	68665	91794	29598	52163	53324	91212	66240	62501	71980	35539	64022	94538	89534	83687	91927	73198	84214	85228	69817	31933	84665	64188	62991	53935	67519	83851	77429	89866	59385	13989	16983	7409	95548	5188
Y	99752	101683	84987	97831	83103	95415	84808	63272	10051	68595	92283	94197	95266	86564	68351	69396	93325	55005	30337	85173	70543	43526	71107	96919	12675	66881	6685	83541	86943	75889	61251	90157	78566	88317	59763	9276	81398	83363	66870	80915	96010	80267	90589	71993	22028	4988	100128	5605
Z	65765	55689	83001	89829	52566	87954	72631	71519	92323	73940	31950	86019	74433	73980	75800	29496	87470	86198	94453	56008	58756	58284	55470	79913	61049	82061	52686	68618	68964	64977	72613	74784	49556	64553	85400	7071	68187	87318	47568	97792	45621	74806	82684	79861	10707	5630	97858	4817
a	116501	93058	86765	32334	56909	54270	104569	100988	58205	81197	67031	92232	87258	78520	75272	80914	78775	78569	56819	79155	75674	93318	75944	73870	78684	86723	96750	64047	79459	70592	78931	79632	90519	64164	60106	68972	62189	72238	76964	71548	59982	70644	92009	96138	6590	7704	94037	4797
b	88696	95036	79772	75260	87015	100573	69010	73755	69269	79148	80871	101035	61536	77721	63998	43301	28677	72728	9115	61946	70052	90682	53302	88193	10222	68174	65461	68373	10693	63336	53629	8362	56834	56954	71047	70316	65852	41645	97290	68193	89225	69123	67791	59301	22381	5110	96946	8161
c	108616	107049	75603	86878	67718	99774	75827	97848	91293	89900	89654	98180	74375	44056	63838	94852	73694	79591	92019	70031	99230	80899	7725	76855	24523	95131	6090	23117	9135	95026	94176	11753	41732	80067	73305	82848	23821	70160	65608	47151	65445	98398	95998	65905	18882	5480	97577	6158
d	99625	86484	107860	101789	62592	92250	78781	56753	74278	77857	101713	108750	78651	67044	83406	69356	56584	79701	76242	64658	62058	76909	73418	69295	82906	86541	54506	73770	30604	78999	88546	82110	67803	85669	61538	71907	96753	62167	6922	45498	91044	42573	44538	99777	11816	5615	102187	6628
e	28322	94320	93214	95753	89715	46377	83962	72356	26688	64062	77936	88096	64100	50326	80489	11678	92335	98377	98964	99555	95545	83577	59509	99852	7251	98940	77431	79742	76503	38366	79933	78443	75775	12803	87581	74752	95635	98717	98127	86373	31325	93098	99057	89497	12019	4995	94967	6985
f	86542	96380	57388	78308	91263	81443	81271	80151	56101	93683	85895	84295	38827	74492	62661	64840	80689	54572	77341	67504	72841	55747	62460	62301	73040	79183	67459	69762	81596	65841	19508	86556	14064	80376	76167	77941	78231	85266	100450	95884	84876	24598	96303	73079	17790	6587	98030	9814

## Sheet: Sample raw data plate counter
Testname: NLRP3 FI 485/520
Date: 12/19/2018 Time: 5:44:53 PM
ID1: 3000301928
ID2: 3000301928
ID3: 3000301928
No. of Channels / Multichromatics: 1
No. of Cycles: 1
Configuration: Fluorescence
Used optic modules	excitation/emission filters and gain values:
1: FI 485 520: 485/520 150
2: -
3: -
4: -
5: -
Focal height [mm]: 2.4
Chromatic: 1
Cycle: 1
	1	2	3	4	5	6	7	8	9	10	11	12	13	14	15	16	17	18	19	20	21	22	23	24	25	26	27	28	29	30	31	32	33	34	35	36	37	38	39	40	41	42	43	44	45	46	47	48
A	88879	59838	46437	50570	50694	59479	50197	53670	44518	32385	39297	49179	50816	48561	56191	42206	36802	50164	50631	56140	56863	44064	44868	48008	48214	49685	50253	44374	41918	45397	45515	48276	46957	34094	32605	31769	37626	49311	47454	30159	50642	47578	49825	45983	52493	4927	51994	14340
B	59330	102340	49252	51476	65767	48879	51036	31760	45004	32988	44367	35477	31858	27880	45788	40317	38366	48194	43920	111531	38663	38209	43034	43440	35036	48808	37664	63533	53256	13901	36732	40225	22395	14684	35537	42779	41438	31612	40531	38113	43409	30740	38159	36412	46443	5917	41669	7051
C	56330	56334	28885	51517	47934	44528	47628	36149	40532	48332	51599	39852	34996	39510	39062	38677	23696	7701	39693	40581	38144	25668	33309	34003	44425	42823	37229	41348	44527	35607	37707	36616	28896	35326	30665	32864	35161	42218	40892	43411	34749	40490	37601	41662	39372	4928	38494	15203
D	62527	40717	52040	45750	45555	50136	46483	33811	42546	34465	29686	26875	39099	42385	31986	34629	36512	35578	36232	41567	35338	38975	37762	36641	40542	36302	33392	39313	40943	46674	38549	29523	17701	47424	23058	30467	28227	37430	40954	52138	30869	58095	32008	52824	39728	8336	40390	5262
E	69581	42036	47423	46494	48609	50477	37563	37814	26292	57062	30723	32241	26516	30723	36591	35140	42556	30619	38399	54463	32865	27176	35679	35568	28946	31761	40089	20173	30131	40352	30753	38530	40502	31633	49823	24943	35413	32862	39730	30299	34482	36797	38200	46514	46639	5496	39506	5609
F	61668	55761	51201	48881	46487	47314	44626	88693	39695	35826	37195	38355	40478	38371	37568	31180	30101	46117	39208	27857	28779	38600	38254	38967	30229	42184	27558	35871	39534	29330	29686	41798	50561	38021	37162	33806	27915	34104	25647	24958	33053	33694	36027	40590	38338	5811	37416	5460
G	57059	57648	49432	53080	46027	46038	36021	45512	38388	40067	40764	52151	38626	31659	25546	43390	31591	41509	40615	35939	29649	39159	29199	32193	35440	37461	33091	28632	24547	40550	16172	31487	34622	37181	34215	26770	53485	32555	20826	23540	33601	34233	18538	40679	41744	6856	39330	6136
H	40401	59820	50923	44334	42787	44768	40076	40512	39385	35977	38317	35517	17223	20268	37492	25817	29249	35411	40008	41036	35240	32502	27833	25400	39097	28917	31790	29290	49049	30316	34641	33411	31810	34770	22210	19352	42290	27020	38338	29236	33672	39177	42300	22716	36986	6042	43396	6267
I	60388	50384	48950	48372	49110	42085	47600	42089	44357	43747	40087	39354	38217	42517	35526	32525	25117	25840	22929	33633	45712	89030	32335	15551	32357	35824	35530	7912	29399	31897	35278	20655	37666	22862	36234	28116	38847	42746	27788	34200	24739	7223	22923	36837	37121	7423	35100	6796
J	59999	55204	54600	40332	47443	44808	46986	46903	43381	31474	42924	34318	36779	22799	30890	28866	47967	19343	24826	24618	42790	31271	35372	45930	38331	13846	27013	33145	41719	25757	46767	28318	38125	32773	46444	42043	15158	36255	29197	39171	22070	47862	23628	33807	43290	5955	38013	6305
K	67653	54117	51642	41808	48139	46255	48825	47767	44327	45218	47802	33698	39092	35239	36599	47928	36139	32412	49452	28870	31103	38097	38234	26909	18748	32854	28801	75513	46758	40473	44014	33530	19346	39570	33402	29587	13442	37812	37437	36639	36317	35568	26175	22357	37798	5661	36508	5933
L	61617	52894	52723	50879	49035	51793	45754	43321	60733	41641	42122	40151	32952	30000	29637	37708	32287	40000	31096	25076	29673	21933	27564	22158	16610	27225	32017	30636	49758	28232	26936	28095	20165	30691	36495	46089	45106	35483	33398	37314	54691	29871	46896	30328	42059	8099	39790	5377
M	60959	60749	48367	51436	43793	44389	46337	41018	36692	41400	41420	41491	12493	37632	41145	39861	43192	27746	34081	34472	34650	28227	22939	32784	53853	20618	22721	28148	29248	33373	30532	30062	16628	37852	17395	48529	25980	30088	7619	29802	31120	31857	31304	37235	36890	6596	36188	10377
N	73399	57793	43369	48652	44091	44732	39966	45502	46052	47509	39277	42226	36783	40108	59780	50820	28695	36802	34520	29788	25833	35882	26658	36806	56109	26108	35190	34548	35989	39101	35805	50098	31470	22286	34211	67240	35027	36988	36551	34802	31679	39192	21456	33038	35436	5238	35630	6390
O	55514	59226	52440	50454	41622	40778	35445	43485	49929	40797	36431	28787	26951	40212	37820	35776	33621	26903	34647	32549	30080	35322	36854	49261	28036	30031	21076	50433	37092	36620	40543	31741	25964	36635	29615	23343	35614	30360	31942	34029	26184	5150	30641	36052	38046	5478	37563	6489
P	59087	61685	45562	46896	49749	48070	38995	44468	42687	41633	43395	49309	75917	41030	28507	98626	59315	37477	51064	23788	32918	23890	25083	28901	54338	31475	39676	24581	18367	25737	30928	25204	33975	29786	29183	34576	35359	25140	28178	27892	25734	23823	31862	41531	44726	6139	39135	15797
Q	72703	62060	48960	46383	43915	46652	43181	47017	40134	43576	42480	42123	39025	41694	48116	35406	37116	30352	48895	36318	34640	43215	34112	81379	26449	26388	35822	35798	32699	21735	36065	21521	17377	19124	32660	37814	18912	31781	36559	35991	31772	22181	33344	91412	38219	5559	44042	10914
R	66323	56818	49731	48054	46865	52605	48863	41230	44772	48757	48586	35294	49874	36070	67516	38961	14787	27419	38270	31385	36009	35167	36096	43671	28440	45881	16126	30944	40724	36124	32626	42529	35021	44301	29582	39830	24140	15857	30641	35448	46440	28948	25884	30153	37610	6571	38850	6417
S	71803	64162	53444	49673	50403	48259	47813	45865	40405	44126	15293	38287	39564	48104	32321	36523	32477	50455	30785	36235	32789	45007	34840	16463	35579	25188	50877	25702	19041	29909	45280	43486	39259	17441	31463	29752	10223	38350	42417	35929	35990	48037	45695	30590	38625	5724	38801	7863
T	69832	54408	57923	48747	50199	47560	47297	44806	46690	41051	43450	29730	23390	28227	18030	41320	26369	56881	20737	21968	25205	18431	26874	48798	35215	36988	33264	29096	37144	53446	23299	29200	27695	35067	36584	27177	21951	40221	21467	33368	40488	34813	23918	29307	42126	5381	40078	4786
U	62912	58027	52563	49934	45505	49114	37039	41673	45669	42497	38599	45044	33602	33367	17425	34382	35376	31877	47937	37512	28041	31877	15663	28461	30315	26971	32754	23854	30262	33453	33565	32057	26850	32184	16938	19195	25664	30422	35563	33010	28477	20561	28728	22744	32816	5514	33856	6083
V	56342	52176	48416	51821	47387	41513	49339	48617	42343	45091	46762	40003	25241	33197	31468	34860	28871	43088	48995	31948	36550	28020	29001	35627	32218	29062	38087	32186	30592	25565	30564	27173	111878	33517	39890	32600	46292	22316	32544	33126	35918	21193	27618	34767	41503	5353	32193	5828
W	60896	57581	57478	46842	48685	47197	40855	42552	44186	39942	41009	48127	35471	30297	19375	21939	21178	31034	35084	17915	35750	38399	55441	16410	36300	50659	38053	19172	51143	28515	32021	24137	26375	39845	34012	36943	27264	26352	32685	25453	30923	35569	35098	38012	38006	5992	36776	7458
X	58248	54762	53882	44740	44212	42487	44815	44476	43248	43395	38678	29257	41926	30569	28726	14399	22864	27310	35061	27892	19510	43792	27485	48892	37252	33124	13512	23713	39026	32084	54049	23122	24365	31065	33345	31846	35414	22910	29431	24945	31026	41224	17789	29197	41906	6431	36404	16801
Y	68680	54816	51449	51264	45206	45918	44478	44438	36032	47875	40576	41313	35400	39605	40343	39059	29114	31960	30847	37305	34749	28523	39677	20682	48953	26728	29706	35767	35432	28315	27327	26105	36095	27234	29194	40057	39234	34977	38244	59323	44681	19890	29155	37535	35423	6996	44705	8325
Z	67416	57848	53653	47503	46042	43057	43048	46913	41547	47447	45721	42046	48259	43025	40189	44781	36518	35943	43366	31399	35162	32899	10481	36826	42536	49786	50908	33050	34242	34487	33252	32039	27424	44441	31286	31615	35270	36947	40493	50559	44516	27822	33104	36093	39310	7746	36997	6714
a	65035	55703	53398	54210	53774	46386	48116	42848	45195	47000	45610	47563	33686	34513	38378	39562	37982	55330	15505	35016	35297	104739	30668	39389	28697	35564	63225	29884	31486	29648	31370	37428	33410	52722	31362	35768	40231	39337	38807	30310	36033	39615	60680	40572	38726	6706	38436	5449
b	64863	63104	54851	50487	44012	43588	49193	43695	52241	40071	42282	32524	49591	37932	27284	44775	34990	44854	104680	34354	32369	40064	38793	93430	40810	38440	32968	40382	34679	25084	43260	49746	34592	48726	23930	23188	34458	37170	29274	41543	27913	38782	37378	50594	40837	6226	40191	6152
c	81296	65245	54883	55854	59782	55004	46923	55523	47521	38268	35790	45718	32584	40920	25686	38142	34706	29511	35437	43251	20677	20541	50724	38969	30959	39151	34147	26674	35727	33433	39499	46948	18040	54535	50056	25419	40413	39031	43386	28436	43988	36050	51149	48420	47481	6394	44660	6755
d	69615	62534	55033	50390	56817	54051	52576	54000	46974	46387	40651	37517	40495	44097	40524	47548	36104	38611	41329	22952	38111	33947	45183	22076	16318	35505	40853	19190	36030	36339	49057	40369	38106	22982	34003	47707	30268	54509	33579	46139	43261	86701	30108	40896	50030	6458	41630	5182
e	70149	71631	58542	62341	54325	62184	52103	52056	36277	47718	39153	40161	38580	43385	21639	36378	47195	28693	36808	38699	38987	30949	28938	42470	37077	31716	33381	36811	41065	34470	38110	47724	44486	49366	31344	34738	30779	32820	44904	33072	38390	44081	40354	38540	48823	6674	53108	12570
f	72692	73743	64442	60244	57637	64303	54047	59277	56163	53570	50915	42002	49390	26188	36995	42629	51959	50022	42095	40585	36890	46927	35970	47205	31120	33262	56612	30274	32208	41204	41493	48216	41331	55126	48111	37878	33604	43181	93688	48146	44274	45042	33600	39138	56522	6760	47593	15432
