# Supplementary material for: Navigating from cellular phenotypic screen to clinical candidate: selective targeting of the NLRP3 inflammasome
Source: EMBO Mol Med. 2024 Dec 9;17(1):54–84. doi: 10.1038/s44321-024-00181-4 (PMC11730736; doi:10.1038/s44321-024-00181-4)
Supplement: Supplementary file 3 — Source data Fig. 1 [file 44321_2024_181_MOESM3_ESM.zip › Figure 1/Fig1B.xlsx]

## Sheet: NLRP3 Sytox
Index	Plate ID	Row	Column	Compound ID	Conc. [uM]	Well Type	Well Properties: Skipped	Well Properties: Reference	Fluorescence: Raw	Fluorescence: Normalized	Fluorescence: Corrected	Fluorescence: Correction Factor
3269	3000303917	5	5	MCC950	14	Compound			23253	83.27	83.27	0
3270	3000303917	5	6	MCC950	7	Compound			17608	90.4721	90.4721	0
3271	3000303917	5	7	MCC950	3.5	Compound			11166	98.691	98.691	0
3272	3000303917	5	8	MCC950	1.75	Compound			19378	88.2138	88.2138	0
3273	3000303917	5	9	MCC950	0.875	Compound			33232	70.5384	70.5384	0
3274	3000303917	5	10	MCC950	0.4375	Compound			58227	38.6489	38.6489	0
3275	3000303917	5	11	MCC950	0.21875	Compound			78437	12.8643	12.8643	0
3276	3000303917	5	12	MCC950	0.109375	Compound			86121	3.06073	3.06073	0
3277	3000303917	5	13	MCC950	0.0546875	Compound			80644	10.0485	10.0485	0
3278	3000303917	5	14	MCC950	0.0273438	Compound			89002	-0.614953	-0.614953	0
3279	3000303917	5	15	MCC950	0.0136719	Compound			84551	5.06379	5.06379	0
3286	3000303917	5	22	MCC950	14	Compound			24275	81.9661	81.9661	0
3287	3000303917	5	23	MCC950	7	Compound			22217	84.5917	84.5917	0
3288	3000303917	5	24	MCC950	3.5	Compound			16605	91.7517	91.7517	0
3289	3000303917	5	25	MCC950	1.75	Compound			19016	88.6757	88.6757	0
3290	3000303917	5	26	MCC950	0.875	Compound			31778	72.3935	72.3935	0
3291	3000303917	5	27	MCC950	0.4375	Compound			54493	43.4129	43.4129	0
3292	3000303917	5	28	MCC950	0.21875	Compound			76658	15.134	15.134	0
3293	3000303917	5	29	MCC950	0.109375	Compound			82728	7.38964	7.38964	0
3294	3000303917	5	30	MCC950	0.0546875	Compound			70908	22.47	22.47	0
3295	3000303917	5	31	MCC950	0.0273438	Compound			89262	-0.94667	-0.94667	0
3296	3000303917	5	32	MCC950	0.0136719	Compound			87464	1.34728	1.34728	0
3797	3000303917	16	5	MCC950	14	Compound			10682	99.3085	99.3085	0
3798	3000303917	16	6	MCC950	7	Compound			12648	96.8002	96.8002	0
3799	3000303917	16	7	MCC950	3.5	Compound			12712	96.7185	96.7185	0
3800	3000303917	16	8	MCC950	1.75	Compound			10197	99.9273	99.9273	0
3801	3000303917	16	9	MCC950	0.875	Compound			28064	77.1319	77.1319	0
3802	3000303917	16	10	MCC950	0.4375	Compound			59567	36.9393	36.9393	0
3803	3000303917	16	11	MCC950	0.21875	Compound			68155	25.9824	25.9824	0
3804	3000303917	16	12	MCC950	0.109375	Compound			76161	15.7681	15.7681	0
3805	3000303917	16	13	MCC950	0.0546875	Compound			80239	10.5652	10.5652	0
3806	3000303917	16	14	MCC950	0.0273438	Compound			83818	5.99898	5.99898	0
3807	3000303917	16	15	MCC950	0.0136719	Compound			83693	6.15846	6.15846	0
16488	3000303907	24	24	Cmpd B	14	Compound	N	N	16864	89.8741	89.8741	0					[M]	Log [M]
16490	3000303907	24	26	Cmpd B	7	Compound	N	N	18350	87.8697	87.8697	0					1.4e-05	-4.85387
16492	3000303907	24	28	Cmpd B	3.5	Compound	N	N	10832	98.0104	98.0104	0					7e-06	-5.1549
16494	3000303907	24	30	Cmpd B	1.75	Compound	N	N	10896	97.9241	97.9241	0					3.5e-06	-5.45593
16496	3000303907	24	32	Cmpd B	0.875	Compound	N	N	10132	98.9546	98.9546	0					1.75e-06	-5.75696
16498	3000303907	24	34	Cmpd B	0.4375	Compound	N	N	28849	73.7079	73.7079	0					8.75e-07	-6.05799
16500	3000303907	24	36	Cmpd B	0.21875	Compound	N	N	56946	35.809	35.809	0					4.375e-07	-6.35902
16502	3000303907	24	38	Cmpd B	0.109375	Compound	N	N	78575	6.63438	6.63438	0					2.1875e-07	-6.66005
16504	3000303907	24	40	Cmpd B	0.0546875	Compound	N	N	76733	9.11899	9.11899	0					1.09375e-07	-6.96108
16506	3000303907	24	42	Cmpd B	0.0273438	Compound	N	N	78329	6.9662	6.9662	0					5.46875e-08	-7.26211
16508	3000303907	24	44	Cmpd B	0.0136719	Compound	N	N	80097	4.58141	4.58141	0					2.73437e-08	-7.56314
16488	3000304927	24	24	Cmpd B	14	Compound	N	N	11968	93.9887	93.9887	0					1.36719e-08	-7.86417
16490	3000304927	24	26	Cmpd B	7	Compound	N	N	10113	96.9711	96.9711	0
16492	3000304927	24	28	Cmpd B	3.5	Compound	N	N	9240	98.3746	98.3746	0
16494	3000304927	24	30	Cmpd B	1.75	Compound	N	N	9177	98.4759	98.4759	0
16496	3000304927	24	32	Cmpd B	0.875	Compound	N	N	10443	96.4405	96.4405	0
16498	3000304927	24	34	Cmpd B	0.4375	Compound	N	N	20083	80.9421	80.9421	0
16500	3000304927	24	36	Cmpd B	0.21875	Compound	N	N	51960	29.6929	29.6929	0
16502	3000304927	24	38	Cmpd B	0.109375	Compound	N	N	61637	14.135	14.135	0
16504	3000304927	24	40	Cmpd B	0.0546875	Compound	N	N	70645	-0.347267	-0.347267	0
16506	3000304927	24	42	Cmpd B	0.0273438	Compound	N	N	76622	-9.95659	-9.95659	0
16508	3000304927	24	44	Cmpd B	0.0136719	Compound	N	N	71275	-1.36013	-1.36013	0

## Sheet: Corresponding raw data
Testname: NLRP3 FI 485/520
Date: 3/19/2019 Time: 4:50:18 PM
ID1: 3000303917
ID2: 3000303917
ID3: 3000303917
No. of Channels / Multichromatics: 1
No. of Cycles: 1
Configuration: Fluorescence
Used optic modules	excitation/emission filters and gain values:
1: FI 485 520: 485/520 150
2: -
3: -
4: -
5: -
Focal height [mm]: 2.4
Chromatic: 1
Cycle: 1
	1	2	3	4	5	6	7	8	9	10	11	12	13	14	15	16	17	18	19	20	21	22	23	24	25	26	27	28	29	30	31	32	33	34	35	36	37	38	39	40	41	42	43	44	45	46	47	48
A	108142	105201	100041	97760	95679	92359	91728	90439	74222	98791	94810	89233	87541	94612	89674	86250	91037	92729	85277	88882	93028	89130	92427	95830	92748	81738	98129	95703	87750	70272	94485	91236	92608	95058	90603	94680	95505	97893	93061	93365	95318	91803	99782	93146	61059	8173	93387	18393
B	106765	100148	94794	90899	90211	90523	91848	87984	95735	92325	90518	87201	86267	88014	92525	89381	89472	90192	91306	93608	87041	89578	98210	85564	93270	91105	92336	81106	93801	88950	85154	87898	89554	90800	91371	88728	90339	87161	90345	86310	91226	86498	91152	87561	62035	9586	91004	14352
C	105108	100651	95269	77711	97278	88112	91564	89508	89018	87340	79212	88777	90981	85591	90419	84353	72377	65935	68995	75865	94117	80470	83796	92867	85841	83419	88810	93156	87608	90131	88962	90472	89701	90128	92520	87121	88611	90630	86219	86249	89738	91536	90176	93483	63888	9689	86092	13707
D	103050	94417	97353	91387	88958	92095	89804	89298	90086	88324	86208	92727	88171	87348	90152	90353	88497	88452	91457	86637	84692	88663	89078	87496	93655	89255	89194	86913	88629	85547	88482	86965	86198	92824	85738	88908	88602	88691	88641	88372	88674	89572	87713	85801	64968	11549	85911	11743
E	109050	101306	89551	92233	23253	17608	11166	19378	33232	58227	78437	86121	80644	89002	84551	90101	87717	86895	90074	89127	85380	24275	22217	16605	19016	31778	54493	76658	82728	70908	89262	87464	89493	91010	85953	84508	88513	91274	89940	90261	91219	90793	89318	89948	60482	10258	90266	10143
F	105622	98387	92665	94028	11969	19613	36035	71285	88148	88780	88425	87524	91650	86074	88157	86043	90899	88554	89056	92256	87152	14281	12883	37531	71697	84699	86256	85821	88240	89422	82838	82131	87402	87907	87462	84124	90175	85720	89827	87505	87359	85361	90236	86435	63516	12743	84113	15125
G	106066	95674	92124	92022	40318	30157	25962	23030	62291	82698	89378	87096	86434	91159	87355	92879	88228	88397	88394	67272	88425	41330	19954	18819	17473	62100	82355	86508	92415	68082	92360	92055	83148	71029	88276	86092	89346	73709	87068	77370	87614	90083	89995	87696	61513	10880	92655	9745
H	104898	98918	94040	92610	88875	90588	78622	19379	28797	77516	86846	90289	87317	90425	89248	89172	87320	88582	91111	89890	88420	89495	83940	76020	13930	25161	53272	96516	100733	100280	100945	104758	88604	85913	89339	86871	88252	89093	90587	86322	86616	84804	86926	86234	61490	11934	89672	12494
I	103031	99829	90845	91847	17512	19975	36437	57686	75836	80057	87284	82534	85504	86804	85627	88489	90143	89490	87094	92200	86268	12301	14306	32280	60015	80836	84700	88337	91084	87286	87825	85351	88128	91134	89867	89555	85554	94671	86222	91015	86806	90762	90928	89178	64499	8679	92707	9087
J	104707	95987	90467	89355	11157	10980	13036	41245	59789	78938	82428	81461	87742	83676	84285	90906	92371	88772	86147	68018	92690	12708	14722	13240	29269	61267	79386	87657	81322	90435	86984	80909	89044	85608	84743	90934	88042	85273	85371	86613	89205	86225	86574	89635	59910	8270	91637	9764
K	107932	95295	94834	93938	17803	38495	29933	53814	73167	83079	92149	70176	86620	82607	87006	84504	88157	86797	91206	90770	88829	10295	13268	24158	59518	77645	84100	87045	86582	91695	82121	89385	87633	89357	86665	88074	88063	89902	89347	88842	87721	90994	89545	88141	63671	10593	88904	11702
L	106880	98937	94413	94804	46581	21237	40109	79560	83083	82123	87795	86562	86858	90490	89087	86507	86073	87672	88859	84278	89012	40198	15799	54073	71240	87022	90477	84230	86450	85600	85988	85208	81666	81091	91606	87434	86201	84911	84709	84208	84097	86552	87630	87639	46259	10358	91460	8727
M	103040	94178	90964	90277	85691	86083	85462	87270	80716	90072	84926	80612	84092	82880	82370	80353	84015	81755	77782	86114	84252	85593	78993	72780	82314	82935	82001	81892	88790	82803	87338	84368	83836	86872	83741	83527	85673	84900	86506	89781	86986	82312	82876	83983	62183	9183	89860	8084
N	107148	92179	88260	89855	86858	84078	87705	84644	80169	87218	85462	80890	83721	82926	87118	82941	84974	82000	86554	87013	89515	84937	84422	86417	84399	84982	85152	88100	83594	87199	88014	78873	82512	83196	81559	85991	83401	80375	85043	83523	89536	82558	86125	80872	58226	10139	78921	8805
O	108327	90198	88912	74231	85896	86102	84004	88210	84354	86503	84590	81276	86995	85722	80091	87614	85610	84846	85974	84049	89730	75774	85582	81653	84940	83437	85620	83470	84724	82218	86679	84244	83740	89035	89410	87621	88920	80884	88763	68167	85197	85993	86652	82052	58652	9383	83010	9841
P	98008	91466	88631	88819	10682	12648	12712	10197	28064	59567	68155	76161	80239	83818	83693	80404	79728	84495	84509	87220	84616	79940	84767	83180	86955	84349	86953	86659	84770	85817	81410	83795	83973	80480	89119	85746	81606	84009	85611	80861	85742	83734	84525	88340	56794	10925	84167	8914
Q	101691	93270	90058	85755	10655	19003	22033	67023	82704	83600	85473	84825	88673	85846	82922	79933	60129	85590	79984	86619	84809	88505	83724	85925	86905	85931	77578	88670	82495	86557	81921	86770	79890	84935	82236	88618	86478	88073	87047	76411	83021	90163	89538	87795	69901	9150	88231	10940
R	98980	95616	89601	86981	40593	28798	13329	24346	58936	80744	78402	83408	84996	87250	86054	86397	83979	84954	84933	84298	84203	91266	88015	91438	89555	82534	84490	87107	90432	88390	84373	86579	85200	87714	84781	90462	78581	86388	86554	85996	89268	86319	87998	85313	63455	18465	84295	9254
S	104148	98520	88789	89779	90895	75805	64867	14676	19955	46448	70431	80033	77279	85064	83788	80124	86263	81785	88700	84700	75743	58895	86233	87575	68053	86688	88003	84179	85010	79971	81851	82567	89177	88669	87593	88039	90264	79343	83087	86511	87635	89706	87480	91892	67955	8906	87529	8593
T	100714	93862	91270	88230	13349	17945	28446	59286	73389	76646	82696	85379	85949	83780	85131	82769	87788	87545	88180	91021	86021	87338	84876	86754	87639	87287	85599	84200	87938	86627	92253	82292	85790	87385	87820	84287	84447	84496	86111	85272	87709	89496	83793	85306	64494	10776	87903	11646
U	100748	91594	91958	88198	12125	10576	18059	39319	60288	76605	84607	78945	82244	84519	80356	82829	79743	82407	82516	86340	86068	82160	83013	87343	84224	81196	76586	81117	83097	82707	85836	85104	87193	84540	84943	86348	82106	80038	83476	83222	84638	82280	85157	82073	66487	17173	84101	8482
V	98254	90663	90205	86627	12962	10805	23691	59563	66479	82417	82859	80099	85270	82970	82192	81185	84478	84018	87152	79095	81986	86064	79628	81818	88472	82690	81388	79251	84838	84839	84330	86336	79853	83683	86137	84597	82918	84902	82531	80960	86381	83617	85552	79071	63620	10791	85009	10453
W	98780	93627	89721	88663	42042	21979	37205	74943	80387	80466	83196	83211	85791	83359	84230	80986	81870	84742	83500	83747	81551	87547	84986	89502	81831	83927	80583	85299	83091	84282	82015	86471	82918	85736	83800	87583	86898	87772	85073	81413	83855	87018	85458	89165	66653	11583	82363	9995
X	96506	95855	89241	84995	87597	82995	88262	86991	84323	83038	81432	83724	80196	79524	82339	83027	82577	81083	83304	87148	84742	82034	83222	81878	81193	89382	88040	83287	84419	86120	85113	85825	84753	84930	81374	86573	83166	82551	89217	84767	83257	84577	84077	82755	64909	10141	86651	13427
Y	100858	96256	82883	93213	92774	89570	93630	72505	90247	92274	85558	88642	83082	88911	87425	86639	85541	86683	90592	90635	87810	84597	91295	87860	85984	90604	87161	87973	90127	87662	85138	86530	85101	87716	89232	88395	88395	87756	88392	85808	88579	91071	88497	88818	70861	8558	86922	7830
Z	97955	92414	91089	92594	88786	88039	85800	85086	84537	89072	84427	85589	82876	80673	88197	87772	80208	86644	88855	85303	82241	88141	86841	83883	92905	84115	83545	85608	87178	85864	84638	84566	86634	82334	87524	85749	83795	85152	84756	86414	84944	81572	87100	83743	64274	8644	88537	11744
a	104493	102015	93308	99679	93344	88493	85180	92988	88667	73571	88391	89278	85367	86093	85038	88383	88509	85174	88845	84450	87177	84912	86121	90529	81543	89120	84293	89214	88428	83732	80141	90718	85068	93987	89114	86371	88137	88801	82822	86300	90510	87758	86224	86197	63381	8174	89430	9142
b	100197	96379	94508	90560	89694	88451	89814	83825	85149	86186	88837	92123	87160	91022	85178	82249	88554	89569	88320	88337	87852	87199	86161	83870	86676	90772	85221	86075	87601	86637	90832	93661	84477	89123	90374	89597	88165	87853	80549	85272	91684	89055	89919	84263	67992	12861	92830	9463
c	106198	98638	99108	92671	91648	90250	94818	94916	91433	89441	93660	90542	88322	89652	90349	76841	90721	89992	91873	95306	93028	90867	89719	89407	88974	89555	88100	89784	90049	90574	94675	89932	88497	91856	87684	89852	91854	89356	92082	90009	91474	92068	92746	89081	69769	7773	90188	6879
d	106063	100574	96585	93026	93714	95437	96395	92791	90571	94644	89886	87135	88448	87624	90448	90611	92792	87996	93063	89316	88279	87313	90342	88737	90371	89674	88575	87354	90291	88501	86585	90771	89780	93584	88299	85425	89538	91234	88440	86271	87914	89096	88275	83529	57385	9668	88503	12846
e	106563	106925	94883	96884	95802	95129	96718	92099	89315	90657	96577	92925	93469	89552	91561	90377	91566	90995	92715	94544	92366	87732	94521	90098	89964	89836	94194	90010	94031	89054	92233	91492	89165	92297	88014	94210	94744	96041	95231	96067	92801	93421	95144	96673	68322	8363	93584	9094
f	104009	106141	103110	92102	103874	102693	100235	96496	97477	95087	95239	96309	95386	99108	99659	93283	92752	92669	96672	92389	98250	93275	93798	91599	93653	96791	99854	95644	98099	94167	94047	94217	98739	96475	96614	92161	96359	94294	97101	99552	99318	97889	101046	99330	62854	11038	102284	11820
Testname: NLRP3 FI 485/520
Date: 3/19/2019 Time: 6:02:28 PM
ID1: 3000303907
ID2: 3000303907
ID3: 3000303907
No. of Channels / Multichromatics: 1
No. of Cycles: 1
Configuration: Fluorescence
Used optic modules	excitation/emission filters and gain values:
1: FI 485 520: 485/520 150
2: -
3: -
4: -
5: -
Focal height [mm]: 2.4
Chromatic: 1
Cycle: 1
	1	2	3	4	5	6	7	8	9	10	11	12	13	14	15	16	17	18	19	20	21	22	23	24	25	26	27	28	29	30	31	32	33	34	35	36	37	38	39	40	41	42	43	44	45	46	47	48
A	25512	9287	22786	18823	32578	36394	41091	46602	47126	53568	53254	64080	64660	65489	73867	65947	66068	60553	78418	71024	70394	73478	8622	25075	6279	15070	10097	29779	13329	42976	49840	63607	57553	61931	71451	71241	72323	66141	66903	67788	69473	75162	71764	73945	22020	9385	67310	23446
B	90526	11164	32420	12956	16235	30002	45454	47718	53999	64077	68497	71721	73119	74792	73949	72255	67495	79926	71381	73434	71091	70379	12961	13523	21091	13863	28349	10926	45419	28281	62538	45656	62231	60129	71110	68917	67108	78945	74530	71109	70976	69704	72814	76644	19837	9447	73360	19279
C	30160	8739	18047	31431	24253	50064	41031	58664	49036	75921	58915	80051	67871	62234	73557	72846	75506	64463	70931	72426	79622	72677	58213	13627	44483	20718	21651	29448	20795	58514	40950	59652	57760	79883	73273	71807	76665	72623	74275	71434	79007	84035	82688	70662	25505	9030	78240	19864
D	48337	9782	32663	12826	59536	13122	61879	44529	74470	61974	78854	72392	72896	94567	72843	82915	84096	84859	71855	73763	79749	73062	17010	13273	9835	26511	10856	57749	40088	68660	65199	73406	76678	71805	70209	74303	71054	72111	79669	82436	76367	82126	82439	76611	28880	16043	83774	15508
E	95339	73037	94604	87063	96327	88309	88031	88841	85625	85125	84384	88209	88485	87785	86252	86095	79032	88052	84815	83974	87866	85239	14576	46649	50051	70459	74597	78697	93572	84477	84888	83752	85246	84885	84925	88886	73952	76466	86784	86086	81789	81390	83360	81572	65498	9110	85444	8443
F	28229	11902	71570	9440	82062	13845	84594	53212	85351	77501	87105	77977	86667	83258	87386	87294	85120	83390	85638	86767	87716	85957	44506	21907	65724	79905	78183	81818	81475	86538	83584	76007	88601	82935	84913	86017	89807	86499	84257	79427	82371	81037	81376	78930	64474	10212	83207	11403
G	31258	12654	43564	47586	63241	67722	81578	81124	86239	87334	87471	85150	85444	87290	93158	85043	90855	91253	84622	84667	85448	84824	29293	13256	75385	53527	83021	79455	88027	86940	84093	87127	86397	90283	85340	88296	85510	86551	85486	88319	86891	87188	84645	84318	58309	8701	88450	8807
H	41314	85205	69284	83054	82109	94092	88374	90201	93466	86943	91554	84879	92281	84485	92199	87829	83574	88727	85571	87313	81475	84249	45890	58756	76087	79369	86947	82337	86625	80349	86932	84663	87613	86845	85038	84157	83344	83147	81955	83396	81935	82360	88649	83259	66213	10297	86496	8651
I	86265	81614	90203	87629	85561	86589	87266	86304	88223	84340	88069	85153	84464	83485	86131	85516	84105	86740	89046	84880	84459	82510	69736	77168	83422	79015	83075	81829	85326	82122	85622	83315	87638	86258	90705	88676	87582	86563	84845	89007	85207	88165	84627	84737	64447	7425	88515	7425
J	13879	89502	27853	95082	78291	89393	88091	87443	85818	86112	89057	85574	82942	82966	82904	87778	87580	89743	87344	85248	83751	89785	38830	14659	73068	71411	83080	83187	86012	86812	91308	83058	84825	85023	83743	84722	83999	81762	80629	80552	84594	84319	82811	85918	64752	6972	89359	7954
K	78235	17379	80778	22581	87412	79933	84359	83367	85704	88492	81246	82396	86444	82036	81600	86698	86414	91819	90133	85023	81203	73222	12017	60156	52322	76906	80901	82144	85170	85938	87035	87580	89973	84693	85152	89685	87873	84784	84273	84495	86231	87610	84661	85372	69264	8270	84555	7013
L	82435	68525	86104	82557	91194	90946	90809	86825	87859	88941	92895	82989	90370	83318	86094	84176	84502	85926	81202	85586	81817	83900	57443	17515	71517	64290	68597	83948	85415	85705	87238	84816	86447	84437	85541	80892	86304	84009	85450	83495	84306	85889	88834	86041	73524	11670	87251	9296
M	40926	55053	77304	73240	87569	81569	85939	84838	84986	82728	85903	85461	83521	82190	85070	81623	85394	82422	87411	82208	83043	81039	45379	42385	65447	56104	79831	75543	73777	79402	86433	81684	89202	77830	89602	86423	84640	80868	82698	85852	81258	84082	81009	83772	60464	7482	78703	9214
N	65696	10782	73772	22508	83085	57031	88162	76975	84192	82441	94588	82853	81390	84850	85252	84312	78740	75035	79539	80111	73963	77488	13397	38857	24930	75675	68571	83450	76604	84571	79301	77126	78312	75287	79880	80881	77600	81493	83525	81977	84311	83885	81382	80582	54282	8301	83213	8974
O	23815	18346	54086	54873	74443	76713	72587	83539	79409	84536	83609	86054	65520	86739	82051	83492	70479	83468	84048	85863	81195	67669	13091	35058	32843	48697	53650	60006	78568	75573	85948	77641	83138	84815	88913	79522	84995	82154	81774	83552	81853	85133	87443	80482	64461	30370	88242	6821
P	47832	14660	78638	37825	84956	63579	86312	74722	83599	73582	81103	73249	84904	84202	81166	84012	85213	81222	81029	76705	80700	81867	7962	41933	15789	63697	47874	78081	70948	80290	78085	79230	80001	77615	83348	81891	80558	78014	76346	82143	84748	79152	83291	72354	63734	11644	81406	10238
Q	69020	10638	41900	13190	47966	15660	69907	48935	70472	57478	61120	62849	74124	68098	72363	71788	75268	63907	70324	75288	73931	76948	17338	28633	14551	22987	10450	45278	16803	62638	51876	62125	60578	70768	65292	71211	78369	81195	67098	69214	76023	78149	74196	83536	19461	12455	67773	11491
R	12712	23639	21045	52667	33554	67357	42245	76029	54354	71757	50008	72750	63996	71206	69164	61388	58875	67296	57257	70175	72652	73544	13254	79102	14626	19030	17592	17792	31821	34369	58864	54212	73927	68433	64701	65375	75314	73207	65063	79388	70000	74056	79189	74305	18955	9329	72428	10373
S	78128	11250	33629	14502	40412	13117	64147	16808	65540	38733	60478	57829	69011	49660	70266	60185	66479	69136	63173	65560	37519	61294	43164	16356	17040	18748	23006	32496	35782	44510	36225	57483	57816	64806	59327	58829	61678	68508	63001	66285	68446	69894	68653	68159	18393	8849	67583	16785
T	15295	32531	19016	18010	26694	20158	36796	35428	50857	51058	57799	50015	60284	64182	72385	67830	68151	58353	71192	71258	65793	68520	26541	14235	39695	28784	53428	38310	63338	48452	60302	57406	75117	71359	71048	63389	61557	67674	67615	70973	71778	66136	66618	73608	23442	10840	62691	17271
U	70734	55184	83412	80832	84569	85581	83443	82777	83900	80782	83201	83011	81172	81901	85444	82467	83816	83236	83898	84112	85130	78504	17218	39878	35804	56931	75317	82674	84091	82549	81792	80016	79259	86604	86458	82645	86581	82566	79745	80671	82156	71594	82687	80825	62445	8879	82835	6861
V	27440	10094	54520	28098	69724	68181	76670	84848	77945	86513	81119	86490	80529	81293	81776	81375	81162	82912	82317	83474	77198	87914	47334	21550	77861	34755	76334	62222	83688	77147	82962	82235	82292	90417	80878	81387	81712	81874	78579	78390	82463	76776	83628	80950	67312	25974	81366	12094
W	13491	27605	87587	16713	85911	11408	86415	21990	72202	43258	82477	66552	82873	65316	81756	79952	79631	67911	83150	74686	82955	79270	12399	44037	12331	68771	16165	80865	11605	80473	16661	79133	11711	81405	30612	82262	72890	84737	84015	80373	84025	82114	83757	85181	58385	8313	84159	10474
X	46126	47875	68251	60896	79531	52334	84117	64854	81593	77473	82272	82902	83472	82312	85651	82093	80774	85079	87791	84942	77666	86438	45261	16864	64904	18350	77227	10832	80470	10896	82316	10132	82137	28849	86845	56946	82082	78575	83615	76733	84690	78329	76645	80097	60685	9604	81957	9816
Y	74000	51095	86560	79829	90188	82902	83974	88807	88837	84993	86168	89213	86318	81263	88327	83979	86853	86004	68255	76752	83325	85449	12937	12979	33217	31018	66804	78524	66563	85824	86931	84670	83124	85799	80522	86537	91667	89304	82522	78138	81890	87144	84985	86945	62228	7358	88098	7631
Z	79467	61373	80034	54886	84806	83981	86526	87633	84764	86376	89850	89365	84063	86702	86056	80578	82795	84320	82085	86158	80874	84059	17685	12499	34884	27262	79752	73370	84092	79561	86150	87146	81737	84355	87756	85654	83325	85529	84119	77121	87722	84194	92328	85494	70961	11578	83050	10382
a	17747	9771	9579	40132	12043	90480	40890	88003	74563	87728	84302	86701	85119	87374	78825	89138	81975	86480	87028	88756	89068	88036	22342	61426	70642	81685	79730	85256	84899	86069	85842	87479	86104	86509	86444	84204	84023	80903	84805	82932	85507	88138	86799	86968	62509	7732	87245	6112
b	66789	31956	89492	58325	90413	76600	88848	81246	90121	83059	88055	88430	83318	84142	85552	84322	80555	83294	83670	83445	82849	87057	19043	45532	43279	74612	81630	82863	82206	88108	85415	82997	88045	80526	83602	85047	85326	85302	86386	83077	85984	86007	86008	80611	67649	10065	81794	9602
c	10527	12123	16841	30833	10535	67321	45755	87136	86438	89259	90099	87055	90153	89682	91212	83702	84222	87899	91953	92334	90715	88521	14435	47109	34723	82157	62010	88191	76302	83108	60396	90169	85683	91355	87962	93545	89000	88409	92778	88188	89104	89137	84964	86994	60134	8632	86926	8750
d	79338	23284	91587	38160	92570	55983	95136	73039	90545	81088	89707	89598	89985	86038	88011	83731	86081	88523	95575	84918	87148	85831	16967	49785	48863	73274	73230	76576	82268	92319	85657	87008	85681	89156	85010	87241	92608	87297	82470	84543	87381	78846	86392	83190	69683	10114	85715	7653
e	35264	61079	63672	93284	78459	79937	89322	96487	86901	93344	93630	90430	93373	91338	87247	91662	90800	94008	91952	96329	95180	87380	41676	40515	65395	70692	78536	84600	81085	86929	90912	90037	83979	87959	90401	91661	91945	90321	92831	88907	89990	88794	93279	87508	76075	7604	89679	9887
f	70911	58210	91566	77416	95299	86042	99093	93936	99448	96111	99091	98504	96096	97347	98481	94018	87158	97881	98847	93292	92977	94480	67643	62640	73126	70393	79654	87405	91209	90434	89417	94218	92840	90108	92395	91780	97351	93019	93425	93343	89879	91001	90818	93888	80400	10049	93856	8610
Testname: NLRP3 FI 485/520
Date: 3/19/2019 Time: 9:06:19 PM
ID1: 3000304927
ID2: 3000304927
ID3: 3000304927
No. of Channels / Multichromatics: 1
No. of Cycles: 1
Configuration: Fluorescence
Used optic modules	excitation/emission filters and gain values:
1: FI 485 520: 485/520 150
2: -
3: -
4: -
5: -
Focal height [mm]: 2.4
Chromatic: 1
Cycle: 1
	1	2	3	4	5	6	7	8	9	10	11	12	13	14	15	16	17	18	19	20	21	22	23	24	25	26	27	28	29	30	31	32	33	34	35	36	37	38	39	40	41	42	43	44	45	46	47	48
A	31169	48315	79588	63392	77360	65944	78925	76067	75548	71749	75419	72601	71624	75722	68397	68484	68660	72115	72437	66557	64260	77177	8248	8737	7675	44478	16638	52869	47255	64658	57546	74810	73494	67117	62633	70829	72852	72624	78209	70126	76862	66472	75969	62543	49487	7509	66011	21905
B	18833	55750	61124	76031	70585	74633	73375	78481	72553	71295	71332	78046	81406	69666	71519	75762	73539	77821	68917	75608	78005	70600	23375	11411	38912	16835	58340	45001	68218	60241	73107	75820	64980	68732	67941	72806	68881	68366	68864	73618	71436	70653	66449	71469	49822	8223	71310	10257
C	20324	36586	44678	59940	63038	71364	70224	84746	71199	73810	77671	71843	72988	73285	66400	71909	77467	75144	75209	78370	75133	79215	17521	24907	35756	47104	33504	76657	53920	77824	69448	71943	73088	75180	77362	71281	72876	72393	73594	75677	78463	72373	66773	70985	51271	8290	77012	7614
D	52376	18598	75150	51588	81893	65950	78327	74902	78802	79453	74118	81533	77619	69433	76763	78461	73946	74039	77650	76721	74959	73443	8645	45680	11718	61544	46575	67114	70504	71430	76306	74300	78565	72961	73185	73971	73627	72743	69548	73611	76522	74451	70188	72086	49315	11520	68609	7282
E	91166	58225	86849	69149	80294	78235	86254	82402	72952	82623	77234	79813	79606	78312	79310	77672	78968	76025	79653	77795	71092	68413	13769	34264	41628	65169	61025	70510	74414	70633	74025	73632	76524	78582	75820	75322	73945	77152	78522	72794	72063	75505	77098	74136	51987	9181	68721	7572
F	23732	10993	60558	11834	68671	10418	73425	40663	81749	66325	82388	73919	84175	76688	88300	78177	80102	83244	78271	82231	77379	70559	26926	12714	45925	61454	68584	77372	75897	78590	77883	75231	76249	77663	74045	76375	73810	81533	74081	75730	74756	77644	76404	74172	59869	8703	74991	12436
G	40225	11042	31776	33809	48565	54868	67749	66232	69168	68660	76656	76197	81200	79841	74305	79707	82080	79758	73750	79679	75070	83328	12174	12857	66606	28382	70736	41110	75706	76938	80118	82813	79982	79193	79202	79262	72538	74606	76311	81540	78143	72871	79714	76379	52123	9740	70413	9414
H	19912	68245	57637	55038	62046	77394	71197	84429	77336	80527	79017	79044	74090	81021	79027	76302	80104	77735	76672	74457	77701	77122	30980	44118	62031	68621	74463	74301	78811	76953	75319	77592	72935	74054	76672	75060	77611	77085	74120	78362	75210	75826	75175	69859	51694	8413	71752	12244
I	71307	72808	81180	74138	82288	79218	82647	80300	77644	69347	80082	75814	80750	83242	78664	81078	81942	79830	71614	80364	80924	72630	53368	65455	71549	73269	76926	71205	78950	79223	79879	79485	77649	80534	83295	80745	76771	78475	82389	77363	79947	78594	81656	76790	55976	11345	70729	7985
J	28354	102037	43479	77395	65728	82521	78985	80064	72886	75884	73068	77602	82970	77470	79578	79648	82550	82205	76696	80033	84307	76617	34003	10594	44368	47193	73796	70202	74463	75709	72410	74744	74361	76940	79020	76408	78364	74899	67678	76566	78038	76039	74673	70719	57122	8792	72156	7233
K	66420	8910	59372	20960	71520	63746	78420	75505	79786	73219	74552	78834	76217	74928	79802	78821	81059	78246	70623	75525	70792	77040	7996	52322	28481	60253	58001	77853	75896	84135	75996	77768	74816	80041	83194	82245	82394	79385	79618	79627	76141	77712	72907	76325	49001	7528	70026	9117
L	67978	72802	75005	74766	82136	73579	79059	79920	75502	76766	77646	78597	79360	79953	77372	74090	81483	80677	78410	77753	77482	76831	52619	9054	67187	19814	66915	75003	73022	79591	73839	79039	76073	78849	80594	78462	74939	78183	80264	75752	76420	75414	77490	75201	56101	9853	74471	8278
M	34834	40517	74296	53461	76895	67405	76018	73048	76175	78157	78503	80531	78630	83596	78580	73411	74330	64896	72400	77671	73708	72325	40623	29616	55359	53280	76732	61245	74488	70689	82245	70328	82314	81324	75226	76004	75607	83966	80043	71885	75420	80239	78321	80033	39266	6992	68018	7866
N	63034	8596	55246	15286	74190	45278	72963	72858	78826	73200	75674	77572	78878	79932	80726	75635	72214	74827	75604	78354	74432	73663	10079	30067	17484	55004	47931	69132	63896	73748	71124	74999	73702	72680	80118	76117	69331	77073	75295	76093	74742	83782	76850	76511	52271	7774	65844	7380
O	22432	17547	24991	44480	40743	58012	57424	74253	71206	71981	73773	77714	72185	76585	75777	76989	77420	77339	72812	76576	75347	79369	9987	30222	22613	39548	48324	56853	59873	59782	76122	67077	73312	74175	77546	70602	79111	76599	74269	79663	78054	79750	79663	75196	52802	8101	67002	9376
P	46580	19170	70971	29029	73552	55390	74271	67774	72092	72878	73519	73883	80709	74476	77189	74570	73276	77426	75960	68217	78406	80394	10446	37613	24018	56495	42980	64414	71306	75083	72348	74234	72247	76809	73674	76091	72857	72144	65075	77413	73118	71248	73423	73573	52860	7391	69970	8122
Q	62726	9816	71039	10803	77339	55736	74091	67272	79756	70742	76350	76907	73104	74380	77487	72682	73840	74949	72281	75785	73754	77340	11419	35222	9478	58055	39027	74321	66570	71418	68598	77651	77976	77751	73980	74584	74227	77922	83318	71626	75161	73570	70278	77764	52887	6982	67335	7881
R	59531	49930	57452	74592	70222	77354	72357	78732	73636	77559	81251	76262	77628	76121	76934	72753	73825	76685	78604	74138	73394	69756	22446	16564	44300	36732	60343	64175	71077	70265	72376	77049	72606	73632	73494	73929	73445	77313	80676	79095	77007	72914	75730	70971	55330	8389	70445	9957
S	49918	9207	59755	14272	79920	41217	80982	58211	80848	67787	73150	81737	78942	77919	79278	73180	76281	74910	78355	75644	80394	72281	33470	15351	52339	57938	64589	72099	66201	78713	70817	69232	77441	76893	72253	77544	74527	77794	76382	72138	74906	81549	73776	76214	59110	7308	70374	6214
T	38791	45237	65376	63513	70617	69169	71344	81228	72635	80841	77973	75639	74256	72811	78042	78715	78517	77025	77154	76946	74283	72673	46021	57487	61844	70516	62493	77159	76100	76086	75883	74024	81950	72678	74900	75650	78231	77128	76415	79618	73396	78286	81324	77168	57532	8859	66052	10527
U	99174	48303	71371	66271	62391	70992	75366	77968	75801	75874	74863	70891	77198	71494	76489	66560	78277	53862	79132	71595	71730	67338	14931	26673	25459	49880	51466	70225	73650	76582	75669	76341	74152	77514	75727	76601	72081	77138	77852	78472	71612	65496	67542	75902	54443	9629	71855	7810
V	24035	10610	40121	19098	62599	65020	73979	75436	79015	78564	74411	75470	76988	74672	77042	72901	75937	70765	74552	75023	72097	74159	31037	12165	57173	24084	73064	53283	73287	56864	73204	71268	74436	76792	77966	77410	77367	72432	75593	74197	73675	71956	72857	71957	51459	8235	63229	8825
W	8843	23977	60763	16188	78483	12448	74837	12380	78660	23189	77249	47329	76302	67746	74270	71605	75155	72615	77951	75834	76573	84139	9083	29673	8205	55822	8580	61148	8489	75916	9672	73961	13962	73541	29057	72187	57087	76009	72761	74348	77937	66955	71238	72516	57370	7952	70909	6882
X	35954	44109	65816	32830	73064	39239	73252	57643	74386	66922	79893	77620	76213	67554	76812	76949	72119	74555	74464	73273	75048	74046	25987	11968	55532	10113	66621	9240	77272	9177	74235	10443	75791	20083	74956	51960	76483	61637	74848	70645	77948	76622	78475	71275	62654	11620	63515	7756
Y	73294	56009	86657	72500	80147	77881	78233	80244	78673	76519	79625	78872	78062	76634	77703	81121	80067	80264	75821	78373	77838	74051	11171	9311	11302	10588	50856	59043	61665	77532	78038	81164	78144	77386	77465	80765	80471	85156	76739	79857	79510	82265	73693	78532	55294	7210	68918	8606
Z	75718	16699	74149	54264	68759	78109	76413	75989	82864	82675	76140	80851	78197	76162	76714	82111	80168	79273	76797	73786	73790	77189	12513	9674	36278	29308	61878	54927	77372	71109	75184	74205	77217	81778	81255	80089	76537	74800	76136	74625	79721	75594	72725	78060	54924	8825	73732	8156
a	10065	18064	12137	52144	11387	72918	30112	74292	50775	79486	77742	70744	81674	79672	78948	79330	80116	80198	83576	65580	73728	75830	29442	45703	44268	67168	70056	74497	68111	75875	76693	77868	73083	79801	75943	81593	78156	81493	81081	77955	78164	79614	74449	74350	54059	6936	70694	10941
b	93253	31264	81361	54239	78546	58344	81150	68979	75601	75437	79662	79058	74112	76705	77021	75465	75925	77477	76828	77514	78884	76711	10527	18969	31291	65745	58333	70548	72687	75589	72959	78094	81147	74435	77165	79019	72749	80433	74284	75316	75196	75014	80720	77074	59566	7526	69507	9694
c	8808	11120	12571	10515	9501	29422	31456	68666	78652	81837	79348	82819	77579	84594	82801	75822	74802	72429	78702	77496	75644	79205	9010	35508	26275	53291	49733	77709	64244	77376	66724	82627	74739	74322	74938	80785	75903	81399	76431	78280	82346	81815	81165	78839	59230	7949	83974	10197
d	66765	21384	79832	30832	84638	47861	80600	57127	82268	71882	85283	74456	80206	77682	74238	79259	82178	80146	82024	76460	78390	80309	15678	44070	44376	67522	65195	73586	76388	75309	71561	75629	79250	74969	72261	80147	80066	75494	81066	82360	79193	78808	73113	74951	57025	8805	74271	9206
e	33370	63097	61140	68967	71680	80145	77423	89369	83640	74207	80753	85888	75477	75635	89587	73058	79741	79584	72594	80301	80965	82995	33783	25619	53567	48234	68387	64122	67041	73225	72162	69999	75250	84580	77835	75536	80329	81610	84354	75945	71879	87084	82233	78425	63150	6543	84081	7636
f	59578	70333	89939	79986	95510	82582	85710	89464	80873	86188	86987	85758	76698	84637	84848	76804	75637	78321	77527	82595	72692	82865	48305	62462	53420	58329	60216	78360	66200	79127	74941	76877	72193	79687	75968	76605	79988	77328	74714	77800	83533	87367	79453	76861	67113	6567	82881	9480
