# Supplementary material for: Navigating from cellular phenotypic screen to clinical candidate: selective targeting of the NLRP3 inflammasome
Source: EMBO Mol Med. 2024 Dec 9;17(1):54–84. doi: 10.1038/s44321-024-00181-4 (PMC11730736; doi:10.1038/s44321-024-00181-4)
Supplement: Supplementary file 3 — Source data Fig. 1 [file 44321_2024_181_MOESM3_ESM.zip › Figure 1/Fig1C.xlsx]

## Sheet: NLRP3 IL-1b AlphaLISA
Index	Plate ID	Row	Column	Compound ID	Conc. [uM]	Well Type	Well Properties: Skipped	Well Properties: Reference	AlphaLISA counts: Raw	AlphaLISA counts: Normalized	AlphaLISA counts: Corrected	AlphaLISA counts: Correction Factor
3269	3000100971	5	5	MCC950	14	Compound			188385	95.2423	95.2423	0					[M]	Log [M]
3270	3000100971	5	6	MCC950	7	Compound			161557	97.0843	97.0843	0					1.4e-05	-4.85387
3271	3000100971	5	7	MCC950	3.5	Compound			193420	94.8966	94.8966	0					7e-06	-5.1549
3272	3000100971	5	8	MCC950	1.75	Compound			415321	79.6608	79.6608	0					3.5e-06	-5.45593
3273	3000100971	5	9	MCC950	0.875	Compound			1007589	38.9955	38.9955	0					1.75e-06	-5.75696
3274	3000100971	5	10	MCC950	0.4375	Compound			1231732	23.6058	23.6058	0					8.75e-07	-6.05799
3275	3000100971	5	11	MCC950	0.21875	Compound			1803442	-15.648	-15.648	0					4.375e-07	-6.35902
3276	3000100971	5	12	MCC950	0.109375	Compound			1592656	-1.1754	-1.1754	0					2.1875e-07	-6.66005
3277	3000100971	5	13	MCC950	0.0546875	Compound			1578292	-0.189159	-0.189159	0					1.09375e-07	-6.96108
3278	3000100971	5	14	MCC950	0.0273438	Compound			1572934	0.178723	0.178723	0					5.46875e-08	-7.26211
3279	3000100971	5	15	MCC950	0.0136719	Compound			1860822	-19.5878	-19.5878	0					2.73437e-08	-7.56314
3845	3000100971	17	5	MCC950	14	Compound			167257	96.693	96.693	0					1.36719e-08	-7.86417
3846	3000100971	17	6	MCC950	7	Compound			150784	97.824	97.824	0
3847	3000100971	17	7	MCC950	3.5	Compound			99161	101.368	101.368	0
3848	3000100971	17	8	MCC950	1.75	Compound			233548	92.1414	92.1414	0
3849	3000100971	17	9	MCC950	0.875	Compound			776872	54.8366	54.8366	0
3850	3000100971	17	10	MCC950	0.4375	Compound			1186113	26.738	26.738	0
3851	3000100971	17	11	MCC950	0.21875	Compound			1587127	-0.795773	-0.795773	0
3852	3000100971	17	12	MCC950	0.109375	Compound			1555435	1.38021	1.38021	0
3853	3000100971	17	13	MCC950	0.0546875	Compound			1541717	2.32209	2.32209	0
3854	3000100971	17	14	MCC950	0.0273438	Compound			1582643	-0.4879	-0.4879	0
3855	3000100971	17	15	MCC950	0.0136719	Compound			1614848	-2.69911	-2.69911	0
3286	3000100971	5	22	MCC950	14	Compound			181222	95.7341	95.7341	0
3287	3000100971	5	23	MCC950	7	Compound			182020	95.6793	95.6793	0
3288	3000100971	5	24	MCC950	3.5	Compound			112442	100.457	100.457	0
3289	3000100971	5	25	MCC950	1.75	Compound			207518	93.9286	93.9286	0
3290	3000100971	5	26	MCC950	0.875	Compound			613358	66.0635	66.0635	0
3291	3000100971	5	27	MCC950	0.4375	Compound			1633506	-3.98017	-3.98017	0
3292	3000100971	5	28	MCC950	0.21875	Compound			1720602	-9.96021	-9.96021	0
3293	3000100971	5	29	MCC950	0.109375	Compound			1644260	-4.71854	-4.71854	0
3294	3000100971	5	30	MCC950	0.0546875	Compound			1621973	-3.18831	-3.18831	0
3295	3000100971	5	31	MCC950	0.0273438	Compound			1420383	10.6529	10.6529	0
3296	3000100971	5	32	MCC950	0.0136719	Compound			1406076	11.6352	11.6352	0
11880	3000100976	24	24	Cmpd B	14	Compound	N	N	116014	101.103	101.103	0
11882	3000100976	24	26	Cmpd B	7	Compound	N	N	94525	102.548	102.548	0
11884	3000100976	24	28	Cmpd B	3.5	Compound	N	N	100605	102.139	102.139	0
11886	3000100976	24	30	Cmpd B	1.75	Compound	N	N	114798	101.185	101.185	0
11888	3000100976	24	32	Cmpd B	0.875	Compound	N	N	95646	102.473	102.473	0
11890	3000100976	24	34	Cmpd B	0.4375	Compound	N	N	225492	93.7412	93.7412	0
11892	3000100976	24	36	Cmpd B	0.21875	Compound	N	N	900980	48.3163	48.3163	0
11894	3000100976	24	38	Cmpd B	0.109375	Compound	N	N	940614	45.651	45.651	0
11896	3000100976	24	40	Cmpd B	0.0546875	Compound	N	N	1439041	12.1331	12.1331	0
11898	3000100976	24	42	Cmpd B	0.0273438	Compound	N	N	1389052	15.4947	15.4947	0
11900	3000100976	24	44	Cmpd B	0.0136719	Compound	N	N	1517473	6.85871	6.85871	0
14952	3000100100	24	24	Cmpd B	14	Compound	N	N	14155	105.819	105.819	0
14954	3000100100	24	26	Cmpd B	7	Compound	N	N	18411	105.044	105.044	0
14956	3000100100	24	28	Cmpd B	3.5	Compound	N	N	21660	104.452	104.452	0
14958	3000100100	24	30	Cmpd B	1.75	Compound	N	N	16967	105.307	105.307	0
14960	3000100100	24	32	Cmpd B	0.875	Compound	N	N	20083	104.739	104.739	0
14962	3000100100	24	34	Cmpd B	0.4375	Compound	N	N	50578	99.183	99.183	0
14964	3000100100	24	36	Cmpd B	0.21875	Compound	N	N	232237	66.0845	66.0845	0
14966	3000100100	24	38	Cmpd B	0.109375	Compound	N	N	410818	33.5468	33.5468	0
14968	3000100100	24	40	Cmpd B	0.0546875	Compound	N	N	388417	37.6283	37.6283	0
14970	3000100100	24	42	Cmpd B	0.0273438	Compound	N	N	233719	65.8145	65.8145	0
14972	3000100100	24	44	Cmpd B	0.0136719	Compound	N	N	467970	23.1336	23.1336	0

## Sheet: Corresponding rawdata
Testname: NLRP3 Alpha
Date: 18-Apr-2019 Time: 18:25:36 (UTC--4)
ID1: 3000100971
ID2: 3000100971
ID3: 3000100971
No. of Channels / Multichromatics: 1
No. of Cycles: 1
Configuration: AlphaScreen
Used optic modules	excitation/emission filters	gain values and integration start/time (s):
1: AlphaLISA: 680/615 3600 0.12/0.3
2: -
3: -
4: -
5: -
Focal height [mm]: 10.1
Chromatic: 1
Cycle: 1
	1	2	3	4	5	6	7	8	9	10	11	12	13	14	15	16	17	18	19	20	21	22	23	24	25	26	27	28	29	30	31	32	33	34	35	36	37	38	39	40	41	42	43	44	45	46	47	48
A	1388425	1323749	1941724	1429883	1778134	1513217	996816	1189115	1886567	969323	1791301	1698923	1883109	1478827	1404974	1489524	1845394	1733028	1831258	1199546	1719785	1079485	1697384	1345827	1786551	1951547	1841024	1858694	1846439	1706941	1503565	1177620	1915314	1564479	1963194	1638541	1822119	1560622	1950559	1975753	1709278	1788128	1124838	1350862	1512210	123348	1513692	20805
B	1357056	1616311	1568830	1271632	1180090	1067287	1471854	1499290	1539494	1568298	1461404	1005784	1560432	1493514	1533243	1622505	1699607	516686	932995	1681025	1645552	1625925	1547360	1641866	1661379	1567082	1543674	1478922	1412194	1588875	1547265	1587203	1497067	1546904	1567728	1568108	1203213	1699550	1590547	1601206	1478105	1528854	1542667	1560660	1223011	89984	1550191	23427
C	1797514	2053520	1980845	1744504	1813265	1882957	1423898	1740704	1834944	1806216	1917936	1778666	1761623	1920919	1839181	2024317	1917955	1765442	1705307	2004823	1788508	1985063	1974385	1868536	1982080	1845147	1991903	1960154	1865116	1753453	1877542	1914782	1812923	1991713	1868688	1788128	1949533	2036040	1919342	1831011	1912787	2113636	1861848	1878131	1341989	140505	1924529	7391
D	1290556	1580040	1471417	1459200	1458440	1369064	1364010	1442746	1398172	1533794	1424563	1466344	1430149	1465432	1450251	1420079	1270188	1461252	1541622	1564289	1425342	1538259	1527220	1619066	1552224	1522660	1617907	1604854	1559710	1558456	1489828	1554276	1598318	1564726	1570863	1523097	1515687	1592143	1594556	1584448	1545783	1520475	1521368	1628091	1147220	133190	1540653	4446
E	1732059	2044951	1828009	1423955	188385	161557	193420	415321	1007589	1231732	1803442	1592656	1578292	1572934	1860822	1645590	1783568	1674014	1886928	1616064	1927873	181222	182020	112442	207518	613358	1633506	1720602	1644260	1621973	1420383	1406076	1459561	1683856	1895231	1702647	1577152	1530621	1765784	1698486	1707967	1802093	1852253	1607647	1663716	195111	1864242	30419
F	1478732	1526840	1443943	1283298	50027	62548	151392	530689	1240852	1303229	1346644	1085147	1403948	1340032	1478466	1545023	1023701	1057635	1121589	1294546	1694572	43624	71440	98572	597664	1152388	1362186	1268763	1411073	1485971	1524750	1554257	1490037	1457623	1637306	1503907	1552642	1693394	1461024	1459770	1288238	1440314	1402238	1431270	1145947	96292	1429313	23484
G	1873172	1717790	1854856	1671601	118731	188955	202654	249641	182495	473328	702924	1231485	1612682	1673349	1702666	1808021	1675249	1703312	1913623	1849156	1808762	166136	137826	170620	196137	239077	434644	575567	1305661	1794550	1839580	1709145	1735574	1342293	1713705	1699056	1800687	1676560	1844634	1663450	1913737	1854818	1798559	1782561	1197361	173736	1770705	5852
H	1346549	1448598	1479549	1385993	18943	27398	42237	62643	116394	260756	890302	1393004	1394714	1474533	1411852	1352857	1593036	1523686	1581389	1551616	1639586	25137	29773	38133	51015	161975	318896	557232	1372807	1386335	1579907	1562370	1445292	1643310	1622790	1584524	1630086	1691969	1485724	1399882	1480442	1471531	1536986	1405354	1194302	113449	1535561	5719
I	1525244	1524826	1794056	1685034	168815	148428	316236	851143	1245906	1280220	1411282	1585284	1619674	1459637	1446546	1494502	1545004	1687846	1659460	1271138	1607210	162070	190950	245366	959823	1186607	1479701	1287706	1586405	1541147	1556955	1661113	1678498	1855046	1676047	1625032	1413771	1831752	1456008	1720488	1747924	1723186	1565885	1522603	1181097	132829	1741863	25327
J	1879480	779551	1490949	1377899	174610	314944	636557	1015816	1073405	1133255	1236102	1297909	1303799	788918	788728	724888	1360286	1309670	1315180	1417780	1072873	171418	267805	630344	1172965	1261068	1215582	1326542	1344288	1071866	1451429	1421694	1393745	1361920	1230972	1501817	1499290	1471398	1390724	1394334	1304122	1452075	1406190	1393042	1114027	110884	1354149	19798
K	1572307	1513692	1512875	1624785	1288352	1349646	1509056	1356334	1378754	1416450	1478637	1538183	1219268	1520798	1370603	1499176	1753111	1606659	1709886	1522926	1666775	1497789	1331064	1405411	1541641	1446736	1678954	1429560	1325858	1581389	1558380	1625906	1507555	1708024	1729741	1733104	1809579	1804373	1715909	1849821	1756664	1760540	1713040	1628718	1315921	165794	1623759	5358
L	1207013	1303590	1248927	1370090	45828	61845	166953	812212	1122007	1200097	1251416	1224911	1254475	1264792	1000635	1207298	1415367	1395455	1464824	1370584	1395170	55651	94981	182115	825436	1405715	1158088	1318961	1320120	1434728	1476072	1399217	1420611	1326466	1534022	1298479	1444304	1538715	1548994	1518157	1564574	1468054	1324452	1427945	98515	118009	1363611	4769
M	1424563	1599496	1595525	891879	1503204	1695503	1526460	1315218	1390952	1476490	1437616	1593530	1646996	1677415	1442461	1639472	1257192	1713572	1526498	1420630	1377139	1742946	1474191	1698657	1730140	1727366	1801694	1607400	1554048	1830802	1740400	1845888	1697840	1765727	1676959	1749843	1904750	1752313	1679182	1727157	1748589	1490759	1774657	1455571	1398799	121182	1629915	23313
N	1296408	1331653	1334028	834176	1399749	1325440	1274748	1229737	1146574	903811	1202776	1111728	1058338	1403074	1341343	1363725	1182902	1515858	1392396	1441131	1559501	1385822	1598888	1470600	1436685	1517530	1513977	1519145	1424525	1552110	1580952	1625697	1590756	1568203	1481468	1499062	1641714	1694344	1515155	1551901	1552262	1612245	1461499	1279137	1275090	164730	1519791	23864
O	1168823	1657066	1594879	1733161	1620795	1525491	1613860	1753073	1691190	1678365	1716441	1584638	1622581	1642873	1752389	1648820	1809218	1630675	1608464	1611656	1572383	1659308	1564764	1835153	1807603	1674375	1813284	1679923	1759913	1809123	1796070	1659764	1721628	1794208	1833367	1765822	1794740	1669511	1704908	1780224	1933421	1739146	1715358	1795728	1203916	184946	1783264	5909
P	1243132	1233917	1312900	1291943	1313242	1181667	1410997	1348430	1354035	1424335	1371876	1349855	1340735	1387836	1334807	1344858	1370793	1466477	1492830	1447230	1506681	1467180	1477497	1461860	1396481	1474533	1463627	1556043	1611504	1492089	1346663	1520266	1579584	1696244	1626761	1568488	1567956	1590832	1628148	1490683	1532407	1561762	1637420	1654539	1124040	109136	1429959	4085
Q	1137606	1539323	1706637	1524902	167257	150784	99161	233548	776872	1186113	1587127	1555435	1541717	1582643	1614848	1797799	1399939	1737037	1414132	1158753	1700766	1628338	1623911	1803309	1612454	1784518	1680474	1524066	1773289	1916644	1948773	1814994	1739146	1433854	1843000	1611181	1839884	1791130	1702780	1781402	1574644	1712964	1693660	1710076	1697460	124583	1689917	23674
R	1330475	1264469	1397203	1230668	43624	71269	142690	399665	1109942	1273475	1132438	1285369	1366993	1215297	1302849	1323008	1384891	724546	1035728	1205151	1218603	1290024	1117732	828115	1610269	1463570	1518347	1398134	1367886	1619769	1495357	1423309	1539456	1400300	1564441	1520589	1647604	1583061	1552471	1630599	1581560	1562351	1479701	1498397	1068826	169708	1624405	23883
S	1413866	1427565	1507612	1056020	110257	105488	140125	154546	177270	376029	614194	1005233	1468529	1610155	1527600	1707606	1568222	1647395	1762383	1620301	1519335	1540634	1671354	1683020	1663222	1711121	1792498	1602023	1674869	1609756	1768368	1783929	1808971	1485553	1361654	1815621	1470486	1696206	1754365	1758716	1853735	1725143	1836502	1647718	1516371	135432	1718683	4921
T	1408622	1304103	1174466	1231295	19095	20596	25365	58064	136439	237557	1018381	1139677	1253620	1356315	1335605	1304502	1479454	1381623	1303685	1461119	1428895	1487168	1437939	1544149	1211630	1425646	1611770	1472861	1504781	1513977	1640460	1496383	1543465	1241992	1504800	1491595	1569400	1631625	1604892	1535238	1663032	1541983	1517796	1562313	1427337	102448	1519278	5377
U	791046	1214879	1290309	1463361	103436	110542	250173	419140	547428	731196	1179729	983098	1201123	1402941	1030351	1143515	1320899	1536549	1361483	1097953	1133502	1377728	1135706	1204771	1389299	1433246	1131830	1210984	1293368	1476338	1336422	1115262	1030503	1407900	915173	959842	1358386	1528645	1189476	1442005	1327606	1413372	1432068	1228958	1205702	69331	1308701	21090
V	1253088	1098352	1164282	1179311	128592	347491	610527	956479	841586	1031624	1076179	1184650	1102000	1038046	1212219	1275622	1163237	1259453	1289853	1320671	1262607	1362452	1325516	1292361	1269789	1295192	1307466	1213245	1363250	1381870	1451049	1312881	1178038	1410465	1505199	1491880	1647623	1466933	1341723	1511963	1571642	1473355	1551217	1462392	962540	97185	1536397	23104
W	1452379	1242486	1382687	1512058	1046691	1145662	1291107	974529	1221909	1200344	1331140	1200743	1243873	1340165	1256907	1231409	1369064	1388216	1431175	1367734	1515801	1528056	1378146	1560052	1505256	1381281	1434576	1504610	1514946	1457395	1559539	1606507	1535352	1574454	1576791	1597577	1654197	1612720	1619104	1569419	1620415	1706827	1599610	1645552	1412707	113962	1650207	5662
X	1172224	1167037	1216304	1126244	70015	94012	254543	609824	1002516	1100081	1229623	1149481	1072778	1202016	1179406	1218261	1197646	1205398	1164415	1287763	1186360	1255710	1277370	1311855	1305528	1262322	1349342	1323141	1315237	1389318	1483064	1256964	1449244	1478333	1484071	1451315	1423765	1402561	1387228	1359830	1498891	1464311	1616539	1500411	888516	120175	1509550	6023
Y	1115946	1529690	1083893	772293	1154820	1422568	1449719	1220332	1318429	1221700	1149177	1390116	1330722	1426216	864253	1056837	1156473	1384207	1354681	1134433	1588856	1530279	1469232	1164491	1192630	1540805	1528873	1431954	1310981	1213074	1440238	1490531	1586291	1558798	1266350	1542895	1270910	1247635	1593663	1646730	1599401	1523895	1427964	1476680	1133749	98173	1463019	22553
Z	1267870	836323	1308910	1288770	1318619	1324775	1284951	1216627	1363326	1343110	1312919	1105686	1208115	1251891	1233328	1333762	1343167	1175055	1374460	1473507	1353123	1468586	1389869	1284020	1338607	1418046	1394961	1338246	1321431	1306307	1508657	1292570	1286357	1432638	1409173	1482513	1438604	1331672	1179691	1466800	1549222	1468681	1276819	1559235	1383827	149777	1600883	26258
a	1505731	1525282	1429522	1474571	1447097	1458725	1443943	1483558	1406513	1514110	1588495	1421656	1590984	1501418	1363630	1348202	1474571	1495452	1493514	1446565	1599211	1430092	1592409	1557164	1456274	1575423	1464083	1591383	1450118	1596323	1599192	1647110	1769831	1603220	1625811	1614335	1672171	1704129	1310316	1586994	1639719	1616995	1618933	1626951	1312710	125210	1636888	4750
b	1577418	1402390	1408698	1258028	1232492	1334769	1291373	1309062	1344915	1398552	1284571	1121722	1441036	1292513	1363915	1258313	1336270	1190863	1371021	1343832	1517150	1359545	1365093	1230972	1412004	1340849	1466496	1464881	1485781	1338189	1375258	1396234	1459048	1538316	1444380	1563681	1175017	1486313	1506928	1477060	1490018	1382098	1587450	1455210	1253563	108965	1459048	5662
c	1178266	1394524	1425893	1165213	1185049	1247464	1240206	954997	1391845	1222004	1377880	1340640	829198	1042112	1439307	1456559	1621840	1402770	1548120	1323806	1212941	1017906	1474913	1388938	1213207	1600389	1306744	1384986	1531172	1604607	1607704	1382212	1619028	1522907	1380426	1608635	1561439	1618496	1494445	1484223	1631473	1663222	1414075	1274463	121144	77330	1473469	28614
d	1105306	1270435	1252746	1273646	1326827	1284628	1145738	955985	1343965	1426425	1411966	1183016	1157746	1342046	1222460	1329316	1412042	1307618	798342	1461404	1372123	1346131	1536169	1561838	1349988	1467237	1461404	1509550	1398761	1556005	1552604	1474590	1518765	1569286	1512514	1488308	1486484	1543883	1452398	1545954	1574986	1606184	1471759	1445900	1287402	102847	1614639	24339
e	1344725	1025582	1276059	1233328	1428914	1402789	1312501	1096946	1544909	1564612	1322799	1523325	1474229	1415063	1478200	1567196	1501323	1548576	1624671	1642550	1478827	1470353	1554105	1592390	1529785	1643823	1604683	1587374	1585284	1589426	1727822	1633221	1537689	1654064	1516770	1524427	1671981	1508372	1741768	1616406	1526992	1648459	1613708	1635995	1431118	86906	1622258	4769
f	1228388	1278396	1347784	1285236	1158715	1394790	1320025	1365682	1413239	1270796	1199413	1415424	1429503	1348924	1439497	1423841	1409287	1367848	1447496	1457148	1528303	1457395	1533053	1504230	1571338	1512362	1517986	1550628	1528322	1532977	1586386	1613898	1468453	1539114	1501760	1492716	1546961	1382155	1553345	1572421	1582719	1533471	1460986	1127232	1015987	103531	1628547	7676
Testname: NLRP3 Alpha
Date: 18-Apr-2019 Time: 19:22:27 (UTC--4)
ID1: 3000100976
ID2: 3000100976
ID3: 3000100976
No. of Channels / Multichromatics: 1
No. of Cycles: 1
Configuration: AlphaScreen
Used optic modules	excitation/emission filters	gain values and integration start/time (s):
1: AlphaLISA: 680/615 3600 0.12/0.3
2: -
3: -
4: -
5: -
Focal height [mm]: 10.1
Chromatic: 1
Cycle: 1
	1	2	3	4	5	6	7	8	9	10	11	12	13	14	15	16	17	18	19	20	21	22	23	24	25	26	27	28	29	30	31	32	33	34	35	36	37	38	39	40	41	42	43	44	45	46	47	48
A	381121	260566	1312159	409431	1334579	850079	1799167	1658757	841795	805828	1176461	1306060	1627369	1643424	1772605	1990250	1826166	1881589	1629782	1864736	1922477	1727993	171304	406638	176491	875311	678167	1191623	1219857	1409249	1262322	1803746	1887840	1696510	2043678	1601928	1948298	2066079	1906650	1659422	1912160	1731280	1402466	1656762	1743478	146167	1589483	22534
B	101650	121999	312151	620977	788272	1123261	1004492	1333230	1251625	1471303	1387836	1567804	1576525	1319531	1496991	1514509	1544700	1592371	1506263	1530051	1451619	1533585	362672	122398	465272	151753	1005575	548397	1284761	1018305	1407026	1435526	1703711	1527030	1651974	1559273	1608388	1571756	1462506	1413429	1581142	1578501	1608692	1513084	1380673	86298	1586709	21223
C	289978	342076	889143	740810	1238325	1369501	1524560	1582719	1560850	1551027	1624519	1618325	1704984	1660543	1646502	1695579	1793999	1955252	1806425	1807413	1758773	1847427	291555	412053	294101	686394	433808	1454013	1088130	1535523	1584049	1893768	1845090	1988863	1848719	1974708	1808591	1909766	1902964	1868802	1813854	1818699	1307808	1549013	1679524	217056	2091463	5377
D	288971	152513	1034037	252358	1116402	619020	822396	654341	1264925	1276344	1370546	1279479	1535390	1486332	1358519	1527448	1379666	1491310	1413543	1560793	1477934	1543959	104481	421249	103094	889580	229121	1287972	1376740	1501836	1478447	1533680	1506054	1633164	1576240	1574587	1729513	1669986	1631587	1569343	1625260	1604455	1636508	1748380	1161831	99351	1645229	4978
E	975365	1040174	1939501	1702343	1961978	956669	1833063	1626533	1774258	1913338	1980826	1930761	1703445	1493039	2180744	1903857	1979249	1872564	1850847	1942560	1885693	1892970	122911	1295553	444866	1554162	1326770	1598128	1621422	1804183	1761281	1898936	1577057	1762668	1840815	1823677	1653703	1905225	1979344	1878378	1774619	1531457	1920805	1866370	1286984	177232	1775683	23579
F	228627	149302	857983	150556	1255121	204383	1266426	424251	1527733	990812	1513293	1381832	1476528	1578273	1582073	1530431	1568792	1683552	1591801	1301367	1435678	1514585	116850	96767	401489	346541	703095	1414132	1185239	1574131	1472804	1587963	1682830	1161413	1709316	1570730	1535979	1493913	1513331	1562313	1474343	1544035	1618287	1542078	1279517	121011	1591554	23712
G	926744	256766	985644	516192	1197950	1172243	1317878	1555264	1725466	1875072	1681196	1704547	1858314	1864356	1863425	1866085	1862741	1821663	1861981	1920311	1794588	1426178	126521	95190	816544	281428	1405202	1018153	1922952	1608787	1745891	1812182	1825995	1966272	1297054	1939767	1767684	1880829	1853013	1825121	1855901	1819592	1915922	1851284	1436571	137845	1837110	4807
H	430198	345363	795093	380418	1121703	1041504	1380977	1249763	1393574	1482513	1458402	1510386	1549659	1596646	1473545	1048781	1623474	1512286	1573884	1515706	1689195	1515877	339245	315229	1250808	1101183	1323483	1399274	1623379	1412232	1616064	1642569	1676313	1703540	1501912	1601035	1534953	1544035	1699417	1511678	1511203	1562237	1543066	1498454	1343794	78641	1569476	5244
I	549727	262447	1213169	1440276	1635482	1528892	1652088	1502634	1533357	1072531	988057	1041846	1661683	1772320	1667839	1767665	1613290	1721077	1691380	1477668	1542344	1761927	868699	450338	1139829	1119062	1709639	1403055	1559862	1604037	1738937	1683799	1631017	1599249	1655261	1765613	1827629	1793429	1714826	1652031	1486997	1666756	1700082	1692254	1182997	153216	1588628	22743
J	94012	545015	135014	858648	331417	1073785	943920	1175910	903241	1231960	1347271	1342559	1158544	1329297	1241270	1274425	1263101	1455362	1329354	1426501	1442157	1339956	267197	156199	747802	320017	1214556	1048192	1182788	1218052	1386506	1365359	1402979	1404119	1359184	1270435	1422207	1452341	1401858	1298688	1518556	1406684	1262512	1299486	855608	124811	1465945	19912
K	800147	119966	1075875	177042	1205645	126198	1177183	974244	1433265	1382839	1269466	1227590	1357493	1499765	1557677	1589103	1530469	1554580	1683837	1423537	1596019	1562560	254087	1008976	301245	1552490	530176	1082487	1287155	1374270	1509702	1638294	1325725	1541033	1637458	1666680	1650169	1777241	1693888	1592732	1606621	1610573	1686687	1650226	819489	101783	1510120	4560
L	243979	275196	819527	933736	1125408	1034227	1164206	1184460	1274653	1300645	767505	1309955	1214537	1218185	1250333	1324661	1363117	1094970	1376132	1232815	1418540	1168614	930867	567872	1268725	1012187	1374821	1203631	1376987	1268212	1382269	1447895	1332660	1365416	1374878	1470448	1504610	1393194	1406152	1411966	1457224	1453519	1411396	1269922	752723	121581	1387950	4636
M	199595	553014	1246932	740544	1041200	947454	1499062	1374650	1202719	1091968	1503394	1549488	1584885	1837110	1413201	1625773	1690734	1545460	1281968	1573029	1293102	1782542	543134	460902	1473412	1122045	1651556	1693755	1709126	1269067	1809978	1625716	1587488	1734548	1786684	1999465	1605196	1809864	1843551	1743915	1661455	1742870	1871975	1823259	1697973	182343	1841993	27151
N	169613	74480	340119	83657	696540	263644	970881	917586	998735	1105363	1348126	1237223	1437635	1256280	1408413	1347993	1433132	1281075	1629288	1401421	1394277	1314857	129010	616816	268584	1194682	740506	1271176	1354282	1467351	1505123	1663811	1516713	1446489	1670252	1645894	1620358	1684236	1542933	1494958	1682754	1598470	1726948	1545688	1051612	133570	1675743	23199
O	269534	165338	244283	541652	665000	806056	1041409	1000806	1452113	1594765	1532274	1626818	1429465	1604360	1619237	1563529	1579090	1657351	1742490	1722027	1449301	1770781	108718	351196	189297	849528	462973	1296731	1035975	1098390	1540824	1463627	1688644	1758469	1808135	1775322	1821492	1551046	1752237	1846762	1734434	1783663	1779065	1858181	1569837	145027	1810491	4389
P	65417	361190	462232	220571	893950	525369	1213131	1185296	1294071	1169564	1404195	1374840	1314990	1445615	1355004	1495756	1412992	1424392	1200420	1046349	1451600	1393080	140904	430521	214814	1076046	872157	1380673	1236710	1465147	1490892	1555625	1606184	1610725	1567614	1647642	1638617	1582472	1666756	1601795	1629193	1538943	1445615	1623037	1262721	146927	1582605	6270
Q	597246	84208	1541470	162431	1578862	174857	1586329	273182	1629288	1213112	1323331	928397	1603695	1828332	1467389	1743801	1834830	1704566	1937164	1645989	1648630	1679391	54055	1032612	113107	1315351	304779	1771427	1062290	1725238	1609623	1834450	1774049	1901349	1872963	1942028	1790142	1933402	1800478	2009934	1966880	1938874	1893122	1943339	1596456	199994	1777203	21755
R	472758	494019	768683	608380	1258788	663233	1020908	806493	1187652	1077813	1449092	1252309	1402523	1452455	1432999	1407862	1610915	1529652	1194891	1304882	1577114	1353617	110238	76399	257982	323133	377853	324919	754300	1259016	1540862	1541926	1296047	1491158	1666927	1523002	1615437	1727461	1384188	1401250	1680094	1691190	1439155	1760122	1404784	157263	1633696	23161
S	358796	138700	964459	140752	1638807	149872	1510747	654132	1115813	808659	1223600	1086325	1548424	1573922	1860727	1693527	1680816	1641866	1713173	1695408	1774581	1625393	346313	142120	550392	402097	1329335	1415253	1465907	1397754	1790313	1849023	1819079	1927683	1709335	1974974	1629117	1773118	1875870	1641258	1751021	1809807	2007844	1809978	1444779	163457	1877960	4788
T	359271	221445	891024	485830	1043841	818862	1055184	1227305	1039433	1242752	1287497	1302412	1369653	1368209	1491519	1394049	1409819	1497998	1478713	1453690	1387551	1306516	838147	416727	1219515	713184	1395227	1187424	1564574	1318410	1517378	1530640	1497143	1685832	1736847	1539950	1665920	1619997	1594024	1581902	1474590	1713743	1681063	1620187	1376645	111245	1562636	5719
U	115330	555085	449616	858002	935636	1329677	1161660	1174390	1000160	1261980	997044	1064988	1367411	1453576	1307656	1284134	1264830	1311057	1262208	1182921	1262968	1570977	148979	381406	225568	973503	792091	1089783	508953	1307922	1005955	1365340	1273418	1631967	1517549	1707321	1441986	1420478	1611523	1406912	1427508	1585797	1635273	1499480	1230516	122512	1622980	20672
V	102334	45391	210121	132487	613776	118275	834803	432193	1097402	885267	1105287	1113799	1266388	1036906	1203365	1121228	1151343	1127897	1178893	1275812	1220712	1302279	185535	98477	670187	131594	1134224	331721	1240054	635911	1360343	1133673	1063525	1068123	1385556	1376227	1577912	1292152	1508125	1542534	1249212	1413353	1430263	1573542	1334370	137826	1757595	22781
W	56810	392255	103056	102999	414694	160664	1101430	230831	1187215	339625	1380844	626848	1336004	1037894	1352914	1082316	1298650	1255311	1267395	1319778	1442917	1254684	117515	447754	80047	889257	117838	1197000	109288	1440086	142918	1543256	128060	1607381	325280	1489011	1419946	1568032	1714750	1803404	1769375	1676351	1541337	1781345	1204809	115881	1587678	5890
X	359157	118408	692208	215042	918954	366434	1067591	737580	1030750	884545	1254893	1021896	1242030	1163541	1246514	1281018	1334617	1078820	1200667	1300246	1294869	1315161	160588	116014	541006	94525	990280	100605	1161489	114798	1217824	95646	1329696	225492	1481259	900980	1466686	940614	1317099	1439041	1416051	1389052	1352781	1517473	1447192	129694	1553592	5225
Y	467400	186086	904343	1017659	1033087	1515706	1038350	1244804	1438110	1473507	1649143	1612625	1142242	1676902	1471132	1602593	1697080	1340944	1570312	1360324	1598337	1534630	142614	1345200	215631	1475901	888174	1482399	1131868	1560603	1530165	1489581	1588400	1734035	1806292	1691437	1581256	1640916	1828446	1740457	1761927	1458896	1821796	1704452	1040782	155876	1707872	26011
Z	452789	776644	762527	768037	962464	927352	1064000	1290328	1354149	1302146	1212656	1333287	1343243	1247996	1127004	1304844	1476566	1226317	1290347	1455989	1293311	1503584	132943	74005	66956	95874	476691	513361	1180698	1135725	1305490	1319987	1441397	1172072	1392282	1421846	1582225	1603334	1502957	1580230	1639472	1652487	1557335	1545764	1334579	81035	1557715	22819
a	160493	1591877	143488	238583	147554	1230706	653600	1023207	1100841	1608711	1430206	1555891	1511640	1473716	1532749	1488745	1549944	1642588	1611808	1524560	1527771	1663963	369094	962996	866381	1309214	1430282	1641752	1559083	1722787	1596190	1651860	1692292	1652088	1567956	1683818	1707967	1798654	1689993	1837015	1658890	1649314	1741141	1784537	1175435	136458	1718284	5415
b	412756	784320	815898	1206576	1159798	1158848	1481487	1078421	1417571	1163180	1271271	1014144	1293292	1237565	1395037	1344573	1468073	1336992	1456768	1359412	1492583	1328195	102011	307572	108623	980400	1014942	651187	1174029	1380236	1393935	1425969	1543826	1486522	1511013	1573219	1562959	1451163	1515953	1442955	1557810	1595791	1707131	1641239	913634	94183	1593948	5035
c	51585	38570	59014	123538	185022	158251	172596	727966	1135744	1196981	1138271	1007456	1226298	1467864	1504344	1465831	1515250	1336745	1499803	1367715	1442518	1451353	149340	179664	201077	1234715	485906	1367335	988950	1523724	1392130	1544016	1474951	1646084	1319284	1158563	1595620	1629687	1666186	1585588	1644241	1629915	1621118	1475179	1426634	112613	1633848	22040
d	498085	186979	822833	360848	1183396	503120	1274178	923856	1409097	1099074	1372636	1159988	1389280	1042321	1484223	1289150	2157203	624017	1455039	1492146	1438699	1210205	143697	526281	509675	1155865	1237451	1287478	1291449	1446090	1564004	1463323	1408071	1433873	1599344	1510766	1548937	1509607	1522337	1502520	1546410	1568431	1677377	1452550	1105211	106818	1528512	21831
e	458793	499282	974529	885590	1136067	1060618	1247844	1418521	1313527	1053189	1188089	1359925	1539019	1460188	1245982	1597387	1452436	1333363	1468149	1403036	1429959	1530317	547219	457140	1168747	889960	1492184	1360039	1471949	1465584	1609224	1635919	1702267	1729399	1757500	1582092	1706124	1812904	1693983	1752351	1717315	1719443	1711330	1663849	772331	145502	1733997	4180
f	790381	119700	912380	286463	939170	783161	1350254	873563	1284248	1208476	1375315	1325839	1289036	1403872	1398514	1428591	1356771	1384568	1380293	1281968	1389964	1363592	786030	275348	894406	848502	1300531	1424810	1361217	1478523	1544396	1549849	1379248	1500810	1511127	1461024	1527277	1553098	1499461	1521292	1569457	1555131	1528075	1532407	1008615	131271	1615950	8189
Testname: NLRP3 Alpha
Date: 4/5/2019 Time: 9:30:53 PM
ID1: 3000100100
ID2: 3000100100
ID3: 3000100100
No. of Channels / Multichromatics: 1
No. of Cycles: 1
Configuration: AlphaScreen
Used optic modules	excitation/emission filters	gain values and integration start/time (s):
1: AlphaLISA: 680/615 3600 0.12/0.3
2: -
3: -
4: -
5: -
Focal height [mm]: 10.1
Chromatic: 1
Cycle: 1
	1	2	3	4	5	6	7	8	9	10	11	12	13	14	15	16	17	18	19	20	21	22	23	24	25	26	27	28	29	30	31	32	33	34	35	36	37	38	39	40	41	42	43	44	45	46	47	48
A	49647	97204	459249	386479	593161	433903	742558	607696	694811	608475	660269	716927	474905	699561	680732	808564	776321	707902	695419	730949	749512	687211	79420	76551	100016	144970	259274	505096	514406	598424	621338	750766	617082	691600	753559	653581	669085	595061	743147	703627	700777	757568	732887	788728	315153	82289	735509	10697
B	12065	223611	87742	261174	278369	383287	293018	486286	368106	361893	485222	526357	516249	407816	569107	520942	458337	365997	484272	318421	629603	436240	63137	128022	313823	166592	347206	355490	379392	471504	518301	537833	530556	546307	510264	613358	576080	563559	577125	592686	628710	520429	518567	598861	202198	48602	528352	7752
C	33668	357238	209931	414333	326933	542089	531487	571957	556548	648432	634657	676362	758936	666387	742254	666596	705527	676001	652555	626677	626126	649591	84683	248045	98686	385719	187720	573496	459743	453834	551684	689035	640585	648280	715635	711360	750291	724812	717345	768417	746852	753692	786125	750443	498997	76646	65056	1596
D	124070	71307	458869	148504	423852	344109	448894	481954	450756	488357	470193	484747	503956	582483	470193	467153	433466	430217	464987	510245	526604	557137	15200	144172	32927	278312	85994	344603	450984	446443	508250	456285	495140	523146	493506	501752	515147	568784	574218	484405	560310	533672	562248	438995	200450	35454	613434	2128
E	323323	276678	710391	521227	743204	693139	879035	693614	834632	728023	744135	778354	742919	795568	814568	783294	818615	736421	676400	782382	857451	805429	128231	652080	561032	640832	655348	732260	710524	682271	877705	746149	770754	748676	741247	670225	879947	859807	799615	758499	833340	803206	789260	917472	535572	78280	765358	12939
F	24472	43092	256576	58444	356915	30457	495254	124564	438007	382907	485146	471485	525312	548454	529777	533463	577942	536180	518491	467343	541937	518909	125514	89186	342855	467704	501980	534850	537681	560633	594358	681321	533311	613244	642694	586359	554800	573078	644879	553812	644024	613054	623409	600362	304133	62282	50939	2888
G	138795	90877	265867	294063	545547	369645	454879	467780	665000	666881	706097	766973	582749	650617	731158	798836	670282	716167	792148	788690	822187	760152	86260	94753	526167	186865	712652	577030	703608	606708	725211	735471	741665	772787	802788	793269	783351	856292	754281	814701	809096	821864	960887	837159	732184	88388	748220	2033
H	94164	188214	260623	220894	502911	490314	485450	538498	551361	544863	541766	554838	579158	556833	547903	570817	530632	587461	590615	613890	509827	584060	110846	365883	337687	438900	436810	566504	641744	546516	577030	614346	666311	593066	582179	595954	619818	635645	656393	703665	595707	583965	621832	618260	314982	44270	598272	2869
I	282606	298281	573781	602851	628482	578835	621338	688807	733248	558714	609843	632966	507433	674253	767581	673607	607734	633536	600172	708700	759373	641877	555522	348954	514159	481897	647425	698668	625100	612864	700511	628406	731633	688142	725933	685520	701119	676780	659148	644252	666007	704064	650389	691011	323608	82061	653790	10469
J	8208	224086	108452	322259	301074	410704	476311	516952	331436	472853	477223	525996	464721	458926	444524	523051	495292	394288	493278	342817	470117	380399	34428	12350	275614	306774	416119	503500	460123	465253	476957	271662	547333	549974	471181	508136	352336	458052	582673	524001	505343	560576	517560	487977	347928	44479	555598	7961
K	195548	41572	395067	28728	550943	445113	485659	433675	612028	615144	530955	626525	632700	661447	573040	663309	677046	536180	590330	534375	678870	662226	94696	253042	260832	513684	565098	549765	688427	579120	701974	712082	641744	609748	617975	696673	736041	658768	721069	680466	700283	704995	663841	736193	296780	76551	651567	2280
L	45505	80560	189829	242839	445569	437228	384066	444372	412015	482106	383819	459401	420451	384636	414105	443042	495710	463714	498655	515280	435271	440838	349543	15048	385415	57931	495197	267501	499491	502094	526889	531772	598823	422655	579690	365997	507129	577163	594434	393699	586055	485659	577220	516477	284810	43719	467628	1197
M	137199	99560	286045	157909	454404	279262	655405	493183	499795	481555	606024	420280	504013	607316	644917	587328	637089	720594	606119	513266	651928	660630	242250	77824	541633	323038	576441	507984	580526	640186	675735	618526	677179	650142	734046	684095	698516	658654	689263	665247	652935	705565	693823	760475	347624	42902	695191	9804
N	61617	14440	267368	39254	302024	39292	410153	370747	454822	448780	498370	542032	390165	358283	517218	308712	411217	406315	280269	562533	492651	328453	9557	103322	34694	238431	220476	460199	390127	424365	468027	578626	516135	592458	544578	528884	579519	572014	603554	604523	599906	565288	530784	537339	230736	28462	544179	9481
O	45049	74290	114247	160588	187492	462270	391115	497002	514596	608570	554876	661371	606442	642865	614289	633631	595137	506369	593731	644442	653657	687458	110827	76285	296970	53523	428317	362995	617101	492081	548283	508193	703304	572888	690441	646475	633669	628710	641535	665608	670168	705014	697262	604333	368220	62263	655975	2508
P	19171	100947	243010	54454	444353	311353	449502	399304	454442	415853	495330	486837	506597	466925	485355	479294	480092	464759	471675	494228	510150	532741	42788	185687	70908	318117	271890	498598	481973	524932	525217	553546	550031	498693	566447	578702	578037	579823	588278	533159	548340	534755	558524	578284	286368	57418	601388	2337
Q	221236	32566	513000	31103	720670	115615	628083	612959	638837	634429	484063	543837	689529	604732	658236	724204	560975	575890	594681	567435	644005	716186	30742	200203	87058	420584	459572	627304	532475	573325	699979	755136	695780	731386	755687	660098	770830	684988	735110	784472	874380	791768	710505	720822	540360	69711	754110	10526
R	118085	214814	337516	203680	451877	477831	443821	517332	399836	448875	475570	534318	552083	473670	485070	411787	420413	518719	482163	536560	531221	572375	56734	30913	255493	142652	336661	392008	516344	488490	561944	548435	560139	646114	585143	611287	581856	548910	645126	585143	586188	619780	561222	600267	454936	56905	593028	10849
S	56050	63422	325755	84664	523621	234080	549575	505704	590729	547827	618184	589399	604181	641250	668705	587233	642789	617538	672011	675146	647843	636006	87780	248919	276678	397841	391096	533767	495197	592743	476330	623086	567169	684152	636576	609900	718941	632168	650693	612142	668762	721658	727510	661048	457634	47709	650484	2527
T	25270	82099	267558	212534	288572	342969	428089	435195	367327	533064	453416	433523	480624	486875	491682	336509	543191	523203	539144	493734	488376	483968	256101	362121	400083	413630	526946	450243	556776	521018	544388	567739	524400	577923	578531	576726	559208	581609	646114	562039	564471	614403	604181	600552	429609	62586	596847	2166
U	49115	332291	230299	497477	462650	575643	606575	582559	515983	547903	528675	525331	574313	491853	598595	723691	573762	566846	559360	657039	603250	663271	58596	125324	199101	348498	349904	460883	574845	493544	548568	535268	537073	640281	577353	587119	642865	588734	684323	615372	626639	571216	617823	591831	402591	15504	586910	8930
V	44593	14649	124982	43434	399133	270598	377967	456209	439774	427500	383059	456475	457292	518339	426037	485051	372913	473176	428792	466013	471675	509124	222851	60933	381330	155401	465709	369987	466678	374908	451820	434264	355832	486267	458869	452637	324615	514159	401869	428507	430293	477584	480244	523982	315191	29868	489003	6498
W	8094	59337	174686	23579	433143	16226	547599	54967	504222	118180	503082	162678	509675	284126	630401	450205	468388	445892	513608	504412	506711	566371	29830	144685	36670	382546	28937	454689	27626	531354	44897	488129	66063	598101	176909	416803	452105	592116	570380	538061	577049	671935	601312	596980	335065	30324	615391	3135
X	12958	16055	143849	60895	269686	219602	363717	331607	452580	411920	276849	335692	332804	390089	382869	417449	467134	422978	444733	198151	361912	419710	115824	14155	163894	18411	349296	21660	428165	16967	424726	20083	390792	50578	475646	232237	463296	410818	500802	388417	473043	233719	386346	467970	439679	15618	462574	1330
Y	93043	151525	298642	464683	427462	584117	558885	560310	484785	561982	591470	576802	549157	554439	645601	592838	587727	644138	681036	467058	585561	694982	51870	59375	92473	75734	551361	343900	439204	560101	574237	731272	579937	646646	655861	570741	622820	651586	649249	723083	643891	679136	642580	679744	296495	51547	664069	11514
Z	110789	232788	314811	234194	307667	420945	335958	420755	423548	358701	448666	470383	500441	462346	499130	331835	320435	409849	393699	484538	309377	437285	122550	51376	143488	124165	375231	318782	403921	426303	528295	495216	515280	532152	502512	567150	539448	508820	584212	584345	544844	501790	528162	497952	318782	54549	566789	10203
a	31388	31331	53181	82859	65189	345420	201932	520562	450984	515489	525768	519802	592705	524628	596144	511157	562438	564243	532874	597759	586340	538308	55575	292676	249432	424650	361456	606955	519232	621395	469205	653752	580754	540417	620597	656431	609387	631389	636234	656336	654436	590235	593332	582350	403370	38988	606537	2356
b	54473	210064	270294	390963	386973	402382	6213	369493	463562	413022	440515	369645	469072	437418	440876	454480	468407	405612	463106	352431	426550	435195	25555	94772	127034	346940	319542	431680	411521	447374	443726	409963	572014	512924	522595	514254	408766	498712	573933	515983	545072	610584	543495	565611	442586	42313	525027	2451
c	3325	29051	21926	21090	17822	89680	51737	205181	419140	499358	448742	571900	500878	493753	474639	529587	498123	432231	447127	494836	597550	573059	17176	48203	75943	316578	338732	444695	465766	415910	492157	596619	536408	445379	566162	428944	507851	406942	531639	580089	592591	394592	516496	535268	324102	27056	559170	8873
d	54948	14288	391305	66975	364002	112670	473575	210083	575187	456266	490162	376257	428431	394516	514292	507737	520695	466545	424745	466963	471029	504583	78755	319523	147554	381539	407683	467210	453055	464322	516724	441522	560690	361779	500536	457387	483417	506046	502550	527136	534052	480510	544103	541690	318231	35606	582331	10583
e	58558	143032	358188	340442	474563	478154	414105	411901	360335	423814	7600	402496	499396	487179	456532	482315	529131	401242	462498	485868	445417	446139	166364	41838	353381	243884	415549	246924	366567	433599	461548	410685	484158	497420	376485	432098	445949	479978	477565	443593	474905	381919	532551	518377	273562	14383	471523	1748
f	42579	34960	255455	121353	332348	195624	356972	420831	395504	352298	446253	404909	369778	370481	469699	350170	373160	373616	409241	411825	437228	300238	67108	99256	211128	273068	336623	369208	260547	317870	291574	329707	369132	362957	433162	292391	491226	445911	436924	337231	433447	374547	438026	542963	258191	33611	565991	3591
