# Supplementary material for: Navigating from cellular phenotypic screen to clinical candidate: selective targeting of the NLRP3 inflammasome
Source: EMBO Mol Med. 2024 Dec 9;17(1):54–84. doi: 10.1038/s44321-024-00181-4 (PMC11730736; doi:10.1038/s44321-024-00181-4)
Supplement: Supplementary file 3 — Source data Fig. 1 [file 44321_2024_181_MOESM3_ESM.zip › Figure 1/Fig1D.xlsx]

## Sheet: NLRC4 Sytox
Index	Plate ID	Row	Column	Compound ID	Conc. [uM]	Well Type	Well Properties: Skipped	Well Properties: Reference	Fluorescence: Raw	Fluorescence: Normalized	Fluorescence: Corrected	Fluorescence: Correction Factor
1733	3000304982	5	5	MCC950	14.245	Compound			68385	-11.3687	-11.3687	0					[M]	Log [M]
1734	3000304982	5	6	MCC950	7.12251	Compound			73644	-22.6113	-22.6113	0					1.4245e-05	-4.84634
1735	3000304982	5	7	MCC950	3.56125	Compound			76911	-29.5954	-29.5954	0					7.12251e-06	-5.14737
1736	3000304982	5	8	MCC950	1.78063	Compound			67334	-9.12191	-9.12191	0					3.56125e-06	-5.4484
1737	3000304982	5	9	MCC950	0.890313	Compound			70068	-14.9666	-14.9666	0					1.78063e-06	-5.74943
1738	3000304982	5	10	MCC950	0.445157	Compound			62568	1.06675	1.06675	0					8.90313e-07	-6.05046
1739	3000304982	5	11	MCC950	0.222578	Compound			74240	-23.8854	-23.8854	0					4.45157e-07	-6.35149
1740	3000304982	5	12	MCC950	0.111289	Compound			74238	-23.8811	-23.8811	0					2.22578e-07	-6.65252
1741	3000304982	5	13	MCC950	0.0556446	Compound			72310	-19.7595	-19.7595	0					1.11289e-07	-6.95355
1742	3000304982	5	14	MCC950	0.0278223	Compound			63892	-1.76367	-1.76367	0					5.56446e-08	-7.25458
1743	3000304982	5	15	MCC950	0.0139112	Compound			73538	-22.3847	-22.3847	0					2.78223e-08	-7.55561
1750	3000304982	5	22	MCC950	14.245	Compound			74241	-23.8876	-23.8876	0					1.39112e-08	-7.85664
1751	3000304982	5	23	MCC950	7.12251	Compound			64614	-3.30715	-3.30715	0
1752	3000304982	5	24	MCC950	3.56125	Compound			57773	11.3174	11.3174	0
1753	3000304982	5	25	MCC950	1.78063	Compound			74807	-25.0975	-25.0975	0
1754	3000304982	5	26	MCC950	0.890313	Compound			71220	-17.4293	-17.4293	0
1755	3000304982	5	27	MCC950	0.445157	Compound			66195	-6.68698	-6.68698	0
1756	3000304982	5	28	MCC950	0.222578	Compound			77546	-30.9529	-30.9529	0
1757	3000304982	5	29	MCC950	0.111289	Compound			72977	-21.1854	-21.1854	0
1758	3000304982	5	30	MCC950	0.0556446	Compound			73410	-22.1111	-22.1111	0
1759	3000304982	5	31	MCC950	0.0278223	Compound			66290	-6.89006	-6.89006	0
1760	3000304982	5	32	MCC950	0.0139112	Compound			59390	7.86062	7.86062	0
2326	3000304982	17	22	MCC950	14.245	Compound			63780	-1.52424	-1.52424	0
2327	3000304982	17	23	MCC950	7.12251	Compound			54620	18.0578	18.0578	0
2328	3000304982	17	24	MCC950	3.56125	Compound			56518	14.0003	14.0003	0
2329	3000304982	17	25	MCC950	1.78063	Compound			53734	19.9519	19.9519	0
2330	3000304982	17	26	MCC950	0.890313	Compound			49735	28.5009	28.5009	0
2331	3000304982	17	27	MCC950	0.445157	Compound			54915	17.4272	17.4272	0
2332	3000304982	17	28	MCC950	0.222578	Compound			48612	30.9016	30.9016	0
2333	3000304982	17	29	MCC950	0.111289	Compound			61928	2.43493	2.43493	0
2334	3000304982	17	30	MCC950	0.0556446	Compound			53007	21.5061	21.5061	0
2335	3000304982	17	31	MCC950	0.0278223	Compound			46795	34.7859	34.7859	0
2336	3000304982	17	32	MCC950	0.0139112	Compound			60020	6.51382	6.51382	0
5736	3000304984	24	24	Cmpd B	14.245	Compound	N	N	55001	15.9011	15.9011	0
5738	3000304984	24	26	Cmpd B	7.12251	Compound	N	N	54435	17.1231	17.1231	0
5740	3000304984	24	28	Cmpd B	3.56125	Compound	N	N	34174	60.8668	60.8668	0
5742	3000304984	24	30	Cmpd B	1.78063	Compound	N	N	53311	19.5498	19.5498	0
5744	3000304984	24	32	Cmpd B	0.890313	Compound	N	N	46882	33.4301	33.4301	0
5746	3000304984	24	34	Cmpd B	0.445157	Compound	N	N	68098	-12.3755	-12.3755	0
5748	3000304984	24	36	Cmpd B	0.222578	Compound	N	N	55493	14.8389	14.8389	0
5750	3000304984	24	38	Cmpd B	0.111289	Compound	N	N	57131	11.3024	11.3024	0
5752	3000304984	24	40	Cmpd B	0.0556446	Compound	N	N	55818	14.1372	14.1372	0
5754	3000304984	24	42	Cmpd B	0.0278223	Compound	N	N	61635	1.57824	1.57824	0
5756	3000304984	24	44	Cmpd B	0.0139112	Compound	N	N	54343	17.3218	17.3218	0
16488	3000301457	24	24	Cmpd B	14.245	Compound	N	N	32127	5.87347	5.87347	0
16490	3000301457	24	26	Cmpd B	7.12251	Compound	N	N	32509	4.35491	4.35491	0
16492	3000301457	24	28	Cmpd B	3.56125	Compound	N	N	30159	13.6968	13.6968	0
16494	3000301457	24	30	Cmpd B	1.78063	Compound	N	N	28757	19.2701	19.2701	0
16496	3000301457	24	32	Cmpd B	0.890313	Compound	N	N	28609	19.8585	19.8585	0
16498	3000301457	24	34	Cmpd B	0.445157	Compound	N	N	33772	-0.665858	-0.665858	0
16500	3000301457	24	36	Cmpd B	0.222578	Compound	N	N	32149	5.78601	5.78601	0
16502	3000301457	24	38	Cmpd B	0.111289	Compound	N	N	36374	-11.0095	-11.0095	0
16504	3000301457	24	40	Cmpd B	0.0556446	Compound	N	N	30880	10.8306	10.8306	0
16506	3000301457	24	42	Cmpd B	0.0278223	Compound	N	N	33517	0.347836	0.347836	0
16508	3000301457	24	44	Cmpd B	0.0139112	Compound	N	N	30345	12.9574	12.9574	0

## Sheet: Corresponding rawdata
Testname: NLRP3 FI 485/520
Date: 4/5/2019 Time: 7:49:18 PM
ID1: 3000304982
ID2: 3000304982
ID3: 3000304982
No. of Channels / Multichromatics: 1
No. of Cycles: 1
Configuration: Fluorescence
Used optic modules	excitation/emission filters and gain values:
1: FI 485 520: 485/520 150
2: -
3: -
4: -
5: -
Focal height [mm]: 2.4
Chromatic: 1
Cycle: 1
	1	2	3	4	5	6	7	8	9	10	11	12	13	14	15	16	17	18	19	20	21	22	23	24	25	26	27	28	29	30	31	32	33	34	35	36	37	38	39	40	41	42	43	44	45	46	47	48
A	111203	104086	93135	99695	106942	109622	108107	96165	101743	111262	98339	104972	108750	110696	97843	103366	83081	97198	88758	100449	101045	107896	107420	103192	105336	102727	95532	101337	107485	110252	101557	103605	95160	93007	86314	96278	96382	94382	103604	93594	96280	98534	101287	107696	72358	101909	93305	21617
B	91432	77753	82387	80711	80464	97356	105748	96318	99318	102974	94595	105049	100800	87093	77504	75407	72862	74974	78586	77072	90970	91673	101798	87671	98981	98131	94810	100650	94564	96569	90608	87356	73656	76367	73845	72993	68445	77740	87945	84796	81745	76558	83053	80682	37105	73134	80536	22257
C	88161	73408	80145	79121	86038	83648	85929	77329	81335	89340	73499	83279	79157	75121	73321	62372	60339	65149	71538	69040	78439	81419	83005	83368	91538	88846	82918	96276	83610	69877	79913	70767	59468	70055	69011	66903	69396	66388	68011	67663	64749	61256	73768	67402	29999	61996	65378	17637
D	80657	64869	59201	58112	70455	67950	73796	75911	78261	71449	73199	69839	70827	72984	65563	69298	64810	50756	57832	62475	69461	63391	63231	72051	73584	73038	80382	79156	66901	69488	67690	62770	60906	69495	55954	65721	59999	62242	70034	56249	59707	63378	67336	61906	31504	59165	64961	19045
E	80293	75706	71512	68529	68385	73644	76911	67334	70068	62568	74240	74238	72310	63892	73538	84866	72900	63871	71538	70527	76369	74241	64614	57773	74807	71220	66195	77546	72977	73410	66290	59390	66114	59757	63903	68285	62942	67928	68842	59261	64774	60470	66247	62973	43398	64118	70616	16379
F	73216	51534	69434	60569	72215	58555	49550	61759	60305	64423	65856	70483	69956	60233	59559	61406	56373	58426	61161	69138	59103	61958	56828	56673	62284	60569	65695	61951	57675	66537	68436	59852	64751	68417	67037	57770	65037	56782	67460	57857	64018	59768	64605	65134	32421	70382	70527	17668
G	72916	62081	60255	73277	32821	31206	43784	57882	52170	63785	61188	55192	62087	54057	57425	57443	62945	60032	55875	54597	62663	29706	26873	33999	56038	53802	57922	56486	64079	63927	58319	59187	74467	66642	66906	56838	63366	63203	57367	57651	55085	63590	54873	56415	25841	55764	66575	12485
H	76743	49512	56857	62884	117731	121962	120873	65328	54206	50201	55047	55662	56593	60576	55237	55913	52704	57779	62671	60896	61976	121218	117760	119305	44958	48927	56871	53590	58628	58509	53776	50969	58810	50255	58594	62159	63165	59636	61171	58254	67174	58567	63612	56749	25716	63878	64910	13805
I	77183	70714	62155	65272	66778	65006	69128	66146	68251	58868	62257	72381	61893	61700	54263	65147	66171	71372	65339	67924	62965	62903	58976	62291	65025	59952	60097	54266	62698	66147	59169	68311	63741	65318	59728	55321	54018	63793	68796	68138	63785	58850	62938	54771	31569	57110	65698	13122
J	74176	61040	57040	57600	57223	51090	53070	51007	54175	59945	51990	57981	51868	62713	54605	60166	61727	54279	65513	64799	51710	47770	55931	55105	56183	62180	53646	57689	58717	58613	54560	56863	58927	55908	62968	57772	57745	56738	51421	58158	54556	58836	62071	60681	26261	58056	62953	14785
K	70518	67160	64474	56892	55988	50277	61396	46932	65326	55140	55317	51977	51725	54800	44933	62520	57559	57973	60067	54838	55372	50905	60767	56789	62215	53913	59476	52948	57060	63374	57201	50772	61170	54048	55117	56015	58930	54872	59981	55499	60901	60385	66080	58738	28900	55030	53649	13564
L	78150	60878	60158	50277	115527	52581	48862	46557	47938	55055	55983	48965	53931	52014	45942	51649	58672	55244	57376	62983	53126	113445	54802	51046	55089	50621	40002	45970	50247	52868	57977	57008	71014	64367	50942	57311	59451	54368	64889	58427	52981	54095	57513	65500	23954	60471	55450	18343
M	76544	64856	64238	63596	65162	66546	61951	67776	72818	68224	69466	60497	68184	61698	72350	77455	70728	63961	64102	62166	67334	67461	69011	66654	61318	66691	61162	65934	64471	73213	58033	59307	67651	66377	60191	65542	60137	65164	61819	59615	62193	58117	64864	69200	44149	53421	60859	14635
N	76538	60947	62823	63334	60311	59569	57688	61267	55435	61843	54988	53433	56763	52852	62473	60960	61570	57760	63784	61703	59161	59518	59472	59050	58808	58365	64023	53579	60629	65459	63855	55819	59269	56925	58350	59859	60976	56745	53946	57110	55868	56116	60793	56769	32819	58096	63181	20844
O	76385	61397	66928	61035	58612	59061	57040	62167	54713	64422	55349	60262	56894	59136	54780	55700	60424	59040	53991	57203	58418	59619	56201	49450	55404	58321	60194	52360	62879	55758	57140	57391	68670	63844	63494	51681	57453	54128	51931	58505	50429	57359	57980	56728	26659	59259	58106	22058
P	67613	58452	59082	53599	55722	50213	54546	55126	59194	61471	53481	54414	59411	51399	53919	56628	53763	52871	58119	57930	52895	54289	61762	60977	58297	50789	56340	64073	61137	61322	59058	58884	49720	66266	54026	58084	53678	57022	55786	60449	59000	57087	57345	58549	22757	59121	61067	17446
Q	62945	53511	62027	67298	68470	48810	65150	61473	58113	65788	56037	62004	61125	55326	67545	61824	57737	59784	58245	69627	64916	63780	54620	56518	53734	49735	54915	48612	61928	53007	46795	60020	53050	45572	48720	44655	66220	64574	51225	50860	55998	57987	61240	50105	41838	52059	64740	14655
R	69485	60903	55947	53022	52577	62438	56960	59028	52603	56541	61124	57398	56591	62545	50953	54172	54140	57314	57516	62585	46535	56136	49497	61726	48324	55523	57576	49384	51590	60422	62877	44893	46529	53318	50585	57910	59308	52531	58052	48316	49642	44899	47236	51168	26795	57083	56264	14815
S	70560	54483	59965	55964	65329	62042	50586	54287	59605	50970	59500	58548	53036	49285	60309	54429	62243	62217	60777	50961	61722	22858	22230	30077	40283	54184	54874	52187	57652	42148	58377	58314	49452	45537	51652	63937	53665	59142	50598	51467	58649	52595	49756	55527	24142	55238	58932	12241
T	67172	58921	57805	59463	63742	53185	66442	52890	53679	58130	61634	60414	57978	60561	49770	55309	53172	58879	59264	62234	52194	129897	118057	125712	50685	53077	49871	59824	57929	55750	60245	57877	56766	56079	64126	60423	63349	56315	58274	55812	56421	54709	53839	61553	44638	48876	53620	11459
U	68023	69756	65327	57401	60919	61544	55761	61559	55387	67266	67837	66260	65012	68417	63020	60508	69458	64807	64833	67027	56046	52043	59654	60353	66107	63715	56027	60502	54304	64017	56321	60814	60465	62439	65610	60623	52607	65000	61408	59823	64577	57072	59199	60481	31113	56222	61082	15613
V	74907	57535	62479	60710	58344	57125	65126	57309	56012	59233	57566	55416	53881	58198	54647	60866	57589	56028	58705	54700	61159	54155	54143	56641	49029	55544	53281	52045	59515	63490	59192	55613	57412	61141	58122	54486	57969	55862	70016	59098	56539	53493	65444	65589	32670	57540	66955	14059
W	75097	61201	54634	61281	57804	52970	47534	65648	60553	55976	61319	53702	56691	50580	61770	57269	57537	55739	58588	64366	60183	49809	42959	53502	61896	54841	54221	55989	52194	54857	59800	55775	59824	60014	62874	48706	55867	60496	57242	57709	63808	60413	54171	56848	27253	60027	62810	12428
X	76513	69078	68682	61440	60812	54842	67829	58747	56953	55310	54498	56090	55711	49754	53648	53255	63806	65201	60417	60242	51456	124426	103182	53390	58108	50680	52360	44931	53173	58230	50284	54874	53916	61059	53321	51272	55194	57038	58101	58296	61886	56097	60397	55766	22471	59568	55436	12952
Y	71697	58022	63822	52081	55923	68909	58695	59134	67822	57595	54699	59927	51438	49897	53350	60464	65838	55076	46002	58483	61198	56918	61154	54734	65376	54374	52421	52003	61259	59699	51451	63719	53094	52066	62966	52103	54088	39648	53495	52229	68498	54351	46931	48577	32660	50054	61168	17736
Z	73176	39813	61513	57021	52667	44438	43729	43676	48881	52138	50154	53888	51563	59762	57233	46874	54508	47329	52671	56574	53651	49929	51250	52761	63988	44625	55172	41145	53573	55662	51961	55928	57161	54551	48174	56333	41846	51118	51208	55505	48126	58518	51348	41645	28855	46991	48262	19011
a	65905	54493	43543	49211	49143	56880	46062	40519	56080	49972	60256	57011	45423	40790	49952	50523	60510	59175	55639	61412	55715	43080	65780	48468	50491	50656	57063	58834	52936	61294	42161	47313	35749	60543	39853	46694	54369	46285	49221	58304	35294	41840	39730	55873	22602	48627	41859	15167
b	75616	59966	57710	51302	50802	55006	53585	60307	61037	57451	59769	46828	57152	49428	53972	61320	59315	50474	55079	47450	48864	53603	54174	58874	53150	52151	59185	58620	55641	52315	47790	43335	63480	54582	60182	42490	51216	54516	52317	40303	57743	52072	52580	44677	27940	56064	61115	16247
c	80323	71481	68253	72483	71204	57294	64758	66892	73595	79593	66548	74402	70338	71447	70021	78523	75134	74676	68371	74306	67288	65968	61777	66485	65226	67470	58568	62507	68516	61121	63471	65550	56503	66893	69376	68479	68744	58580	55431	60102	69312	69433	66350	56616	28201	63409	66420	16332
d	78802	70074	64174	61850	62389	63041	70900	71519	63355	62096	67317	70385	68945	75546	59117	65219	65761	72707	63522	61244	67293	63480	54178	64551	57304	64026	63829	62983	63167	61866	63997	59467	63810	70996	65267	65156	69650	56545	58589	63756	63884	72895	68170	60793	27260	67267	64149	16363
e	85587	91463	72535	73177	69581	72009	78877	81070	69233	73024	74421	72493	80744	74455	74122	77542	72356	75659	68028	65541	61572	68606	76102	71863	71884	67108	72896	68813	61077	77466	65784	73797	63637	66699	63955	70652	74372	76168	66418	70294	65116	62698	62630	61741	21571	62722	69099	19618
f	110899	103097	97214	93040	91431	96600	94462	87879	95322	97211	99070	96197	97789	96282	106032	96041	90848	92348	91873	94271	84079	96397	91393	85349	90927	90563	88695	95615	88023	89353	83546	88169	86531	94568	82535	80008	77830	86041	83235	89232	87497	89327	74307	80655	24987	85006	87679	22094
Testname: NLRP3 FI 485/520
Date: 4/5/2019 Time: 7:54:44 PM
ID1: 3000304984
ID2: 3000304984
ID3: 3000304984
No. of Channels / Multichromatics: 1
No. of Cycles: 1
Configuration: Fluorescence
Used optic modules	excitation/emission filters and gain values:
1: FI 485 520: 485/520 150
2: -
3: -
4: -
5: -
Focal height [mm]: 2.4
Chromatic: 1
Cycle: 1
	1	2	3	4	5	6	7	8	9	10	11	12	13	14	15	16	17	18	19	20	21	22	23	24	25	26	27	28	29	30	31	32	33	34	35	36	37	38	39	40	41	42	43	44	45	46	47	48
A	93410	94458	101704	94283	103297	100459	101809	99911	103701	110758	102618	104893	102175	106107	104311	102592	95571	98494	91303	102200	97742	93469	103904	85567	94152	80099	96215	88331	92139	92630	98676	101076	101969	97911	99296	90668	97213	100866	108741	94456	99428	96689	91819	101358	53508	105301	100747	23928
B	85944	78184	89683	66167	88054	84886	90633	83385	82634	77988	81010	83834	87365	82623	84799	75673	75761	75564	77629	84760	90813	89302	95958	85656	94289	95269	92144	104381	95543	89656	93526	91332	83231	81447	81063	92455	86510	79606	85516	73286	83531	85697	78822	89386	41570	81047	90927	23029
C	77506	106238	57660	100562	59396	70702	58441	64257	62262	75330	68061	65633	74038	75181	67628	76525	66635	63963	68706	67933	73751	76962	97646	78223	101027	88631	91007	86836	97326	80574	91346	79334	75126	67576	69087	72053	72082	70180	80550	68608	69872	70872	70771	69254	22952	65091	71121	18122
D	78280	81854	60231	68300	64945	72547	64110	64354	70185	72295	69474	68867	64482	64144	72971	54634	63572	61966	57595	62779	68795	68473	102774	75934	60091	76849	75088	76290	73692	70956	70017	66668	71855	70814	71940	66956	69258	67219	66277	69031	72165	61005	62014	72631	24229	62651	66079	16511
E	85968	79810	78723	71112	75050	63533	76843	73287	71626	73581	67357	79689	74225	74173	67865	67469	64318	64914	73727	60209	70790	78664	65605	56843	66880	67765	75582	66791	78547	58450	71470	62428	60689	65417	73501	67135	62427	66446	66118	59636	64690	62803	54373	68004	29041	66522	57902	14960
F	83239	53041	65017	53943	56471	64486	54574	55538	60651	55218	55801	55996	48478	63773	62954	50479	55032	61083	59107	55328	61036	53326	68275	60469	65403	65403	64780	53055	65210	62286	69630	72366	54606	60820	57395	62549	60735	57198	58823	65205	61793	52319	53987	62785	21297	58748	67838	12919
G	103432	84516	69591	62783	52713	60359	54918	50438	48616	61303	46190	58600	56157	56725	50156	56123	59370	55431	55102	60573	56613	60839	48574	52285	51621	61327	56661	61338	64014	64967	52269	54709	54601	52539	60223	66138	58787	63917	52806	59063	54705	56461	56337	54347	24669	52861	56524	13656
H	60057	70844	55209	53499	53685	51968	52801	48554	58041	50889	52993	52912	48684	56227	60794	47528	55178	64388	58946	54588	53976	49844	52588	58993	50798	51872	52817	53813	56162	61561	52687	49639	59776	50260	52079	57108	55585	53015	60120	46375	55891	54002	45855	69906	23676	65007	64488	15327
I	68960	95834	62348	81436	67037	81919	74054	78787	66098	72697	72900	68565	68126	67338	76564	70983	63385	70538	67625	59544	56759	74813	60743	67410	67952	68374	65054	64637	58495	62461	55474	68270	61268	56110	58378	50687	63002	51939	50547	63424	60874	57223	60615	60871	29510	58388	60842	13410
J	84718	56875	60459	54771	57991	53456	55476	53084	59082	54378	51817	54014	54200	60181	58928	57310	60964	53951	57764	55067	63030	55967	58214	63494	58952	59226	59057	58522	52653	61377	63465	58154	56098	52887	55310	51067	57582	53066	54886	55921	53283	58619	59606	58044	32393	53157	66167	14001
K	55146	61607	48505	63138	54323	57123	48859	61110	46855	54637	53576	52560	57775	54992	51154	51933	56532	58947	62702	56649	56626	54350	60187	56827	55429	50012	58369	53890	55078	52963	52432	52166	60515	50314	51579	53600	62752	59479	53182	54367	54049	51983	54798	56810	24647	59473	62518	20653
L	77599	54104	62534	53566	60126	55301	59045	58227	54123	52756	57447	59090	49459	55568	50836	55756	53384	55048	57193	55012	63948	59787	61597	57244	59451	57425	55897	55200	55549	48173	49288	56533	46151	60430	56906	50504	56171	54264	60618	60203	54580	50359	47857	52095	18156	58402	57944	16817
M	83987	62737	70999	63469	68653	74081	65070	66407	67798	62522	69015	72162	72707	58682	63599	56146	66689	68529	60726	51936	59921	60995	68307	61426	58922	47733	53090	48980	62891	55445	56131	53826	52992	59879	56190	56836	56712	60299	51498	46678	50842	60032	49314	54548	31863	51134	54034	21091
N	65018	59612	43740	51323	48755	47402	54015	61363	62666	59402	65522	50449	58812	59390	55369	52673	52920	51600	57173	46368	48153	53293	58532	76864	61554	63878	58345	58709	59177	60074	55248	46956	58380	47327	55739	53859	49999	60654	49425	49964	50760	52404	50211	59733	32289	51304	52920	13805
O	84796	54151	53719	49022	45009	55463	49657	60161	52554	56046	57942	49667	62925	55942	49279	55100	50669	53454	59069	51468	47094	53758	61336	63522	49349	68378	53378	61192	53486	62506	52647	50845	54397	54372	55154	46266	48848	49784	52683	46733	53419	55233	51788	42694	27074	54393	57162	17741
P	74885	72254	52332	67503	49615	60041	52519	46280	56783	52981	55148	49450	52302	60176	52806	52333	57389	40054	60484	47465	47277	60996	63146	53188	55146	53261	52654	56529	44689	44669	50867	63921	57670	54014	46366	49936	55774	56564	45303	57248	51094	50943	51786	58611	22931	51372	65643	15072
Q	92785	63151	73232	58348	69235	73458	76429	65163	72701	74708	72497	66738	60559	67721	61174	71503	65511	54072	65216	54676	62111	58889	48797	49894	55709	50239	60372	46576	55963	58847	53160	51999	54155	59555	52991	61578	53960	53994	59697	53607	52977	52550	50232	53681	31664	60864	62556	15451
R	66529	56674	47833	52575	47245	55959	51399	49858	45444	57131	59539	59678	48313	60084	61194	55335	47136	58741	58630	54279	63668	52755	56208	59527	58410	55914	49170	52693	52087	56440	54585	50564	61573	53953	53297	48131	49023	50620	46094	55395	50959	50436	56947	56496	21723	48750	56862	14727
S	87795	93786	61178	76461	62314	59847	52619	59572	59802	57021	46644	54790	50789	57444	53420	66020	50904	60429	53077	60221	58778	52673	48911	49554	59618	47031	46931	54634	55037	55802	57249	53089	50814	49738	57436	51448	51550	49303	50957	45001	46085	50817	53973	53128	25489	58889	61614	16684
T	88180	50927	82623	46787	90547	55155	71093	59838	71518	48763	61111	50806	55923	55795	55496	58596	57147	56275	55157	52352	52101	54894	69000	57144	51545	49370	54614	56079	51269	53428	61721	58711	69006	60323	54546	56863	47984	46967	48661	52548	52750	55943	54430	55134	20001	55777	65522	14762
U	91065	76384	79416	68905	65849	66056	70926	72954	74958	64012	71169	61059	66476	64364	61669	57489	55199	62921	64770	64508	58513	55179	54040	47542	57267	57875	65810	63411	50130	52898	60805	52741	55834	48691	58797	56972	53577	53869	49149	53946	52827	45221	56267	55119	29645	58343	62239	15699
V	111611	67037	95735	60845	72042	55166	72214	53845	62057	54168	56810	54565	57231	53130	53935	50844	61819	53804	60562	58496	51218	51713	49474	47875	53466	70748	56517	45684	52795	59954	55508	51812	57909	53045	56401	55895	54487	60587	51789	65121	53104	61073	57572	53541	32447	59820	61373	15202
W	73104	99742	59058	79613	51495	77640	49261	76298	55863	74733	57496	76468	53518	77006	52244	66790	54701	62042	56781	72325	57922	53675	89834	43664	88963	49239	77259	43447	52785	49824	44763	54932	50590	55620	46502	46961	43323	49679	52050	63211	53830	52487	53671	57734	22849	61269	62954	14535
X	90362	79847	63493	83614	57975	74831	47451	65020	56045	66098	58072	59684	52056	56988	58742	51952	49194	60531	57111	50741	53850	57206	64667	55001	59636	54435	54008	34174	61753	53311	54564	46882	50314	68098	51235	55493	53728	57131	47233	55818	55990	61635	54705	54343	24621	56315	55147	16398
Y	58524	83056	60370	74325	61589	73734	67303	62505	71296	67835	67709	66453	57520	68695	61448	49295	59432	56658	69530	66051	54676	51732	55677	55797	51775	55667	63055	56028	59555	64077	52884	58479	59815	51539	61627	60483	46498	53831	49031	49372	58259	52612	51639	46292	29552	50637	52833	12420
Z	59674	48022	45019	44915	42868	29806	47099	44386	52035	48889	56514	49955	54389	41332	39476	60048	52174	54739	57477	56722	46111	50308	48157	52360	50231	39044	63856	50696	58622	58786	37253	43931	49809	55126	47982	51052	54104	46265	49024	51940	56872	49887	41492	51232	27989	49233	62493	16657
a	78227	61038	55126	72248	35293	59273	47882	48960	48524	39682	40532	43939	38202	47896	54841	32928	50844	46342	53105	50282	51603	42579	60738	36067	38583	40388	36797	38186	49974	50502	42924	35781	39771	42306	49355	50819	40593	37166	38793	45470	50567	44565	55897	46410	34461	49121	43702	13856
b	76539	85137	57212	47533	46909	45763	49600	34131	59006	51348	64423	48388	69323	50891	53303	58671	50637	52822	48651	42254	53889	53037	51845	54104	56665	58297	63088	55786	45476	41291	52899	54769	50043	51386	50367	51275	52154	52762	55874	54655	64942	49754	50810	53497	20815	57009	64671	18176
c	88111	74388	61747	66824	63575	71507	65973	75997	68388	65660	67267	63499	68490	73772	63354	63697	62813	61743	64711	58277	62566	51872	52345	61364	61408	58006	61155	55703	55996	56218	51316	52197	50496	48076	57069	48087	55806	48850	58329	54018	50697	55793	48513	55278	28057	51591	60674	17329
d	72036	87072	60282	93385	59736	87937	60581	70874	54108	67494	58785	51384	47359	60818	53192	58538	64389	59461	54817	56258	60073	58833	67770	61790	62091	53828	53289	53801	61850	44360	54917	61066	59062	56811	58858	55083	56321	54622	57567	52523	48639	51436	49126	53814	26027	52600	49344	18002
e	81365	53550	66306	63254	68563	65606	59295	64947	59759	56171	46555	55806	63871	69677	58943	61424	56957	54412	66189	57602	58161	50728	70575	59117	83522	54466	68655	47444	63709	54328	65042	69515	51764	57034	59682	62372	58911	58976	52966	61852	57485	49830	64284	62958	31576	63851	67696	25729
f	92539	78901	87249	74354	83042	83077	82402	73188	88469	77906	79247	80642	68326	68858	78131	73670	65876	75102	80429	70713	70404	73912	100124	77742	88449	78913	75050	76408	78273	73028	73712	65649	78031	73201	76315	72978	66121	67545	70965	71648	76581	81963	74585	68195	25896	69040	78975	16886
Testname: NLRP3 FI 485/520
Date: 3/26/2019 Time: 4:20:39 PM
ID1: 3000301457
ID2: 3000301457
ID3: 3000301457
No. of Channels / Multichromatics: 1
No. of Cycles: 1
Configuration: Fluorescence
Used optic modules	excitation/emission filters and gain values:
1: FI 485 520: 485/520 150
2: -
3: -
4: -
5: -
Focal height [mm]: 2.4
Chromatic: 1
Cycle: 1
	1	2	3	4	5	6	7	8	9	10	11	12	13	14	15	16	17	18	19	20	21	22	23	24	25	26	27	28	29	30	31	32	33	34	35	36	37	38	39	40	41	42	43	44	45	46	47	48
A	38193	39405	40621	36987	46045	42710	45242	40594	45059	42200	46491	38601	39240	36253	36117	34334	41002	40422	38574	37284	41126	42835	43299	37378	40534	39152	35239	37975	35699	43210	39910	38471	33374	38198	36271	34634	39947	39861	37713	37960	37455	36810	40616	37037	8309	39102	42260	9627
B	40679	37812	40639	34557	39894	40124	41773	48541	42300	35852	43111	36241	37647	37821	38206	39876	36185	35064	40700	37444	37538	37906	40852	34788	35257	45637	37703	42737	40065	34255	30737	33344	35684	34283	32104	36248	35236	33985	35330	36698	35047	38530	35094	31978	7775	35996	32265	8792
C	49642	40441	41430	40569	39939	41868	41860	41349	37403	42672	36726	39591	36339	36108	37775	32764	32386	33946	41445	9139	34416	34468	38668	37577	48948	34313	37236	34404	41608	35082	41160	37067	39656	37272	35635	39259	34580	35697	36763	38691	38926	34367	34182	32647	8935	32237	39896	9613
D	40033	41292	42767	38963	42731	45580	38481	36902	40900	40050	34852	31531	33532	32828	34547	34417	32550	38947	38298	35348	36405	30575	62258	35070	32869	33387	32687	37804	35053	35057	34960	38081	33426	32019	32961	37167	33609	35450	36026	35087	32827	34752	35549	29486	8565	35213	30478	11694
E	45561	37415	42472	38650	43906	44288	40520	41849	48137	37806	38945	37336	33548	36694	33947	38260	32949	33190	30923	32850	34286	32845	31449	29492	31988	32697	37424	34075	33542	32061	32101	33411	38581	36094	37131	37634	31980	35996	29762	38512	31258	37494	34301	36585	6841	30576	30638	9376
F	43267	39546	40000	42982	45124	40981	47664	36991	40208	35618	37411	33310	34837	33405	33930	31263	32888	38756	31417	32996	30871	30589	30705	28407	32954	31542	32541	38663	32323	32979	39359	32792	34188	34243	37055	33284	35712	32166	37351	31316	28440	35828	40044	34354	7136	34419	37316	9615
G	47490	48568	41312	41109	47024	40655	40142	42830	37119	38792	30512	36967	27534	35309	33126	28716	33671	30537	36604	37379	32429	35024	26374	32363	31622	30130	31278	33897	30945	32314	29702	32775	39446	31077	32857	36111	31040	31741	29961	30833	36009	30792	32407	29493	8822	31209	32261	9099
H	48110	45559	44530	39214	42172	43031	38415	42075	39102	39277	32835	36871	32801	32742	34167	36093	31797	33192	33946	38202	35303	34241	29320	31253	33725	31977	28267	29377	29471	36411	27507	34500	34531	31218	33430	31365	30745	33056	36510	32301	34294	37749	30869	32430	7080	31144	33215	8100
I	46172	43889	37463	42585	44366	41167	43179	39208	33669	37836	38001	41196	32797	27571	29866	34017	37266	35847	32855	31061	29532	28710	28872	23681	31423	34589	29522	32230	37957	31180	38049	37659	39343	33391	33416	30531	33553	29680	30902	32973	31047	34771	34357	33801	10847	37177	33854	7328
J	45089	43800	42667	42007	42526	44390	40133	37415	29702	35936	38445	39234	33133	28069	34047	29881	31913	30179	33888	30592	40094	30512	39308	33430	34854	34610	32049	33121	27331	33176	31636	31587	33568	29555	29207	32207	32891	28849	31474	29635	30217	33086	33270	34839	8406	37882	34678	8302
K	46289	47748	44566	46342	39759	40404	37673	37451	33805	35699	35144	29426	32789	31968	34950	33117	30327	32622	32580	36058	36242	33947	23789	31023	30311	33950	31819	31353	33931	32642	34942	31443	29233	31523	30883	33728	29024	34999	32001	33950	33850	28849	34747	35716	8361	29408	35317	8211
L	47447	46944	42816	40397	38548	41532	40063	41232	40650	33690	39145	36580	28418	32434	31594	38606	30177	28972	29048	32594	36601	26874	33589	37570	30754	27325	35234	32311	34120	29518	32748	30676	32278	30840	31380	37614	32582	31820	33898	34066	31899	33298	34079	36218	8966	33176	35965	24877
M	47650	44387	39544	38977	27559	51064	47303	33647	40337	44940	31213	33196	34959	29540	19540	19341	34635	33605	29325	28904	38696	25034	32970	21701	33686	28101	26267	31231	32876	30839	32270	48529	35502	27119	33131	34191	34212	32432	30463	33807	31218	36927	27707	32371	6761	33418	31450	7979
N	49379	47262	46693	45640	44701	46705	38847	40350	40146	40083	36022	37267	36413	35743	32253	27540	33278	24503	41170	31450	34677	30955	42015	40149	42916	35753	39378	33985	37154	32160	35773	36472	34020	31742	38156	33519	29445	31349	33026	31961	30209	32849	39792	26842	7510	33344	31001	7752
O	49063	33237	43083	29549	39640	32765	41109	36700	27711	27633	41424	32621	42988	38095	31682	32131	31787	34636	34659	33303	31607	32310	25765	35845	30240	37143	31840	37216	36810	32516	30055	32088	34397	35232	32004	35199	23120	28798	36566	33759	33507	34367	30132	33762	7075	35166	36702	9503
P	58709	38696	38964	40322	39203	40298	25919	35363	41154	37720	37681	33532	33143	31598	32730	36753	33218	35642	29727	28717	32871	30409	45086	27756	37298	31853	35398	31855	30859	32392	35139	36956	32305	31918	28978	32515	30311	37351	30956	31692	26675	37139	32941	31841	8554	35651	33198	7953
Q	42529	39728	36317	31173	37988	34406	37584	40839	39171	34271	31075	31809	39059	35789	33541	32415	36458	30536	29796	32828	30039	32054	30374	26181	29081	29193	26159	26708	36343	29909	33438	30202	31026	35046	32872	29520	38091	32600	30185	25971	30421	31061	34602	31741	8581	32446	36875	8917
R	46601	44786	43775	42500	41796	43580	40333	40553	37766	38858	37172	38275	36226	34248	34908	31010	32108	32423	30221	38022	30236	27473	32382	25760	27450	34437	28604	40082	34133	35956	32869	33348	30987	32646	34062	35133	33123	29768	27339	32796	27840	31801	36179	34604	6678	37315	32593	7491
S	45766	42906	36086	40120	35367	39032	31799	41976	38571	33507	30098	33983	34305	34421	35101	39395	31824	33473	32240	33535	33597	29664	33981	28671	32589	40437	58794	27387	30492	29490	38602	29240	30003	85071	31095	31157	28825	31058	32016	33193	31674	37735	28636	33016	6966	31474	33667	9612
T	49326	43640	42770	45446	36251	37594	37398	41352	39011	35609	37716	33249	34117	40444	35357	31882	31462	31430	34818	32395	30255	35918	35315	35345	30449	30992	26763	32614	31703	34793	31019	32717	30403	33691	34351	29470	34296	34400	24005	28725	37102	30943	32659	33462	8360	33630	32552	8510
U	46986	48241	41196	37867	44898	43793	39568	41576	37711	36393	33888	42140	30806	35325	34995	31706	34756	31972	27089	35553	33503	28104	32352	40479	33563	39269	37507	33351	36500	33465	29121	32624	29370	30140	31129	33670	28935	30884	27193	32911	32293	31274	29678	33746	8124	35379	32530	7296
V	47687	47157	39389	44226	43533	37476	39180	38152	34209	38954	43000	35451	40662	33942	34714	36061	32455	29532	34798	34211	34045	29497	28595	28521	29926	31682	33304	28383	28240	29084	29884	32901	31776	30183	31933	27323	34869	29254	31695	34215	29254	32032	31356	29701	9596	30172	33542	8095
W	44487	44384	40720	43396	40948	41988	41418	35227	37867	40731	40006	35407	36192	31156	30023	37299	30486	32137	32484	36866	34229	33427	23504	28994	14525	29124	18873	28564	25960	31937	25331	33739	24843	29582	28629	33260	29841	33893	30653	32152	28279	36077	28535	30898	7494	32307	34755	8388
X	51578	46260	43557	41067	33628	38179	44321	39260	41978	45743	37020	34250	35037	33444	35144	35698	33808	34646	36165	36850	34825	30448	36945	32127	36556	32509	35614	30159	31114	28757	30293	28609	31242	33772	37048	32149	31606	36374	31126	30880	30987	33517	30701	30345	8445	34786	35586	8149
Y	49517	43015	39319	42357	37157	37059	38026	39990	42664	38121	42049	36356	33218	31898	30319	87649	43540	33111	32312	28341	40006	32724	52932	34100	44561	34869	41775	34728	41798	27888	38106	34944	26463	26067	33112	35316	37165	35558	40328	33819	36264	35410	34026	34539	8446	33157	34012	7739
Z	49352	44689	44641	43873	48181	40651	39201	41934	36987	38521	39835	38632	37135	33743	32398	33423	38075	34406	32265	34540	37850	36090	27664	41256	32741	35972	34093	32501	31884	36511	29018	32782	31800	31815	30876	34698	32939	33114	34820	34004	37513	35144	31234	34064	10075	35433	28666	8594
a	41610	46742	43374	42479	32118	36180	33006	37989	38826	38944	43723	34228	39744	36700	44608	45357	33936	34548	39640	41430	38235	35989	42714	22429	39174	26686	45196	33868	39657	29559	33591	33744	39350	32981	34960	31205	33459	30487	36095	35052	32126	33204	31188	31857	7426	33643	29134	9196
b	43426	44044	46600	38321	44375	40115	41850	43229	41711	38501	43090	37213	45267	45875	38587	34855	35267	33615	34960	30455	33824	29204	39987	36715	32285	32984	35489	35270	37136	37686	34011	31434	31998	33984	36789	34900	34351	33134	40259	35719	32237	36088	29479	36123	8559	31644	32534	6421
c	50822	51960	44505	48926	49375	42728	48375	48569	45101	37115	40146	40943	47627	35683	37469	33746	36201	40153	37892	35491	40221	42329	33121	32593	36179	36366	35653	32454	35974	32751	37000	32878	38177	35857	38571	32178	34150	40142	37068	40051	32570	40702	36789	37130	8624	37411	42358	10823
d	43532	46975	47657	45755	46434	48666	54093	44268	46076	43417	41350	36479	45955	39467	33862	34939	38753	39116	35820	40327	38349	35085	46607	46193	39358	38659	33522	43734	35388	37529	39663	39771	33833	38634	42914	36877	36638	33412	34326	38846	38012	38254	35301	39997	7605	35030	34478	6917
e	50442	50356	48925	41881	43849	44325	47590	46492	49281	46677	44366	45441	50489	44084	45044	38811	34843	36935	41062	34405	38483	37614	42936	36280	49799	38008	45540	41118	44080	38763	39045	37565	40919	38145	40151	34717	34399	35778	37446	32754	39755	43637	41484	40354	9884	39905	29309	8142
f	56737	53653	45928	48687	51634	51563	44676	42273	51175	48241	53104	54535	51820	47333	38903	40076	38863	39871	45769	38813	41165	45853	55314	42296	53664	40750	50682	42553	46445	43714	46112	41645	41421	42963	43136	46210	43240	39207	44837	39240	41545	45353	42074	41165	6780	39448	42920	10163
