# Supplementary material for: Navigating from cellular phenotypic screen to clinical candidate: selective targeting of the NLRP3 inflammasome
Source: EMBO Mol Med. 2024 Dec 9;17(1):54–84. doi: 10.1038/s44321-024-00181-4 (PMC11730736; doi:10.1038/s44321-024-00181-4)
Supplement: Supplementary file 3 — Source data Fig. 1 [file 44321_2024_181_MOESM3_ESM.zip › Figure 1/Fig1E.xlsx]

## Sheet: DRCs
Compound Info			Compound Annotations		Fit Results	IL-1ß											IL-6											TNF
Compound ID	Wells	Compound Tags	Approval Status	Comment	Curve Overlay	Custom Settings	Curve	Valid	Data Mode	qAC50 Mode	qAC50 [M]	Log qAC50	Done	R²	Concentration at Max. Activity	Max. Activity	Custom Settings	Curve	Valid	Data Mode	qAC50 Mode	qAC50 [M]	Log qAC50	Done	R²	Concentration at Max. Activity	Max. Activity	Custom Settings	Curve	Valid	Data Mode	qAC50 Mode	qAC50 [M]	Log qAC50	Done	R²	Concentration at Max. Activity	Max. Activity
29376879	5		Approved						increasing	=	7.20838e-07	-6.14216	TRUE	0.988928	1e-05	96.49				inactive	>	1e-05	-5	TRUE		1e-05	44.48				inactive	>	1e-05	-5	TRUE		1.23e-07	24.57
29586242	9		Approved					yes	increasing	=	5.84484e-07	-6.23323	TRUE	0.9828	1e-05	97.32			yes	inactive	>	1e-05	-5	TRUE		4.12e-08	8.44			yes	inactive	>	1e-05	-5	TRUE		4.57e-09	29.78
29754872	5		Approved						increasing	=	1.61113e-06	-5.79287	TRUE	0.986744	1e-05	90.19				increasing	=	5.69664e-06	-5.24438	TRUE	0.88012	1e-05	57.59				inactive	>	1e-05	-5	TRUE		1e-05	35.79
29912036	5		Approved						increasing	=	1.68549e-06	-5.77327	TRUE	0.978844	1e-05	86.27				increasing	=	6.29315e-06	-5.20113	TRUE	0.803323	1e-05	51.55				undefined	-			TRUE		1e-05	42.66
39313414	9		Approved					yes	increasing	=	8.13135e-07	-6.08984	TRUE	0.983276	2e-05	100.1			yes	increasing	=	1.10282e-06	-5.9575	TRUE	0.983003	2e-05	100.16				increasing	=	7.49588e-07	-6.12518	TRUE	0.933523	2e-05	100.18
45125745	9		Approved					yes	increasing	=	1.3081e-06	-5.88336	TRUE	0.9521	2e-05	100.1			yes	increasing	=	5.23581e-06	-5.28102	TRUE	0.806914	2e-05	98.74			yes	increasing	=	2.69296e-06	-5.56977	TRUE	0.870529	2e-05	94.89
46581983	9		Approved					yes	increasing	=	3.49293e-07	-6.45681	TRUE	0.987359	2e-05	97.6			yes	inactive	>	2e-05	-4.69897	TRUE		2.47e-07	24.35			yes	inactive	>	2e-05	-4.69897	TRUE		8.23e-08	32.63
47276334	9		Approved					yes	increasing	=	6.09952e-07	-6.2147	TRUE	0.988232	2e-05	97.19			yes	inactive	>	2e-05	-4.69897	TRUE		2.74e-08	7.64			yes	inactive	>	2e-05	-4.69897	TRUE		8.23e-08	29.1
47719518	9		Approved					yes	increasing	=	1.12571e-05	-4.94857	TRUE	0.912353	2e-05	70.22			yes	inactive	>	2e-05	-4.69897	TRUE		2.22e-06	17.08			yes	inactive	>	2e-05	-4.69897	TRUE		2.47e-07	30.31
47809272	9		Approved					yes	increasing	=	1.13345e-06	-5.9456	TRUE	0.963245	2e-05	94.46			yes	inactive	>	2e-05	-4.69897	TRUE		2.22e-06	21.28			yes	inactive	>	2e-05	-4.69897	TRUE		2e-05	43.7
50032115	5		Approved						increasing	=	7.99248e-07	-6.09732	TRUE	0.855958	1e-05	99.52				increasing	=	2.97889e-07	-6.52595	TRUE	0.775868	1e-05	99.03				increasing	=	1.22439e-06	-5.91208	TRUE	0.992493	1e-05	94.37
50460291	9		Approved					yes	increasing	=	5.30549e-06	-5.27527	TRUE	0.901717	2e-05	99.13			yes	increasing	=	1.29322e-05	-4.88833	TRUE	0.503335	2e-05	76.38			yes	increasing	=	7.02549e-06	-5.15332	TRUE	0.745741	2e-05	89.8
50467438	5		Approved						increasing	=	1.67259e-06	-5.77661	TRUE	0.94899	1e-05	84.78				increasing	=	4.16576e-07	-6.38031	TRUE	0.89225	1e-05	98.15				increasing	=	5.28299e-06	-5.27712	TRUE	0.951344	1e-05	55.56
50660316	5		Approved						inactive	>	1e-05	-5	TRUE		3.33e-06	-9.23				undefined	-			TRUE		1e-05	-28.14				inactive	>	1e-05	-5	TRUE		3.33e-06	4.13
50670025	5		Approved						increasing	=	1.53658e-06	-5.81345	TRUE	0.925845	1e-05	82.57				undefined	-			TRUE		1.11e-06	43.71				inactive	>	1e-05	-5	TRUE		1e-05	33.17
50673616	5		Approved						inactive	>	1e-05	-5	TRUE		3.33e-06	8.73				inactive	>	1e-05	-5	TRUE		3.33e-06	5.85				inactive	>	1e-05	-5	TRUE		3.33e-06	12.04
50673630	5		Approved						inactive	>	1e-05	-5	TRUE		3.7e-07	14.19				inactive	>	1e-05	-5	TRUE		1e-05	17.22				inactive	>	1e-05	-5	TRUE		3.33e-06	35.95
50673938	5		Approved						inactive	>	1e-05	-5	TRUE		1.23e-07	-2.03				undefined	-			TRUE		1.23e-07	-30.27				inactive	>	1e-05	-5	TRUE		3.7e-07	0.96
50673994	5		Approved						increasing	=	1.46649e-06	-5.83372	TRUE	0.766982	1e-05	90.97				inactive	>	1e-05	-5	TRUE		1.23e-07	20.99				inactive	>	1e-05	-5	TRUE		1.23e-07	18.77
50674001	5		Approved						increasing (weakly active)	>	1e-05	-5	TRUE	0.951131	1e-05	43.66				inactive	>	1e-05	-5	TRUE		1.11e-06	-3.17				inactive	>	1e-05	-5	TRUE		1.23e-07	8
50674015	5		Approved						increasing	=	4.17139e-07	-6.37972	TRUE	0.989419	3.33e-06	95.38				inactive	>	1e-05	-5	TRUE		1.23e-07	2.51				inactive	>	1e-05	-5	TRUE		3.7e-07	1.42
50674981	5		Approved						undefined	-			TRUE		3.33e-06	-30.84				undefined	-			TRUE		1.23e-07	-52.27				inactive	>	1e-05	-5	TRUE		1.11e-06	-17.2
50678768	5		Approved						inactive	>	1e-05	-5	TRUE		3.7e-07	-13.1				undefined	-			TRUE		1.11e-06	-58.69				inactive	>	1e-05	-5	TRUE		3.7e-07	-4.21
50678775	5		Approved						inactive	>	1e-05	-5	TRUE		3.33e-06	3				inactive	>	1e-05	-5	TRUE		3.7e-07	0.29				inactive	>	1e-05	-5	TRUE		3.33e-06	6.44
Cmpd B	5		Approved						super-active	<	1.23457e-07	-6.90848	TRUE		1.11e-06	96.87				inactive	>	1e-05	-5	TRUE		1.23e-07	15.93				increasing (weakly active)	>	1e-05	-5	TRUE	0.804593	1e-05	17.86
50683857	5		Approved						inactive	>	1e-05	-5	TRUE		1.11e-06	17.85				inactive	>	1e-05	-5	TRUE		1.11e-06	27.05				inactive	>	1e-05	-5	TRUE		1.11e-06	23.55
50683885	5		Approved						increasing	=	3.7185e-07	-6.42963	TRUE	0.797454	1e-05	95.6				undefined	-			TRUE		1.23e-07	59.68				undefined	-			TRUE		1.23e-07	36.53
50683899	5		Approved						increasing (weakly active)	>	1e-05	-5	TRUE	0.727364	1e-05	27.51				increasing (weakly active)	>	1e-05	-5	TRUE	0.883723	1e-05	41.26				increasing (weakly active)	>	1e-05	-5	TRUE	0.751289	3.33e-06	27.37
50686489	5		Approved						increasing	=	4.25611e-07	-6.37099	TRUE	0.992194	3.33e-06	94.67				increasing	=	3.3997e-06	-5.46856	TRUE	0.742001	1e-05	58.54				inactive	>	1e-05	-5	TRUE		1e-05	27.71
50686496	5		Approved						increasing	=	3.56241e-07	-6.44826	TRUE	0.902601	1e-05	89.23				increasing (weakly active)	>	1e-05	-5	TRUE	0.765726	1e-05	35.76				inactive	>	1e-05	-5	TRUE		1.11e-06	16.81
50686503	5		Approved						undefined	-			TRUE		1e-05	52.46				undefined	-			TRUE		3.7e-07	46.87				inactive	>	1e-05	-5	TRUE		3.7e-07	31.24
50686531	5		Approved						increasing	=	3.42672e-06	-5.46512	TRUE	0.956307	1e-05	70.43				undefined	-			TRUE		1e-05	49.57				inactive	>	1e-05	-5	TRUE		1.11e-06	30.67
50686559	5		Approved						increasing	=	6.07266e-06	-5.21662	TRUE	0.994903	1e-05	64.58				inactive	>	1e-05	-5	TRUE		1.11e-06	4.65				inactive	>	1e-05	-5	TRUE		3.7e-07	15.31
50686566	5		Approved						increasing (super-active)	<	1.23457e-07	-6.90848	TRUE	0.968802	3.33e-06	94.64				inactive	>	3.33333e-06	-5.47712	TRUE		1.11e-06	16.05				inactive	>	3.33333e-06	-5.47712	TRUE		3.7e-07	14.21
50687154	5		Approved						inactive	>	1e-05	-5	TRUE		3.33e-06	25.23				increasing (weakly active)	>	1e-05	-5	TRUE	0.309479	3.33e-06	40.85				inactive	>	1e-05	-5	TRUE		1.11e-06	23.12
50692089	5		Approved						increasing	=	2.17636e-07	-6.66227	TRUE	0.972331	3.33e-06	96.49				inactive	>	1e-05	-5	TRUE		3.7e-07	14.47				inactive	>	1e-05	-5	TRUE		1.11e-06	11.32
50692152	5		Approved						inactive	>	1e-05	-5	TRUE		1e-05	34.43				undefined	-			TRUE		1e-05	52.3				inactive	>	1e-05	-5	TRUE		1e-05	32.45
50692208	5		Approved						increasing (weakly active)	>	1e-05	-5	TRUE	0.933399	1e-05	44.97				increasing	=	3.4424e-06	-5.46314	TRUE	0.957519	1e-05	63.1				inactive	>	1e-05	-5	TRUE		1e-05	36.06
50695155	5		Approved						undefined	-			TRUE		1.11e-06	40.28				undefined	-			TRUE		1.11e-06	59.85				undefined	-			TRUE		3.7e-07	34.12
50697080	5		Approved						inactive	>	1e-05	-5	TRUE		1.23e-07	29.98				undefined	-			TRUE		3.7e-07	43.14				inactive	>	1e-05	-5	TRUE		3.7e-07	28
50697766	5		Approved						increasing	=	4.67557e-07	-6.33017	TRUE	0.98582	3.33e-06	92.7				inactive	>	1e-05	-5	TRUE		1.23e-07	14.25				inactive	>	1e-05	-5	TRUE		1.23e-07	12.93
50697773	5		Approved						increasing	=	3.91601e-07	-6.40716	TRUE	0.938274	3.33e-06	87.62				undefined	-			TRUE		1.23e-07	-36.64				inactive	>	1e-05	-5	TRUE		1.23e-07	-0.46
50698277	5		Approved						increasing	=	1.99745e-07	-6.69952	TRUE	0.986226	1e-05	97.46				undefined	-			TRUE		1.23e-07	-64.91				undefined	-			TRUE		1.23e-07	-16.95
50698291	5		Approved						super-active	<	1.23457e-07	-6.90848	TRUE		1e-05	98.11				undefined	-			TRUE		1.23e-07	47.82				inactive	>	1e-05	-5	TRUE		1e-05	33.39
50698347	5		Approved						undefined	-			TRUE		1e-05	46.36				undefined	-			TRUE		1.23e-07	63.7				undefined	-			TRUE		3.7e-07	42.11
50698361	5		Approved						inactive	>	1e-05	-5	TRUE		1.23e-07	6.84				undefined	-			TRUE		1.23e-07	-2.77				inactive	>	1e-05	-5	TRUE		1.11e-06	1.39
<empty>	122		Approved
Created by Genedata Screener

## Sheet: Std curves
	IL-1ß
[IL-1ß] (pg/ml)	Raw data	Normalized
2770	4182000	-343.4
1385	2505000	-165.6
692.5	1649000	-74.7
346.25	943200	0.09603
173.125	526800	44.25
86.5625	290000	69.37
43.2812	138300	85.46
0	212	100.1
			150	160	100.465
	IL-6
	Raw data	Normalized
3710	3238000	-323.8
1855	1925000	-152
927.5	1185000	-54.98
463.75	613100	19.9
231.875	317100	58.6
115.938	146000	81.07
57.9688	76080	90.23
0	103	100.2
	TNF
	Raw data	Normalized
1745	1377000	-312.6
872.5	554400	-65.94
436.25	337900	-1.037
218.125	187800	43.97
109.062	106700	68.28
54.5312	53550	84.21
27.2656	29290	91.48
0	112	100.2

## Sheet: Validation PBMC BE823166
Compound Info			Compound Annotations		Fit Results	IL-1ß											IL-6											TNF
Compound ID	Wells	Compound Tags	Approval Status	Comment	Curve Overlay	Custom Settings	Curve	Valid	Data Mode	qAC50 Mode	qAC50 [M]	Log qAC50	Done	R²	Concentration at Max. Activity	Max. Activity	Custom Settings	Curve	Valid	Data Mode	qAC50 Mode	qAC50 [M]	Log qAC50	Done	R²	Concentration at Max. Activity	Max. Activity	Custom Settings	Curve	Valid	Data Mode	qAC50 Mode	qAC50 [M]	Log qAC50	Done	R²	Concentration at Max. Activity	Max. Activity
29586242	9		Approved						increasing	=	3.38772e-07	-6.47009	TRUE	0.963279	1e-05	98.72			yes	inactive	>	1e-05	-5	TRUE		1.11e-06	18.13				inactive	>	1e-05	-5	TRUE		1.11e-06	32.68
39313414	9		Approved						increasing	=	3.66028e-07	-6.43649	TRUE	0.922738	2.22e-06	100.12			yes	increasing	=	6.44979e-07	-6.19045	TRUE	0.87952	6.67e-06	100.27			yes	increasing	=	5.86747e-07	-6.23155	TRUE	0.821715	2e-05	100.31
45125745	9		Approved						increasing	=	5.67118e-07	-6.24633	TRUE	0.918536	2e-05	100.12			yes	increasing	=	2.71208e-06	-5.5667	TRUE	0.991077	2e-05	99.67			yes	increasing	=	2.0131e-06	-5.69613	TRUE	0.883758	2e-05	96.74
46581983	9		Approved					yes	increasing	=	1.91867e-07	-6.717	TRUE	0.974922	2e-05	98.74			yes	inactive	>	2e-05	-4.69897	TRUE		6.67e-06	24.44			yes	inactive	>	2e-05	-4.69897	TRUE		2.47e-07	39.14
47276334	9		Approved					yes	increasing	=	2.51748e-07	-6.59903	TRUE	0.973813	2e-05	98.99			yes	inactive	>	2e-05	-4.69897	TRUE		7.41e-07	25.34			yes	inactive	>	2e-05	-4.69897	TRUE		2.47e-07	19.63
47719518	9		Approved						increasing	=	1.92753e-05	-4.715	TRUE	0.534423	2e-05	56.1			yes	inactive	>	2e-05	-4.69897	TRUE		8.23e-08	29.32			yes	inactive	>	2e-05	-4.69897	TRUE		2.74e-08	38.34
47809272	9		Approved						increasing	=	5.85163e-07	-6.23272	TRUE	0.967698	2e-05	94.3			yes	inactive	>	2e-05	-4.69897	TRUE		2.47e-07	24.32			yes	inactive	>	2e-05	-4.69897	TRUE		2e-05	47.26
50460291	9		Approved						increasing	=	1.93302e-06	-5.71376	TRUE	0.926221	2e-05	100.11				increasing	=	4.34492e-06	-5.36202	TRUE	0.481558	2e-05	94.73			yes	increasing	=	4.24407e-06	-5.37222	TRUE	0.817551	2e-05	97.81
<empty>	24		Approved
Created by Genedata Screener

## Sheet: Validation PBMC BE823167
Compound Info			Compound Annotations		Fit Results	IL-1ß											IL-6											TNF
Compound ID	Wells	Compound Tags	Approval Status	Comment	Curve Overlay	Custom Settings	Curve	Valid	Data Mode	qAC50 Mode	qAC50 [M]	Log qAC50	Done	R²	Concentration at Max. Activity	Max. Activity	Custom Settings	Curve	Valid	Data Mode	qAC50 Mode	qAC50 [M]	Log qAC50	Done	R²	Concentration at Max. Activity	Max. Activity	Custom Settings	Curve	Valid	Data Mode	qAC50 Mode	qAC50 [M]	Log qAC50	Done	R²	Concentration at Max. Activity	Max. Activity
29586242	9		Approved					yes	increasing	=	4.17813e-07	-6.37902	TRUE	0.977462	1e-05	98.7			yes	inactive	>	1e-05	-5	TRUE		3.33e-06	18.24			yes	inactive	>	1e-05	-5	TRUE		1e-05	-8.88
39313414	9		Approved					yes	increasing	=	3.28303e-07	-6.48373	TRUE	0.989199	6.67e-06	100			yes	increasing	=	8.5657e-07	-6.06724	TRUE	0.988625	2e-05	100.13			yes	increasing	=	7.39264e-07	-6.1312	TRUE	0.898349	2e-05	100.37
45125745	9		Approved					yes	increasing	=	8.84338e-07	-6.05338	TRUE	0.982907	2e-05	99.99			yes	increasing	=	3.15144e-06	-5.50149	TRUE	0.959328	2e-05	99.19				increasing	=	3.44774e-06	-5.46247	TRUE	0.5218	2e-05	94.37
46581983	9		Approved					yes	increasing	=	2.69705e-07	-6.56911	TRUE	0.986251	6.67e-06	98.3			yes	inactive	>	2e-05	-4.69897	TRUE		7.41e-07	28.91			yes	inactive	>	2e-05	-4.69897	TRUE		2e-05	0.12
47276334	9		Approved					yes	increasing	=	2.98452e-07	-6.52513	TRUE	0.983586	2e-05	97.82			yes	inactive	>	2e-05	-4.69897	TRUE		6.67e-06	20.83			yes	inactive	>	2e-05	-4.69897	TRUE		2.74e-08	-4.9
47719518	9		Approved					yes	increasing	=	8.92325e-06	-5.04948	TRUE	0.959622	2e-05	75.14			yes	inactive	>	2e-05	-4.69897	TRUE		8.23e-08	21.83			yes	inactive	>	2e-05	-4.69897	TRUE		2e-05	24.11
47809272	9		Approved					yes	increasing	=	1.647e-07	-6.78331	TRUE	0.989516	2e-05	95.93			yes	inactive	>	2e-05	-4.69897	TRUE		6.67e-06	22.15			yes	increasing	=	6.79778e-06	-5.16763	TRUE	0.850753	2e-05	59.09
50460291	9		Approved					yes	increasing	=	1.69167e-06	-5.77168	TRUE	0.983383	2e-05	100.01			yes	increasing	=	9.64342e-06	-5.01577	TRUE	0.87158	2e-05	94.02			yes	increasing	=	4.52187e-06	-5.34468	TRUE	0.873004	2e-05	98.47
<empty>	24		Approved
Created by Genedata Screener
