# Supplementary material for: Navigating from cellular phenotypic screen to clinical candidate: selective targeting of the NLRP3 inflammasome
Source: EMBO Mol Med. 2024 Dec 9;17(1):54–84. doi: 10.1038/s44321-024-00181-4 (PMC11730736; doi:10.1038/s44321-024-00181-4)
Supplement: Supplementary file 4 — Source data Fig. 2 [file 44321_2024_181_MOESM4_ESM.zip]

Archive with 2 entries (1 files):
- Figure 2/
- Figure 2/Fig 2A Cryo-EM_structure_Validation_report_D_1000288104_val-report-full_P1.pdf
