# Supplementary material for: Navigating from cellular phenotypic screen to clinical candidate: selective targeting of the NLRP3 inflammasome
Source: EMBO Mol Med. 2024 Dec 9;17(1):54–84. doi: 10.1038/s44321-024-00181-4 (PMC11730736; doi:10.1038/s44321-024-00181-4)
Supplement: Supplementary file 5 — Source data Fig. 3 [file 44321_2024_181_MOESM5_ESM.zip]

Archive with 2 entries (1 files):
- Figure 3/
- Figure 3/Fig 3B.xlsx
