# Supplementary material for: Navigating from cellular phenotypic screen to clinical candidate: selective targeting of the NLRP3 inflammasome
Source: EMBO Mol Med. 2024 Dec 9;17(1):54–84. doi: 10.1038/s44321-024-00181-4 (PMC11730736; doi:10.1038/s44321-024-00181-4)
Supplement: Supplementary file 5 — Source data Fig. 3 [file 44321_2024_181_MOESM5_ESM.zip › Figure 3/Fig 3B.xlsx]

## Sheet: plate layout
Plate Lay-out												Date	03.02.2020
Elisa
plate 1	Detection	Il 1ß
		1	2	3	4	5	6	7	8	9	10	11	12
	A	400 pg/ml	400 pg/ml	Group A_1	Group A_1	Group B_1	Group B_1	Group C_1	Group C_1
	B	200 pg/ml	200 pg/ml	Group A_2	Group A_2	Group B_2	Group B_2	Group C_2	Group C_2
	C	100 pg/ml	100 pg/ml	Group A_3	Group A_3	Group B_3	Group B_3	Group C_3	Group C_3
	D	50 pg/ml	50 pg/ml	Group A_4	Group A_4	Group B_4	Group B_4	Group C_4	Group C_4
	E	25 pg/ml	25 pg/ml	Group A_5	Group A_5	Group B_5	Group B_5	Group C_5	Group C_5
	F	12.5 pg/ml	12.5 pg/ml	Group A_6	Group A_6	Group B_6	Group B_6	Group C_6	Group C_6
	G	6.25 pg/ml	6.25 pg/ml	Group A_7	Group A_7	Group B_7	Group B_7	Group C_7	Group C_7
	H	blank	Post Ctr	Group A_8	Group A_8	Group B_8	Group B_8	Group C_8	Group C_8
				1/4	1/8	1/4	1/8	1/4	1/8
plate 2	Detection	Il 1ß
		1	2	3	4	5	6	7	8	9	10	11	12
	A	400 pg/ml	400 pg/ml	Group D_1	Group D_1	Group E_1	Group E_1	Group F_1	Group F_1
	B	200 pg/ml	200 pg/ml	Group D_2	Group D_2	Group E_2	Group E_2	Group F_2	Group F_2
	C	100 pg/ml	100 pg/ml	Group D_3	Group D_3	Group E_3	Group E_3	Group F_3	Group F_3
	D	50 pg/ml	50 pg/ml	Group D_4	Group D_4	Group E_4	Group E_4	Group F_4	Group F_4
	E	25 pg/ml	25 pg/ml	Group D_5	Group D_5	Group E_5	Group E_5	Group F_5	Group F_5
	F	12.5 pg/ml	12.5 pg/ml	Group D_6	Group D_6	Group E_6	Group E_6	Group F_6	Group F_6
	G	6.25 pg/ml	6.25 pg/ml	Group D_7	Group D_7	Group E_7	Group E_7	Group F_7	Group F_7
	H	blank	Post Ctr	Group D_8	Group D_8	Group E_8	Group E_8	Group F_8	Group F_8
				1/4	1/8	1/4	1/8	1/4	1/8

## Sheet: results
Results - Elisa mouse IL-1ß											Date	03.02.2020
Plate 1
	Detection	Il 1ß															Detection	Il 1ß
		1	2	3	4	5	6	7	8	9	10	11	12					1	2	3	4	5	6	7	8	9	10	11	12
	A	400 pg/ml	400 pg/ml	Group A_1	Group A_1	Group B_1	Group B_1	Group C_1	Group C_1								A	400 pg/ml	400 pg/ml	Group D_1	Group D_1	Group E_1	Group E_1	Group F_1	Group F_1
	B	200 pg/ml	200 pg/ml	Group A_2	Group A_2	Group B_2	Group B_2	Group C_2	Group C_2								B	200 pg/ml	200 pg/ml	Group D_2	Group D_2	Group E_2	Group E_2	Group F_2	Group F_2
	C	100 pg/ml	100 pg/ml	Group A_3	Group A_3	Group B_3	Group B_3	Group C_3	Group C_3								C	100 pg/ml	100 pg/ml	Group D_3	Group D_3	Group E_3	Group E_3	Group F_3	Group F_3
	D	50 pg/ml	50 pg/ml	Group A_4	Group A_4	Group B_4	Group B_4	Group C_4	Group C_4								D	50 pg/ml	50 pg/ml	Group D_4	Group D_4	Group E_4	Group E_4	Group F_4	Group F_4
	E	25 pg/ml	25 pg/ml	Group A_5	Group A_5	Group B_5	Group B_5	Group C_5	Group C_5								E	25 pg/ml	25 pg/ml	Group D_5	Group D_5	Group E_5	Group E_5	Group F_5	Group F_5
	F	12.5 pg/ml	12.5 pg/ml	Group A_6	Group A_6	Group B_6	Group B_6	Group C_6	Group C_6								F	12.5 pg/ml	12.5 pg/ml	Group D_6	Group D_6	Group E_6	Group E_6	Group F_6	Group F_6
	G	6.25 pg/ml	6.25 pg/ml	Group A_7	Group A_7	Group B_7	Group B_7	Group C_7	Group C_7								G	6.25 pg/ml	6.25 pg/ml	Group D_7	Group D_7	Group E_7	Group E_7	Group F_7	Group F_7
	H	blank	Post Ctr	Group A_8	Group A_8	Group B_8	Group B_8	Group C_8	Group C_8								H	blank	Post Ctr	Group D_8	Group D_8	Group E_8	Group E_8	Group F_8	Group F_8
				1/4	1/8	1/4	1/8	1/4	1/8											1/4	1/8	1/4	1/8	1/4	1/8
		not enough sample
	IL-18																IL-18
		IL-18																IL-18
		1	2	3	4	5	6	7	8	9	10	11	12					1	2	3	4	5	6	7	8	9	10	11	12
	A	1.103	1.104	0.179	0.1	0.097	0.07	0.221	0.13	0	0	0	0				A	1.157	1.136	0.128	0.078	0.14	0.096	0.248	0.121	0	0	0	0
	B	0.64	0.623	0.173	0.102	0.05	0.05	0.118	0.087	0	0.001	0	0				B	0.655	0.647	0.116	0.075	0.143	0.091	0.222	0.111	0	0	0	0
	C	0.361	0.366	0.184	0.11	0.084	0.067	0.098	0.072	0	-0.001	-0.001	0.001				C	0.394	0.369	0.055	0.053	0.191	0.105	0.208	0.107	0	0	0.001	0
	D	0.204	0.201	0.185	0.109	0.083	0.063	0.107	0.076	0	0.001	0	-0.001				D	0.21	0.205	0.157	0.092	0.072	0.058	0.15	0.089	0	-0.001	0	0
	E	0.13	0.134	0.207	0.12	0.086	0.066	0.088	0.066	0	0	0	0.001				E	0.136	0.14	0.142	0.089	0.051	0.049	0.201	0.111	0	0	0	0
	F	0.088	0.093	0.193	0.112	0.051	0.05	0.123	0.082	-0.001	0	0	0				F	0.096	0.091	0.131	0.08	0.149	0.09	0.232	0.12	0	0	0	0
	G	0.07	0.073	0.065	0.058	0.076	0.061	0.136	0.092	0	0	0.001	0				G	0.08	0.077	0.16	0.104	0.181	0.107	0.202	0.113	-0.001	0	-0.001	0
	H	0.049	0.338	0.072	0.06	0.072	0.06	0.102	0.072	-0.001	0	0	0				H	0.059	0.376	0.162	0.098	0.134	0.084	0.083	0.064	0.001	0	0	0
		0.049																0.059
	Blank Corrected																Blank Corrected
		IL-18																IL-18
		1	2	3	4	5	6	7	8	9	10	11	12					1	2	3	4	5	6	7	8	9	10	11	12
		1.054	1.055	0.13	0.051	0.048	0.021	0.172	0.081	-0.049	-0.049	-0.049	-0.049					1.108	1.087	0.079	0.029	0.091	0.047	0.199	0.072	-0.049	-0.049	-0.049	-0.049
		0.591	0.574	0.124	0.053	0.001	0.001	0.069	0.038	-0.049	-0.048	-0.049	-0.049					0.606	0.598	0.067	0.026	0.094	0.042	0.173	0.062	-0.049	-0.049	-0.049	-0.049
		0.312	0.317	0.135	0.061	0.035	0.018	0.049	0.023	-0.049	-0.05	-0.05	-0.048					0.345	0.32	0.006	0.004	0.142	0.056	0.159	0.058	-0.049	-0.049	-0.048	-0.049
		0.155	0.152	0.136	0.06	0.034	0.014	0.058	0.027	-0.049	-0.048	-0.049	-0.05					0.161	0.156	0.108	0.043	0.023	0.009	0.101	0.04	-0.049	-0.05	-0.049	-0.049
		0.081	0.085	0.158	0.071	0.037	0.017	0.039	0.017	-0.049	-0.049	-0.049	-0.048					0.087	0.091	0.093	0.04	0.002	0	0.152	0.062	-0.049	-0.049	-0.049	-0.049
		0.039	0.044	0.144	0.063	0.002	0.001	0.074	0.033	-0.05	-0.049	-0.049	-0.049					0.047	0.042	0.082	0.031	0.1	0.041	0.183	0.071	-0.049	-0.049	-0.049	-0.049
		0.021	0.024	0.016	0.009	0.027	0.012	0.087	0.043	-0.049	-0.049	-0.048	-0.049					0.031	0.028	0.111	0.055	0.132	0.058	0.153	0.064	-0.05	-0.049	-0.05	-0.049
		0	0.289	0.023	0.011	0.023	0.011	0.053	0.023	-0.05	-0.049	-0.049	-0.049					0.01	0.327	0.113	0.049	0.085	0.035	0.034	0.015	-0.048	-0.049	-0.049	-0.049
											accepted range																accepted range
		Average	Conc (pg/ml)						Positive controle:		78	131	pg/ml					Average	Conc (pg/ml)						Positive controle:		78	131	pg/ml
		1.0545	400															1.0975	400
		0.5825	200						Value:		93.0333		pg/ml					0.602	200						Value:		101.653		pg/ml
		0.3145	100															0.3325	100
		0.1535	50															0.1585	50
		0.083	25															0.089	25
		0.0415	12.5															0.0445	12.5
		0.0225	6.25															0.0295	6.25
		0	0															0.01	0
	raw values																raw values
		1	2	3	4	5	6	7	8	9	10	11	12					1	2	3	4	5	6	7	8	9	10	11	12
	A			40.4284	15.289	14.3439	5.85141	54.0409	24.7727								A			22.2129	6.9804	25.9051	12.4367	59.8086	20.0658
	B			38.4989	15.9193			20.9713	11.1967								B			18.5351	6.07382	26.8304	10.9181	51.5331	17.0069
	C			42.0391	18.4431	10.2532	4.90745	14.6589	6.48044								C					41.7614	15.1762	47.1074	15.7861
	D			42.3616	18.1274	9.9388	3.64749	17.4962	7.73811								D			31.1607	11.2217	5.16799		28.993	10.3113
	E			49.4823	21.6041	10.8822	4.59263	11.5112	4.59263								E			26.5219	10.3113			44.9024	17.0069
	F			44.945	19.0747			22.5538	9.62438								F			23.1346	7.58522	28.6838	10.6147	54.7073	19.7595
	G			4.27771	2.06852	7.73811	3.01662	26.6779	12.7697								G			32.0912	14.8715	38.631	15.7861	45.2171	17.6179
	H			6.48044	2.70087	6.48044	2.70087	15.9193	6.48044								H			32.7121	13.0449	24.0572	8.79592	8.49311	2.75585
				4	8	4	8	4	8											4	8	4	8	4	8
	dilution corrected																dilution corrected
		1	2	3	4	5	6	7	8	9	10	11	12					1	2	3	4	5	6	7	8	9	10	11	12
	A			161.714	122.312	57.3755	46.8113	216.163	198.182								A			88.8517	55.8432	103.62	99.494	239.235	160.526
	B			153.996	127.354	0	0	83.8852	89.5734								B			74.1405	48.5906	107.322	87.3449	206.133	136.055
	C			168.157	147.545	41.0129	39.2596	58.6354	51.8435								C			0	0	167.046	121.41	188.43	126.289
	D			169.446	145.019	39.7552	29.18	69.9848	61.9049								D			124.643	89.7733	20.672		115.972	82.4905
	E			197.929	172.833	43.5287	36.741	46.0449	36.741								E			106.087	82.4905	0	0	179.61	136.055
	F			179.78	152.598	0	0	90.2154	76.9951								F			92.5384	60.6818	114.735	84.9174	218.829	158.076
	G			17.1108	16.5482	30.9524	24.133	106.712	102.158								G			128.365	118.972	154.524	126.289	180.868	140.943
	H			25.9218	21.607	25.9218	21.607	63.6772	51.8435								H			130.848	104.359	96.2288	70.3674	33.9724	22.0468

## Sheet: summary
	Results - ELISA IL1b							03.02.2020
			Il-1ß (pg/ml)				Group Average (pg/ml)	1/4Average (pg/ml)
	nr	Treatment group	1/4	1/8	Average	% CV			Log 10
	1	Group A	161.714	122.312	142.013	19.619	158.224	171.837	2.15233
	2	Group A	153.996	127.354	140.675	13.3913			2.14822
	3	Group A	168.157	147.545	157.851	9.23315			2.19825
	4	Group A	169.446	145.019	157.233	10.9853			2.19654
	5	Group A	197.929	172.833	185.381	9.5726			2.26807
	6	Group A	179.78	152.598	166.189	11.5655			2.2206
	7	Group A	17.1108	16.5482	16.8295				1.22607
	8	Group A	25.9218	21.607	23.7644	12.8386			1.37593
	9	Group B	57.3755	46.8113	52.0934	14.3396	36.3565	39.7577	1.71678
	10	Group B				#DIV/0!
	11	Group B	41.0129	39.2596	40.1362	3.089			1.60354
	12	Group B	39.7552	29.18	34.4676	21.6952			1.53741
	13	Group B	43.5287	36.741	40.1349	11.9586			1.60352
	14	Group B				#DIV/0!
	15	Group B	30.9524	24.133	27.5427	17.5076			1.44001
	16	Group B	25.9218	21.607	23.7644	12.8386			1.37593
	17	Group C	216.163	198.182	207.173	6.13732	87.785	91.9148	2.31633
	18	Group C	83.8852	89.5734	86.7293	4.63758			1.93817
	19	Group C	58.6354	51.8435	55.2395	8.69413			1.74225
	20	Group C	69.9848	61.9049	65.9449	8.66391			1.81918
	21	Group C	46.0449	36.741	41.393	15.8935			1.61693
	22	Group C	90.2154	76.9951	83.6052	11.1813			1.92223
	23	Group C	106.712	102.158	104.435	3.08318			2.01885
	24	Group C	63.6772	51.8435	57.7604	14.4869			1.76163
	25	Group D	88.8517	55.8432	72.3475	32.2617	93.2988	106.496	1.85942
	26	Group D	74.1405	48.5906	61.3655	29.4408			1.78792
	27	Group D				#DIV/0!
	28	Group D	124.643	89.7733	107.208	22.9987			2.03023
	29	Group D	106.087	82.4905	94.289	17.6962			1.97446
	30	Group D	92.5384	60.6818	76.6101	29.4035			1.88429
	31	Group D	128.365	118.972	123.668	5.37072			2.09226
	32	Group D	130.848	104.359	117.604	15.9271			2.07042
	33	Group E	103.62	99.494	101.557	2.87307	111.108	123.913	2.00671
	34	Group E	107.322	87.3449	97.3333	14.5127			1.98826
	35	Group E	167.046	121.41	144.228	22.3739			2.15905
	36	Group E	20.672		20.672	#DIV/0!			1.31538
	37	Group E
	38	Group E	114.735	84.9174	99.8263	21.121			1.99924
	39	Group E	154.524	126.289	140.406	14.2198			2.14739
	40	Group E	96.2288	70.3674	83.2981	21.9534			1.92063
	41	Group F	239.235	160.526	199.88	27.8441	162.108	189.868	2.30077
	42	Group F	206.133	136.055	171.094	28.962			2.23323
	43	Group F	188.43	126.289	157.359	27.9236			2.19689
	44	Group F	115.972	82.4905	99.2313	23.8585			1.99665
	45	Group F	179.61	136.055	157.832	19.5129			2.1982
	46	Group F	218.829	158.076	188.453	22.7958			2.2752
	47	Group F	180.868	140.943	160.906	17.5453			2.20657
	48	Group F	33.9724	22.0468	28.0096	30.1065			1.44731
					cut off	30	%
	Exclusion criteria
	When technical issues arrise from LPS injection, no IL-1b is detected in the plasma.
	Animals highlighted in red are excluded because of that.
	Animals without values are also excluded.
		Treatment Group	Group A (PO)	Group B (PO)	Group C (PO)	Group D (PO)	Group E (PO)	Group F (PO)
	Pre	Compound	PEG	MCC950	Cmpd E	Cmpd E	Cmpd E	NA
		Dose (mg/kg)	NA	50	50	25	12.5	NA
		Solution (mg/ml)	NA	10	10	5	2.5	NA
	Treat	Compound	LPS	LPS	LPS	LPS	LPS	LPS
		Dose (mg/kg)	10	10	10	10	10	10
		Solution (mg/ml)	1	1	1	1	1	1
	Group F is not depicted in the graph because it was an extra controle on teh vehicle.
