# Supplementary material for: Navigating from cellular phenotypic screen to clinical candidate: selective targeting of the NLRP3 inflammasome
Source: EMBO Mol Med. 2024 Dec 9;17(1):54–84. doi: 10.1038/s44321-024-00181-4 (PMC11730736; doi:10.1038/s44321-024-00181-4)
Supplement: Supplementary file 6 — Source data Fig. 4 [file 44321_2024_181_MOESM6_ESM.zip]

Archive with 15 entries (15 files):
- Fig 4A.xlsx
- Fig 4B.xlsx
- Fig 4C_IL1b_FlaTox.jpg
- Fig 4C_IL1b_Nig.jpg
- Fig 4C-actin.jpg
- Fig 4C-Casp1.jpg
- Fig 4C-GSDMD.jpg
- Fig 4D.xlsx
- Fig 4E.xlsx
- Fig 4F.xlsx
- Fig 4G.xlsx
- Fig 4H.xlsx
- Fig 4I.xlsx
- Fig 4J.xlsx
- Fig 4K.xlsx
