# Supplementary material for: Navigating from cellular phenotypic screen to clinical candidate: selective targeting of the NLRP3 inflammasome
Source: EMBO Mol Med. 2024 Dec 9;17(1):54–84. doi: 10.1038/s44321-024-00181-4 (PMC11730736; doi:10.1038/s44321-024-00181-4)
Supplement: Supplementary file 6 — Source data Fig. 4 [file 44321_2024_181_MOESM6_ESM.zip › Fig 4A.xlsx]

## Sheet: Sheet1
Layout			Mouse 1			Mouse 2			Mouse 3
	1	2	3	4	5	6	7	8	9	10	11	12
A	MCC950	10	10	10	10	10	10	10	10	10	Mock
B		3	3	3	3	3	3	3	3	3	Mock
C		1	1	1	1	1	1	1	1	1	Mock
D	Cmpd A	10	10	10	10	10	10	10	10	10	Mock
E		3	3	3	3	3	3	3	3	3	Mock
F		1	1	1	1	1	1	1	1	1	Mock
G	+ controle	LPS+trigger	LPS+trigger	LPS+trigger	LPS+nigericin	LPS+nigericin	LPS+nigericin	LPS+nigericin	LPS+nigericin	LPS+nigericin	Mock
H	- controle	LPS	LPS	LPS	LPS	LPS	LPS	LPS	LPS	LPS	Mock
Results - MSD											Date	2022-03-02
						plate 1 : Nigericin														plate 2 : ATP															plate 3: FlaTox
	Detection	Il 1ß - IL 6 - TNF-a Sulfolabeled													Detection	Il 1ß - IL 6 - TNF-a Sulfolabeled															Detection	Il 1ß - IL 6 - TNF-a Sulfolabeled													Detection	Il 1ß - IL 6 - TNF-a Sulfolabeled
	Coating	Pre-coated													Coating	Pre-coated															Coating	Pre-coated													Coating	Pre-coated
		1	2	3	4	5	6	7	8	9	10	11	12			1	2	3	4	5	6	7	8	9	10	11	12					1	2	3	4	5	6	7	8	9	10	11	12			1	2	3	4
				Compound (µM)														Compound (µM)																Compound (µM)														Compound (µM)
	A		MCC950	10									Blanco		A		MCC950	10									Blanco				A		MCC950	10									Blanco		A		MCC950	10
	B			3.33333									Blanco		B			3.33333									Blanco				B			3.33333									Blanco		B			3.33333
	C			1.11111									Blanco		C			1.11111									Blanco				C			1.11111									Blanco		C			1.11111
	D		CmpdA	10									Blanco		D		CmpdA	10									Blanco				D		CmpdA	10									Blanco		D		CmpdA	10
	E			3.33333									Blanco		E			3.33333									Blanco				E			3.33333									Blanco		E			3.33333
	F			1.11111									Blanco		F			1.11111									Blanco				F			1.11111									Blanco		F			1.11111
	G		LPS+nig										Blanco		G		LPS+ATP										Blanco				G		LPS+FlaTox										Blanco		G		LPS+TcdA
	H		LPS										Blanco		H		LPS										Blanco				H		LPS										Blanco		H		LPS
	Raw data														Raw data															Raw data															Raw data
		1	2	3	4	5	6	7	8	9	10	11	12			1	2	3	4	5	6	7	8	9	10	11	12				1	2	3	4	5	6	7	8	9	10	11	12				1	2	3	4
	A	1785648	1837214	1038	941	741	772	706	785	1429	996	1322	109		A	1794748	1787444	643	616	930	877	712	756	957	937	1270	100			A	1750898	1676264	417199	370268	341581	283249	325368	348745	371835	468665	437495	109			A	1768876	1737309	54075	59952
	B	712484	901444	1582	9860	19975	1830	18493	23597	1537	5699	38258	109		B	838028	777211	1700	1638	3946	1046	1775	3376	2242	1897	7992	115			B	715331	710193	286102	316868	294682	240842	263160	243166	257880	375254	458731	125			B	689672	656053	48185	41246
	C	241725	254001	39555	85265	153787	43728	101197	130399	67773	157856	237570	90		C	205533	235571	8652	23249	39073	6108	13246	31662	14285	27424	76872	89			C	205685	205952	280912	289881	268642	186380	204609	196858	251886	347235	373938	103			C	216159	203862	44839	38607
	D	60454	58762	45819	100263	109889	33894	72159	124194	25991	90352	211196	79		D	57739	58332	23157	39610	99690	22111	25044	85607	54456	41047	129405	93			D	52473	55994	242474	263830	207241	188744	201728	191593	247702	338754	354716	95			D	50446	51119	42068	39237
	E	15237	14821	75343	67576	107328	166470	78178	162900	104373	141339	215925	104		E	15867	16852	24848	60590	109929	31751	23020	117183	74792	60308	154803	80			E	13144	12666	253299	254026	227436	175524	218882	205716	270996	335923	366477	108			E	12224	12217	35218	39207
	F	3956	3816	393071	398301	460129	422453	311649	361057	309233	402650	567893	130		F	3954	4056	189862	264598	297127	181701	164204	259644	256447	289154	390354	106			F	3141	3216	233344	244698	224260	184809	210983	245432	249331	362003	378790	113			F	2988	3040	31694	34667
	G	1166	1137	668540	653006	650094	557495	575472	562376	756312	814175	846167	117		G	1071	1012	502265	467112	447112	406150	346510	354977	544603	572718	655884	101			G	926	814	303310	258366	258133	218779	235618	207538	309305	324128	398414	99			G	842	841	36273	37262
	H	51	72	650	638	636	551	591	592	727	768	903	92		H	57	83	853	705	602	764	372	1276	543	784	879	89			H	74	79	712	990	858	901	703	1030	860	1078	1548	99			H	69	61	2479	4393
	blank	61.5		Lod:	184.5										blank	70		Lod:	210											blank	76.5		Lod:	229.5											blank	65		Lod:	195
	Signal / noise	Il 1ß Sulfolabeled													Signal / noise	Il 1ß Sulfolabeled														Signal / noise	Il 1ß Sulfolabeled														Signal / noise	Il 1ß Sulfolabeled
		Il 1ß Biotynilated														Il 1ß Biotynilated															Il 1ß Biotynilated															Il 1ß Biotynilated
		1	2	3	4	5	6	7	8	9	10	11	12			1	2	3	4	5	6	7	8	9	10	11	12				1	2	3	4	5	6	7	8	9	10	11	12				1	2	3	4
		29034.9	29873.4	16.878	15.3008	12.0488	12.5528	11.4797	12.7642	23.2358	16.1951	21.4959	1.77236			25639.3	25534.9	9.18571	8.8	13.2857	12.5286	10.1714	10.8	13.6714	13.3857	18.1429	1.42857				22887.6	21911.9	5453.58	4840.1	4465.11	3702.6	4253.18	4558.76	4860.59	6126.34	5718.89	1.42484				27213.5	26727.8	831.923	922.338
		11585.1	14657.6	25.7236	160.325	324.797	29.7561	300.699	383.691	24.9919	92.6667	622.081	1.77236			11971.8	11103	24.2857	23.4	56.3714	14.9429	25.3571	48.2286	32.0286	27.1	114.171	1.64286				9350.73	9283.57	3739.9	4142.07	3852.05	3148.26	3440	3178.64	3370.98	4905.28	5996.48	1.63399				10610.3	10093.1	741.308	634.554
		3930.49	4130.1	643.171	1386.42	2500.6	711.024	1645.48	2120.31	1102	2566.76	3862.93	1.46341			2936.19	3365.3	123.6	332.129	558.186	87.2571	189.229	452.314	204.071	391.771	1098.17	1.27143				2688.69	2692.18	3672.05	3789.29	3511.66	2436.34	2674.63	2573.31	3292.63	4539.02	4888.08	1.34641				3325.52	3136.34	689.831	593.954
		982.992	955.48	745.024	1630.29	1786.81	551.122	1173.32	2019.41	422.618	1469.14	3434.08	1.28455			824.843	833.314	330.814	565.857	1424.14	315.871	357.771	1222.96	777.943	586.386	1848.64	1.32857				685.922	731.948	3169.59	3448.76	2709.03	2467.24	2636.97	2504.48	3237.93	4428.16	4636.81	1.24183				776.092	786.446	647.2	603.646
		247.756	240.992	1225.09	1098.8	1745.17	2706.83	1271.19	2648.78	1697.12	2298.2	3510.98	1.69106			226.671	240.743	354.971	865.571	1570.41	453.586	328.857	1674.04	1068.46	861.543	2211.47	1.14286				171.817	165.569	3311.1	3320.6	2973.02	2294.43	2861.2	2689.1	3542.43	4391.15	4790.55	1.41176				188.062	187.954	541.815	603.185
		64.3252	62.0488	6391.4	6476.44	7481.77	6869.15	5067.46	5870.85	5028.18	6547.15	9234.03	2.11382			56.4857	57.9429	2712.31	3779.97	4244.67	2595.73	2345.77	3709.2	3663.53	4130.77	5576.49	1.51429				41.0588	42.0392	3050.25	3198.67	2931.5	2415.8	2757.95	3208.26	3259.23	4732.07	4951.5	1.47712				45.9692	46.7692	487.6	533.338
		18.9593	18.4878	10870.6	10618	10570.6	9064.96	9357.27	9144.33	12297.8	13238.6	13758.8	1.90244			15.3	14.4571	7175.21	6673.03	6387.31	5802.14	4950.14	5071.1	7780.04	8181.69	9369.77	1.44286				12.1046	10.6405	3964.84	3377.33	3374.29	2859.86	3079.97	2712.92	4043.2	4236.97	5208.03	1.29412				12.9538	12.9385	558.046	573.262
		0.829268	1.17073	10.5691	10.374	10.3415	8.95935	9.60976	9.62602	11.8211	12.4878	14.6829	1.49593			0.814286	1.18571	12.1857	10.0714	8.6	10.9143	5.31429	18.2286	7.75714	11.2	12.5571	1.27143				0.96732	1.03268	9.30719	12.9412	11.2157	11.7778	9.18954	13.4641	11.2418	14.0915	20.2353	1.29412				1.06154	0.938462	38.1385	67.5846
		Calibrator blend														Calibrator blend															Calibrator blend															Calibrator blend
		IL-1ß std curve														IL-1ß std curve															IL-1ß std curve															IL-1ß std curve
		Average	Conc (pg/ml)													Average	Conc (pg/ml)														Average	Conc (pg/ml)														Average	Conc (pg/ml)
		29454.2	6120													25587.1	6120														22399.8	6120														26970.7	6120
		13121.4	1530													11537.4	1530														9317.15	1530														10351.7	1530
		4030.29	382.5													3150.74	382.5														2690.44	382.5														3230.93	382.5
		969.236	95.625													829.079	95.625														708.935	95.625														781.269	95.625
		244.374	23.9062													233.707	23.9062														168.693	23.9062														188.008	23.9062
		63.187	5.97656													57.2143	5.97656														41.549	5.97656														46.3692	5.97656
		18.7236	1.49414													14.8786	1.49414														11.3725	1.49414														12.9462	1.49414
		1	0.373535													1	0.373535														1	0.373535														1	0.373535
	raw data (pg/ml)														raw data (pg/ml)															raw data (pg/ml)															raw data (pg/ml)
	pg/ml	1	2	3	4	5	6	7	8	9	10	11	12		pg/ml	1	2	3	4	5	6	7	8	9	10	11	12			pg/ml	1	2	3	4	5	6	7	8	9	10	11	12			pg/ml	1	2	3	4
	A		MCC950	1.27117	1.10644					1.93309	1.19886	1.75302			A		MCC950			1.28767	1.1997		1.01346	1.33172	1.29868	1.81799				A		MCC950	828.915	719.602	654.983	528.664	619.199	670.974	723.182	953.97	877.581				A		MCC950	98.9944	109.438
	B			2.19905	16.0463	31.8012	2.63702	29.5372	37.2921	2.12447	9.25393	59.1379			B			2.50519	2.40542	6.03912	1.46406	2.6271	5.14163	3.35772	2.81545	12.2853				B			534.687	600.647	552.899	441.048	486.718	445.746	475.827	731.006	929.414				B			88.5424	76.2378
	C			61.0542	128.444	232.817	67.2016	152.233	196.547	102.574	239.206	369.242			C			13.2915	35.3812	59.3808	9.39302	20.2722	48.108	21.8509	41.6954	118.206				C			523.752	542.687	498.092	333.599	368.932	353.835	463.519	667.586	727.993				C			82.604	71.5526
	D		CmpdA	70.28	150.831	165.317	52.6751	109.041	187.044	40.8915	136.011	325.149			D		CmpdA	35.2438	60.2032	154.962	33.6693	38.0981	132.165	83.0197	62.3948	204.327				D		CmpdA	444.35	488.111	374.084	338.145	363.315	343.647	454.973	648.713	684.364				D		CmpdA	77.6912	72.6608
	E			113.746	102.284	161.456	252.797	117.939	247.154	157.002	213.422	332.976			E			37.802	92.5646	171.784	48.246	35.043	183.818	114.905	92.1169	247.869				E			466.417	467.907	414.066	312.857	397.039	371.102	502.981	642.443	710.96				E			65.5225	72.6146
	F			652.63	662.883	787.924	710.906	499.131	590.888	494.749	671.462	1022.97			F			309.979	450.133	514.385	295.31	264.296	440.516	434.333	498.456	709.327				F			425.906	448.869	407.729	330.589	381.431	450.362	458.297	700.821	739.118				F			59.2491	64.5396
	G		LPS+nig	1263.16	1224.74	1217.59	999.319	1040.35	1010.39	1489.84	1648.45	1739.39			G		LPS+ATP	964.338	881.768	835.801	743.927	615.651	633.471	1066.77	1136.62	1351.71				G		LPS+FlaTox	571.339	476.819	476.347	396.842	430.494	374.669	584.254	616.485	784.615				G		LPS+TcdA	67.3949	69.1624
	H		LPS									1.04522			H		LPS	1.16675			1.02438		1.82906		1.05718	1.21068				H		LPS	1.1592	1.71229	1.45046	1.54278	1.14393	1.80484	1.45046	1.89742	2.83754				H		LPS	4.94644	8.8682
	dilution corrected		3												dilution corrected		3													dilution corrected		3													dilution corrected		3
	pg/ml	1	2	3	4	5	6	7	8	9	10	11	12		pg/ml	1	2	3	4	5	6	7	8	9	10	11	12			pg/ml	1	2	3	4	5	6	7	8	9	10	11	12			pg/ml	1	2	3	4
	A		MCC950	3.8135	3.31933	0	0	0	0	5.79926	3.59658	5.25905	0		A		MCC950	0	0	3.863	3.59909	0	3.04038	3.99515	3.89603	5.45397	0			A		MCC950	2486.74	2158.81	1964.95	1585.99	1857.6	2012.92	2169.55	2861.91	2632.74	0			A		MCC950	296.983	328.315
	B			6.59716	48.1389	95.4035	7.91106	88.6116	111.876	6.37342	27.7618	177.414	0		B			7.51556	7.21626	18.1174	4.39219	7.8813	15.4249	10.0732	8.44635	36.8559	0			B			1604.06	1801.94	1658.7	1323.14	1460.15	1337.24	1427.48	2193.02	2788.24	0			B			265.627	228.713
	C			183.163	385.331	698.45	201.605	456.7	589.64	307.723	717.619	1107.73	0		C			39.8746	106.144	178.142	28.1791	60.8165	144.324	65.5528	125.086	354.617	0			C			1571.25	1628.06	1494.28	1000.8	1106.79	1061.51	1390.56	2002.76	2183.98	0			C			247.812	214.658
	D		CmpdA	210.84	452.492	495.951	158.025	327.123	561.131	122.675	408.032	975.446	0		D		CmpdA	105.731	180.61	464.886	101.008	114.294	396.495	249.059	187.184	612.98	0			D		CmpdA	1333.05	1464.33	1122.25	1014.44	1089.94	1030.94	1364.92	1946.14	2053.09	0			D		CmpdA	233.074	217.982
	E			341.238	306.853	484.369	758.39	353.817	741.461	471.005	640.267	998.928	0		E			113.406	277.694	515.352	144.738	105.129	551.453	344.714	276.351	743.608	0			E			1399.25	1403.72	1242.2	938.57	1191.12	1113.31	1508.94	1927.33	2132.88	0			E			196.567	217.844
	F			1957.89	1988.65	2363.77	2132.72	1497.39	1772.66	1484.25	2014.38	3068.9	0		F			929.938	1350.4	1543.16	885.93	792.888	1321.55	1303	1495.37	2127.98	0			F			1277.72	1346.61	1223.19	991.767	1144.29	1351.09	1374.89	2102.46	2217.35	0			F			177.747	193.619
	G		LPS+nig	3789.49	3674.23	3652.76	2997.96	3121.05	3031.16	4469.53	4945.35	5218.17	0		G		LPS+ATP	2893.01	2645.3	2507.4	2231.78	1846.95	1900.41	3200.32	3409.87	4055.14	0			G		LPS+FlaTox	1714.02	1430.46	1429.04	1190.53	1291.48	1124.01	1752.76	1849.46	2353.85	0			G		LPS+TcdA	202.185	207.487
	H		LPS	0	0	0	0	0	0	0	0	3.13567	0		H		LPS	3.50026	0	0	3.07315	0	5.48719	0	3.17153	3.63205	0			H		LPS	3.47759	5.13688	4.35137	4.62835	3.4318	5.41452	4.35137	5.69226	8.51263	0			H		LPS	14.8393	26.6046
				Mock	0		Mock	0		Mock	0							Mock	0		Mock	0		Mock	0								Mock	0		Mock	0		Mock	0								Mock	0
				LPS	0		LPS	0		LPS	1.04522							LPS	1.16675		LPS	2.85345		LPS	2.26786								LPS	4.32195		LPS	4.49156		LPS	6.18542								LPS	18.8017
	% inhibition			LPS+Nigr+DMSO	3705.49		LPS+Nigr+DMSO	3050.06		LPS+Nigr+DMSO	4877.69				% inhibition			LPS+ATP	2681.91		LPS+ATP	1993.05		LPS+ATP	3555.11					% inhibition			LPS+FlaTox	1524.51		LPS+FlaTox	1202		LPS+FlaTox	1985.35					% inhibition			LPS+TcdA	196.339
	pg/ml	1	2	3	4	5	6	7	8	9	10	11	12		pg/ml	1	2	3	4	5	6	7	8	9	10	11	12			pg/ml	1	2	3	4	5	6	7	8	9	10	11	12			pg/ml	1	2	3	4
	A		MCC950	99.8971	99.9104	100	100	100	100	99.8811	99.9263	99.8922	100		A		MCC950	100	100	99.856	99.8194	100	99.8475	99.8876	99.8904	99.8466	100			A		MCC950	-63.1181	-41.6069	-28.8908	-31.9456	-54.5416	-67.4637	-9.27757	-44.1512	-32.6082	100			A		MCC950	-51.2601	-67.2181
	B			99.822	98.7009	97.4253	99.7406	97.0948	96.332	99.8693	99.4308	96.3627	100		B			99.7198	99.7309	99.3245	99.7796	99.6046	99.2261	99.7167	99.7624	98.9633	100			B			-5.21837	-18.1985	-8.8023	-10.078	-21.4766	-11.2508	28.0994	-10.4599	-40.4405	100			B			-35.2898	-16.4887
	C			95.057	89.6011	81.151	93.3901	85.0265	80.6679	93.6912	85.2877	77.2899	100		C			98.5132	96.0422	93.3576	98.5861	96.9486	92.7586	98.1561	96.4815	90.0251	100			C			-3.06653	-6.7928	1.98283	16.7392	7.92089	11.6887	29.9592	-0.876605	-10.0045	100			C			-26.216	-9.32998
	D		CmpdA	94.3101	87.7886	86.6158	94.8189	89.2749	81.6026	97.485	91.6347	80.0019	100		D		CmpdA	96.0576	93.2656	82.6658	94.932	94.2654	80.1061	92.9943	94.7348	82.7578	100			D		CmpdA	12.5586	3.94706	26.3858	15.6046	9.32271	14.2315	31.2506	1.97514	-3.41187	100			D		CmpdA	-18.7095	-11.0232
	E			90.791	91.719	86.9284	75.1352	88.3997	75.6903	90.3437	86.8736	79.5204	100		E			95.7714	89.6457	80.7841	92.7379	94.7252	72.3312	90.3037	92.2267	79.0834	100			E			8.21606	7.9229	18.518	21.9162	0.905809	7.37925	23.9963	2.92259	-7.43066	100			E			-0.116063	-10.9526
	F			47.1625	46.3324	36.209	30.0761	50.9061	41.881	69.5707	58.702	37.083	100		F			65.3255	49.6478	42.4605	55.549	60.2173	33.6921	63.3486	57.9376	40.1431	100			F			16.1881	11.6692	19.765	17.4905	4.80128	-12.4029	30.7484	-5.89872	-11.6856	100			F			9.46934	1.38573
	G		LPS+nig	-2.26693	0.843853	1.42307	1.70822	-2.3277	0.619476	8.36776	-1.38732	-6.98044	100		G		LPS+ATP	-7.87153	1.36482	6.50671	-11.9782	7.33032	4.64789	9.97969	4.08541	-14.0651	100			G		LPS+FlaTox	-12.431	6.16903	6.26201	0.955018	-7.44396	6.48894	11.7154	6.84507	-18.5605	100			G		LPS+TcdA	-2.97707	-5.6778
	H		LPS	100	100	100	100	100	100	100	100	99.9357	100		H		LPS	99.8695	100	100	99.8458	100	99.7247	100	99.9108	99.8978	100			H		LPS	99.7719	99.663	99.7146	99.6149	99.7145	99.5495	99.7808	99.7133	99.5712	100			H		LPS	92.442	86.4497
		Figure 4A	% inhibition,		cmpd A	10µM
					Rep1			Average	Rep 2			Average	Rep 3			Average
			Nigericin		94.3101	87.7886	86.6158	89.5715	94.8189	89.2749	81.6026	88.5655	97.485	91.6347	80.0019	89.7072
			ATP		96.0576	93.2656	82.6658	90.663	94.932	94.2654	80.1061	89.7678	92.9943	94.7348	82.7578	90.1623
			FlaTox		12.5586	3.94706	26.3858	14.2972	15.6046	9.32271	14.2315	13.0529	31.2506	1.97514	-3.41187	9.93796
			TcdA		-18.7095	-11.0232	10.1246	-6.53601	3.00361	-3.43166	-27.3135	-9.24717	-6.15079	-11.1845	-10.8094	-9.38157
			DNA		6.05903	5.92942	13.1431	8.37718	18.1668	15.5118	-0.215102	11.1545	-5.30203	19.5651	-12.565	0.566036
				Depicted in Fig 4A are the average values of 3 independent repeat (3 animals) with each 3 technical repeats.
[truncated: 21 more columns]
