# Supplementary material for: Navigating from cellular phenotypic screen to clinical candidate: selective targeting of the NLRP3 inflammasome
Source: EMBO Mol Med. 2024 Dec 9;17(1):54–84. doi: 10.1038/s44321-024-00181-4 (PMC11730736; doi:10.1038/s44321-024-00181-4)
Supplement: Supplementary file 6 — Source data Fig. 4 [file 44321_2024_181_MOESM6_ESM.zip › Fig 4B.xlsx]

## Sheet: Nig
	Vessel Name: JS_Plate 1_Nig_02032022
	Metric: Phase Object Confluence (%)
	Cell Type:
	Passage: 0
	Notes:
	Analysis: Dhruv BMDMs
	Date Time	Elapsed	A2	B2	C2	D2	E2	F2	G2	H2	A3	B3	C3	D3	E3	F3	G3	H3	A4	B4	C4	D4	E4	F4	G4	H4	A5	B5	C5	D5	E5	F5	G5	H5	A6	B6	C6	D6	E6	F6	G6	H6	A7	B7	C7	D7	E7	F7	G7
PASTE confluency	2022-03-02 10:40:00	0	72.0565	76.3548	76.5699	70.8768	74.3167	73.2796	70.9135	64.6433	75.6999	77.7996	76.8783	75.7759	71.6293	76.2038	71.547	68.7328	62.7725	73.8394	72.0964	75.7845	73.9755	73.6722	72.0022	67.6371	59.6529	66.3945	69.4806	68.052	68.3838	67.042	62.9012	58.4337	59.4041	64.5206	66.1996	67.7371	66.9466	68.2294	86.201	54.6454	57.1307	69.1058	70.6968	66.9	63.2362	69.0591	63.2501
PASTE Time	Vessel Name: JS_Plate 1_Nig_02032022
	Metric: Green Object Count (Per Image)
	Cell Type:
	Passage: 0
	Notes:
	Analysis: Dhruv BMDMs
	Date Time	Elapsed	A2	B2	C2	D2	E2	F2	G2	H2	A3	B3	C3	D3	E3	F3	G3	H3	A4	B4	C4	D4	E4	F4	G4	H4	A5	B5	C5	D5	E5	F5	G5	H5	A6	B6	C6	D6	E6	F6	G6	H6	A7	B7	C7	D7	E7	F7	G7
PASTE last timepoint	2022-03-02 11:41:00	1.01667	185	189	322	382	574	2177	2774	139	162	222	640	619	515	2098	2873	142	152	271	870	740	704	2278	2878	135	208	240	450	373	945	2203	2592	167	207	314	756	612	652	1664	2567	160	206	336	974	892	986	1868	2539
	Corrected Cell Death	Elapsed	A2	B2	C2	D2	E2	F2	G2	H2	A3	B3	C3	D3	E3	F3	G3	H3	A4	B4	C4	D4	E4	F4	G4	H4	A5	B5	C5	D5	E5	F5	G5	H5	A6	B6	C6	D6	E6	F6	G6	H6	A7	B7	C7	D7	E7	F7	G7
		1hour	133.305	144.311	246.555	270.749	426.578	1595.3	1967.14	89.8541	122.634	172.715	492.021	469.053	368.891	1598.76	2055.55	97.6006	95.4142	200.105	627.239	560.805	520.788	1678.25	2072.22	91.3101	124.078	159.347	312.663	253.834	646.227	1476.94	1630.4	97.5843	122.966	202.595	500.469	414.551	436.492	1135.34	2212.78	87.4326	117.689	232.195	688.587	596.748	623.509	1290.02	1605.92
			Mouse 1	M2	M3
	Max cell death triton x	1	1833.06	1833.06	1833.06	no sytox green per mouse
	Max inhibition tov trigger	1	2031.64	1816.37	2107.14
			Transpose	% inhibition of cell death			Mouse 1								10µM	CmpdA
		Elapsed	1hour		%celldeath				Average %inhibition	STD	Average %celldeath	STD
		A2	133.305	93.4386	7.27223		MCC950	10	94.2353	0.961699	6.38917	1.06588
		B2	144.311	92.8968	7.87264		MCC950	3	91.5154	1.37321	9.40376	1.52197		nig	78.6607	76.7827	79.6296
		C2	246.555	87.8642	13.4504		MCC950	1	77.5909	9.49895	24.8367	10.528
		D2	270.749	86.6733	14.7703		CmpdA	10	78.6607	7.29726	23.6509	8.08776
		E2	426.578	79.0032	23.2713		CmpdA	3	78.404	3.77414	23.9355	4.18298
		F2	1595.3	21.4772	87.029		CmpdA	1	20.0594	2.30988	88.6004	2.56011
		G2	1967.14	3.1746	107.314		LPS+nig		1.89478e-14	2.77975	110.833	3.08088
		H2	89.8541	95.5773	4.90186		LPS		95.4263	0.202644	5.0692	0.224596
		A3	122.634	93.9638	6.6901		CTR		95.7825	0.341475	4.67442	0.378466
		B3	172.715	91.4987	9.42221
		C3	492.021	75.782	26.8415		Mouse 2
		D3	469.053	76.9125	25.5885		MCC950	10	93.3065	0.187914	6.6325	0.186202
		E3	368.891	81.8427	20.1243		MCC950	3	89.0966	2.01703	10.8041	1.99866
		F3	1598.76	21.307	87.2177		MCC950	1	72.441	10.3483	27.308	10.254
		G3	2055.55	-1.17685	112.137		CmpdA	10	76.7827	9.44572	23.0058	9.35968
		H3	97.6006	95.196	5.32445		CmpdA	3	68.6879	6.33652	31.0269	6.2788
		A4	95.4142	95.3036	5.20518		CmpdA	1	28.3864	9.41729	70.9613	9.33152
		B4	200.105	90.1506	10.9164		LPS+nig		9.4739e-15	18.9127	99.0891	18.7404
		C4	627.239	69.1264	34.218		LPS		94.906	0.279455	5.04761	0.27691
		D4	560.805	72.3964	30.5939		CTR		94.8237	0.166308	5.12917	0.164793
		E4	520.788	74.3661	28.4108
		F4	1678.25	17.394	91.5546		Mouse 3
		G4	2072.22	-1.99774	113.047		MCC950	10	95.9053	0.663051	4.70696	0.762188
		H4	91.3101	95.5056	4.98128		MCC950	3	92.987	1.9247	8.06155	2.21248
		A5	124.078	93.1689	6.76889		MCC950	1	75.7489	8.46488	27.8771	9.73052
		B5	159.347	91.2272	8.69292		CmpdA	10	79.6296	9.8291	23.4161	11.2987
		C5	312.663	82.7864	17.0568		CmpdA	3	72.791	5.127	31.2772	5.89357
		D5	253.834	86.0252	13.8475		CmpdA	1	34.4957	9.91623	75.2984	11.3989
		E5	646.227	64.422	35.2539		LPS+nig		1.42109e-14	3.60696	114.952	4.14627
		F5	1476.94	18.6874	80.572		LPS		96.8181	0.115415	3.6576	0.132671
		G5	1630.4	10.2384	88.944		CTR		97.4068	0.751002	2.98096	0.863289
		H5	97.5843	94.6275	5.32356
		A6	122.966	93.2301	6.70825
		B6	202.595	88.8462	11.0522
		C6	500.469	72.4467	27.3023
		D6	414.551	77.1769	22.6152
		E6	436.492	75.969	23.8121
		F6	1135.34	37.4941	61.9366
		G6	2212.78	-21.8246	120.715
		H6	87.4326	95.1864	4.76975
		A7	117.689	93.5206	6.42036
		B7	232.195	87.2165	12.6671
		C7	688.587	62.0899	37.5648
		D7	596.748	67.1461	32.5547
		E7	623.509	65.6727	34.0146
		F7	1290.02	28.9778	70.3753
		G7	1605.92	11.5862	87.6085
		H7	92.5608	94.9041	5.04952
		A8	76.0644	96.3902	4.14958
		B8	123.318	94.1476	6.72744
		C8	331.143	84.2847	18.065
		D8	229.677	89.1	12.5297
		E8	474.292	77.4911	25.8743
		F8	1165.42	44.6919	63.5776
		G8	2067.4	1.88607	112.784
		H8	69.8458	96.6853	3.81033
		A9	102.202	95.1497	5.5755
		B9	125.414	94.0481	6.84175
		C9	514.031	75.6053	28.0422
		D9	414.867	80.3114	22.6324
		E9	557.165	73.5582	30.3953
		F9	1392.61	33.9096	75.972
		G9	2194.77	-4.15897	119.732
		H9	65.8348	96.8756	3.59152
		A10	80.5777	96.176	4.39579
		B10	194.588	90.7653	10.6154
		C10	687.838	67.3567	37.524
		D10	643.154	69.4773	35.0863
		E10	688.536	67.3236	37.5621
		F10	1582.77	24.8854	86.3455
		G10	2059.24	2.2729	112.339
		H10	65.4576	96.8935	3.57094
		A11	88.1419	95.6615	4.80845
		B11	91.06	95.5179	4.96764
		C11	77.8536	96.1679	4.24718
		D11	90.6518	95.0092	4.94537
		E11	94.9232	94.774	5.17839
		F11	96.4877	94.6879	5.26374
		G11	65.8325	96.8757	3.59139
		H11	43.4531	97.9378	2.37052
		A12	1039.57	48.8309	56.7121
		B12	1154.93	43.1525	63.0057
		C12	1646.36	18.964	89.8144
		D12	1835.81	9.63902	100.15
		E12	1827.58	10.044	99.7008
		F12	1835.81	9.63902	100.15
		G12	0	100	0
		H12	0	100	0
[truncated: 41 more columns]

## Sheet: ATP
	Vessel Name: JS_Plate 2_ATP_02032022
	Metric: Phase Object Confluence (%)
	Cell Type:
	Passage: 0
	Notes:
	Analysis: Dhruv BMDMs
	Date Time	Elapsed	A2	B2	C2	D2	E2	F2	G2	H2	A3	B3	C3	D3	E3	F3	G3	H3	A4	B4	C4	D4	E4	F4	G4	H4	A5	B5	C5	D5	E5	F5	G5	H5	A6	B6	C6	D6	E6	F6	G6	H6	A7	B7	C7	D7	E7	F7	G7
PASTE confluency	2022-03-02 10:40:00	0	69.9225	72.4179	72.7902	97.2079	95.9708	96.1168	93.3227	99.8561	71.8914	90.9619	94.2585	94.7577	87.1676	80.3738	71.8635	86.7221	66.3663	73.0631	76.1673	87.4778	86.7977	77.2253	67.425	86.3966	57.0586	64.1601	89.0063	83.492	86.7912	78.5475	83.2358	90.2184	56.0737	63.3762	90.0999	83.1805	82.7319	84.5256	84.9612	98.8092	57.3362	61.0874	59.4656	77.0538	82.9617	75.1317	94.3552
	Vessel Name: JS_Plate 2_ATP_02032022
	Metric: Green Object Count (Per Image)
	Cell Type:
	Passage: 0
	Notes:
	Analysis: Dhruv BMDMs
	Date Time	Elapsed	A2	B2	C2	D2	E2	F2	G2	H2	A3	B3	C3	D3	E3	F3	G3	H3	A4	B4	C4	D4	E4	F4	G4	H4	A5	B5	C5	D5	E5	F5	G5	H5	A6	B6	C6	D6	E6	F6	G6	H6	A7	B7	C7	D7	E7	F7	G7
PASTE last timepoint	2022-03-02 11:41:00	0	150	149	197	278	282	1373	2804	157	118	125	336	449	609	2161	2643	146	120	140	476	936	1025	2346	2661	156	160	190	257	390	461	1591	2492	153	182	217	324	384	462	1358	2372	150	138	238	523	1140	1342	2124	2385
	Corrected Cell Death	Elapsed	A2	B2	C2	D2	E2	F2	G2	H2	A3	B3	C3	D3	E3	F3	G3	H3	A4	B4	C4	D4	E4	F4	G4	H4	A5	B5	C5	D5	E5	F5	G5	H5	A6	B6	C6	D6	E6	F6	G6	H6	A7	B7	C7	D7	E7	F7	G7
		1hour	104.884	107.903	143.397	270.238	270.638	1319.68	2616.77	156.774	84.8319	113.702	316.709	425.462	530.851	1736.88	1899.35	126.614	79.6395	102.288	362.556	818.792	889.677	1811.71	1794.18	134.779	91.2938	121.904	228.746	325.619	400.107	1249.69	2074.24	138.034	102.054	137.526	291.924	319.413	382.221	1147.86	2015.28	148.214	79.1239	145.388	311.005	878.414	1113.35	1595.8	2250.37
			Mouse 1	M2	M3
	Max cell death triton x	1	1463.34	1463.34	1463.34	no sytox green per mouse
	Max inhibition tov trigger	1	2103.43	2113.3	2440.08
			Transpose	% inhibition of cell death			Mouse 1
		Elapsed	1hour		%celldeath				Average %inhibition	STD	Average %celldeath	STD
		A2	104.884	95.0137	7.16744		MCC950	10	95.7315	0.63378	6.13564	0.911009			10µM	CmpdA
		B2	107.903	94.8702	7.37374		MCC950	3	94.8672	0.271331	7.37796	0.390017
		C2	143.397	93.1827	9.79929		MCC950	1	86.9632	5.49543	18.7394	7.89925
		D2	270.238	87.1525	18.4672		CmpdA	10	75.9997	13.4427	34.4986	19.3228		nig	78.6607	76.7827	79.6296
		E2	270.638	87.1335	18.4946		CmpdA	3	73.1999	14.7771	38.523	21.2409		ATP	75.9997	75.9705	83.071
		F2	1319.68	37.2605	90.1831		CmpdA	1	22.852	12.6042	110.894	18.1176
		G2	2616.77	-24.4047	178.822		LPS+ATP		0	21.2824	143.742	30.5918
		H2	156.774	92.5468	10.7135		LPS		93.3733	0.741623	9.52542	1.06602
		A3	84.8319	95.967	5.79715		CTR		96.0428	0.343807	5.68819	0.494196
		B3	113.702	94.5944	7.77007
		C3	316.709	84.9432	21.6429		Mouse 2
		D3	425.462	79.773	29.0748		MCC950	10	95.7023	0.542864	6.20663	0.783984
		E3	530.851	74.7627	36.2767		MCC950	3	93.6147	0.565646	9.22135	0.816884
		F3	1736.88	17.4266	118.693		MCC950	1	86.8819	2.0373	18.9447	2.94219
		G3	1899.35	9.70229	129.796		CmpdA	10	75.9705	15.1878	34.7025	21.9336
		H3	126.614	93.9806	8.65243		CmpdA	3	70.0992	19.7345	43.1815	28.4998
		A4	79.6395	96.2138	5.44232		CmpdA	1	37.0124	11.111	90.9643	16.0461
		B4	102.288	95.1371	6.99007		LPS+ATP		-4.73695e-15	5.78793	144.416	8.35871
		C4	362.556	82.7636	24.776		LPS		93.6055	0.697734	9.23465	1.00764
		D4	818.792	61.0736	55.9537		CTR		95.0268	1.42693	7.18215	2.06072
		E4	889.677	57.7036	60.7978
		F4	1811.71	13.8691	123.806		Mouse 3
		G4	1794.18	14.7024	122.609		MCC950	10	96.178	0.337381	6.37316	0.562576
		H4	134.779	93.5924	9.21036		MCC950	3	94.7515	1.01069	8.75184	1.6853
		A5	91.2938	95.68	6.23874		MCC950	1	90.5577	3.96128	15.7448	6.60534
		B5	121.904	94.2316	8.33055		CmpdA	10	83.071	8.69252	28.2287	14.4946
		C5	228.746	89.1758	15.6318		CmpdA	3	80.0532	4.29908	33.2608	7.16862
		D5	325.619	84.5919	22.2518		CmpdA	1	38.5887	6.06233	102.402	10.1088
		E5	400.107	81.0671	27.3421		LPS+ATP		-9.4739e-15	11.7437	166.748	19.5823
		F5	1249.69	40.8654	85.4		LPS		98.3448	0.0419053	2.76002	0.0698762
		G5	2074.24	1.84825	141.747		CTR		97.8371	0.922581	3.60665	1.53838
		H5	138.034	93.4683	9.43283
		A6	102.054	95.1709	6.97407
		B6	137.526	93.4923	9.39813
		C6	291.924	86.1863	19.9492
		D6	319.413	84.8855	21.8277
		E6	382.221	81.9135	26.1198
		F6	1147.86	45.684	78.4411
		G6	2015.28	4.63808	137.718
		H6	148.214	92.9866	10.1285
		A7	79.1239	96.2559	5.40709
		B7	145.388	93.1203	9.93537
		C7	311.005	85.2834	21.2531
		D7	878.414	58.4339	60.0281
		E7	1113.35	47.3171	76.0827
		F7	1595.8	24.4877	109.052
		G7	2250.37	-6.48633	153.783
		H7	119.154	94.3617	8.14264
		A8	84.6414	96.5312	5.78413
		B8	101.901	95.8239	6.96363
		C8	153.12	93.7248	10.4638
		D8	363.877	85.0875	24.8662
		E8	471.046	80.6955	32.1898
		F8	1511.46	38.057	103.289
		G8	2605	-6.75865	178.018
		H8	39.2077	98.3932	2.67933
		A9	101.042	95.8591	6.9049
		B9	131.424	94.614	8.98111
		C9	199.297	91.8324	13.6194
		D9	229.903	90.5781	15.7109
		E9	390.535	83.995	26.688
		F9	1344.5	44.8994	91.879
		G9	2109.2	13.5604	144.136
		H9	40.9746	98.3208	2.80008
		A10	94.0991	96.1436	6.43044
		B10	150.881	93.8166	10.3108
		C10	338.78	86.1161	23.1512
		D10	645.464	73.5475	44.109
		E10	598.574	75.4691	40.9047
		F10	1639.5	32.8098	112.038
		G10	2606.05	-6.80175	178.09
		H10	40.9828	98.3204	2.80064
		A11	89.9696	95.7227	6.14824
		B11	84.1499	95.9994	5.75055
		C11	75.5927	96.4062	5.16577
		D11	90.8158	95.7026	6.20607
		E11	84.7394	95.9902	5.79083
		F11	139.742	93.3875	9.54956
		G11	68.6957	97.1847	4.69445
		H11	36.8593	98.4894	2.51885
		A12	1628.86	22.5619	111.311
		B12	1594.64	24.1888	108.973
		C12	1746.66	16.9613	119.362
		D12	1571.33	25.2969	107.38
		E12	1442.29	31.4314	98.5619
		F12	1376.39	34.5647	94.0582
		G12	1370.76	34.832	93.6739
		H12	1318.92	37.2968	90.131
[truncated: 41 more columns]

## Sheet: FlaTox
	Vessel Name: JS_Plate 3_FlaTox_02032022
	Metric: Phase Object Confluence (%)
	Cell Type:
	Passage: 0
	Notes:
	Analysis: Dhruv BMDMs
	Date Time	Elapsed	A2	B2	C2	D2	E2	F2	G2	H2	A3	B3	C3	D3	E3	F3	G3	H3	A4	B4	C4	D4	E4	F4	G4	H4	A5	B5	C5	D5	E5	F5	G5	H5	A6	B6	C6	D6	E6	F6	G6	H6	A7	B7	C7	D7	E7	F7	G7
PASTE confluency	2022-03-02 12:08:00	0	72.7447	66.5317	77.5902	67.9189	79.3853	67.9316	76.3954	72.7636	72.7348	75.6653	74.8006	78.0419	72.1896	77.4032	72.8193	61.0609	71.5391	69.3402	70.9793	71.1291	72.6852	72.5576	70.9694	68.3989	56.4732	52.7462	56.1197	54.1405	55.4813	55.2533	54.9852	48.9897	53.7165	63.1011	61.8625	64.8694	65.0162	59.2678	61.1478	55.8645	56.7325	60.8785	62.2587	62.9684	65.8788	66.5124	62.0311
	Vessel Name: JS_Plate 3_FlaTox_02032022
	Metric: Green Object Count (Per Image)
	Cell Type:
	Passage: 0
	Notes:
	Analysis: Dhruv BMDMs
	Date Time	Elapsed	A2	B2	C2	D2	E2	F2	G2	H2	A3	B3	C3	D3	E3	F3	G3	H3	A4	B4	C4	D4	E4	F4	G4	H4	A5	B5	C5	D5	E5	F5	G5	H5	A6	B6	C6	D6	E6	F6	G6	H6	A7	B7	C7	D7	E7	F7	G7
PASTE last timepoint	2022-03-02 12:38:00	0	1269	1205	1406	1233	1450	1198	1482	146	1245	1303	1431	1408	1285	1342	1320	142	1295	1391	1379	1390	1279	1335	1296	150	1036	1088	1105	1168	1091	1060	1094	130	1164	1273	1296	1342	1275	1255	1242	168	1185	1333	1258	1336	1356	1377	1241
	Corrected Cell Death	Elapsed	A2	B2	C2	D2	E2	F2	G2	H2	A3	B3	C3	D3	E3	F3	G3	H3	A4	B4	C4	D4	E4	F4	G4	H4	A5	B5	C5	D5	E5	F5	G5	H5	A6	B6	C6	D6	E6	F6	G6	H6	A7	B7	C7	D7	E7	F7	G7
		1hour	923.13	801.707	1090.92	837.44	1151.09	813.821	1132.18	106.235	905.548	985.919	1070.4	1098.83	927.636	1038.75	961.214	86.7064	926.432	964.523	978.804	988.695	929.644	968.643	919.764	102.598	585.062	573.878	620.122	632.36	605.301	585.685	601.538	63.6866	625.26	803.277	801.739	870.548	828.956	743.811	759.456	93.8523	672.28	811.51	783.215	841.258	893.317	915.876	769.806
			Mouse 1	M2	M3
	Max cell death triton x	1	1806.93	1299.53	868.451
	Max inhibition tov trigger	1	1004.39	710.266	781.869
			Transpose	% inhibition of cell death			Mouse 1
		Elapsed	1hour		%celldeath				Average %inhibition	STD	Average %celldeath	STD
		A2	923.13	8.09014	51.0883		MCC950	10	8.56408	1.11773	50.8249	0.621293
		B2	801.707	20.1794	44.3685		MCC950	3	8.66235	10.0308	50.7703	5.57565
		C2	1090.92	-8.6154	60.3741		MCC950	1	-4.21354	5.94328	57.9274	3.30359
		D2	837.44	16.6217	46.346		CmpdA	10	2.92694	13.066	53.9583	7.26277
		E2	1151.09	-14.606	63.704		CmpdA	3	0.159011	12.7873	55.4969	7.10784				10µM	Cmpd A
		F2	813.821	18.9733	45.0389		CmpdA	1	6.37017	11.4591	52.0444	6.36954
		G2	1132.18	-12.7236	62.6577		LPS+FlaTox		4.73695e-15	11.2105	55.5853	6.23138
		H2	106.235	89.4229	5.8793		LPS		90.1917	1.034	5.45197	0.574753			nig	78.6607	76.7827	79.6296
		A3	905.548	9.84069	50.1153		CTR		90.0503	1.63418	5.53057	0.908361			ATP	75.9997	75.9705	83.071
		B3	985.919	1.83866	54.5632										FlaTox	2.92694	-10.0135	-4.13867
		C3	1070.4	-6.57225	59.2385		Mouse 2
		D3	1098.83	-9.40317	60.812		MCC950	10	11.6481	6.14605	48.2892	3.35915
		E3	927.636	7.64149	51.3377		MCC950	3	-2.71571	18.9905	56.1398	10.3794
		F3	1038.75	-3.42147	57.4871		MCC950	1	-3.48587	14.0706	56.5607	7.69038
		G3	961.214	4.29832	53.196		CmpdA	10	-10.0135	18.2876	60.1284	9.99517
		H3	86.7064	91.3672	4.79855		CmpdA	3	-9.23479	21.2838	59.7028	11.6328
		A4	926.432	7.7614	51.2711		CmpdA	1	-5.37701	23.2511	57.5944	12.708
		B4	964.523	3.96895	53.3791		LPS+FlaTox		-4.73695e-15	13.2772	54.6555	7.25674
		C4	978.804	2.54703	54.1695		LPS		89.266	2.21134	5.86671	1.20862
		D4	988.695	1.56224	54.7169		CTR		85.9287	0.946939	7.69075	0.517554
		E4	929.644	7.44155	51.4488
		F4	968.643	3.55868	53.6072		Mouse 3
		G4	919.764	8.42527	50.902		MCC950	10	14.3588	8.57845	77.103	7.7232
		H4	102.598	89.785	5.67805		MCC950	3	2.20041	7.06031	88.0492	6.35641
		A5	585.062	17.6278	45.0209		MCC950	1	-2.12514	11.0363	91.9435	9.93597
		B5	573.878	19.2024	44.1603		CmpdA	10	-4.13867	14.1317	93.7563	12.7228
		C5	620.122	12.6916	47.7189		CmpdA	3	-6.55105	11.3944	95.9281	10.2584
		D5	632.36	10.9685	48.6606		CmpdA	1	-7.09929	12.0974	96.4217	10.8913
		E5	605.301	14.7784	46.5783		LPS+FlaTox		-1.42109e-14	9.62285	90.0302	8.66347
		F5	585.685	17.5401	45.0689		LPS		93.0928	1.08893	6.2186	0.980364
		G5	601.538	15.3081	46.2888		CTR		94.4878	1.99239	4.96268	1.79376
		H5	63.6866	91.0334	4.90073
		A6	625.26	11.9682	48.1142
		B6	803.277	-13.0952	61.8128
		C6	801.739	-12.8786	61.6944
		D6	870.548	-22.5664	66.9893
		E6	828.956	-16.7106	63.7888
		F6	743.811	-4.72287	57.2368
		G6	759.456	-6.92546	58.4407
		H6	93.8523	86.7863	7.222
		A7	672.28	5.34823	51.7324
		B7	811.51	-14.2543	62.4463
		C7	783.215	-10.2706	60.269
		D7	841.258	-18.4426	64.7354
		E7	893.317	-25.7721	68.7414
		F7	915.876	-28.9483	70.4774
		G7	769.806	-8.38266	59.2371
		H7	71.1805	89.9783	5.47739
		A8	622.723	20.3545	71.705
		B8	703.139	10.0694	80.9647
		C8	726.77	7.04702	83.6858
		D8	688.072	11.9965	79.2297
		E8	733.626	6.17016	84.4752
		F8	744.535	4.77487	85.7314
		G8	694.992	11.1114	80.0265
		H8	47.6847	93.9012	5.49077
		A9	746.431	4.53243	85.9497
		B9	780.994	0.11187	89.9295
		C9	774.436	0.950553	89.1744
		D9	893.797	-14.3155	102.918
		E9	905.563	-15.8204	104.273
		F9	833.977	-6.66463	96.0304
		G9	825.565	-5.58869	95.0617
		H9	50.6449	93.5226	5.83164
		A10	639.651	18.1894	73.6542
		B10	809.86	-3.58001	93.2533
		C10	894.246	-14.373	102.97
		D10	860.814	-10.097	99.1206
		E10	860.078	-10.0029	99.0359
		F10	933.614	-19.4081	107.503
		G10	825.049	-5.52276	95.0024
		H10	63.6869	91.8545	7.33339
		A11	94.7715	90.5642	5.24489
		B11	118.307	88.2209	6.54743
		C11	86.7216	91.3657	4.79939
		D11	93.9573	86.7715	7.23008
		E11	107.222	84.904	8.25078
		F11	98.6526	86.1105	7.59139
		G11	54.1137	93.0789	6.23105
		H11	32.0832	95.8966	3.6943
		A12	2110.37	-110.116	116.793
		B12	1476.01	-46.9567	81.6862
		C12	1834.4	-82.6391	101.52
		D12	1275.35	-26.9784	70.5813
		E12	1299.17	-29.3498	71.8994
		F12	1324.07	-31.829	73.2775
		G12	920.036	8.39822	50.9171
		H12	816.867	18.67	45.2075
[truncated: 41 more columns]

## Sheet: TcdA
	Vessel Name: JS_Plate 5_TcdA_02032022
	Metric: Phase Object Confluence (%)
	Cell Type:
	Passage: 0
	Notes:
	Analysis: Dhruv BMDMs
	Date Time	Elapsed	A2	B2	C2	D2	E2	F2	G2	H2	A3	B3	C3	D3	E3	F3	G3	H3	A4	B4	C4	D4	E4	F4	G4	H4	A5	B5	C5	D5	E5	F5	G5	H5	A6	B6	C6	D6	E6	F6	G6	H6	A7	B7	C7	D7	E7	F7	G7
PASTE confluency	2022-03-02 12:48:00	0	64.9191	70.3882	70.7663	72.8757	69.2307	71.7607	71.5059	66.3185	68.7603	70.253	71.7515	70.7922	72.7798	72.8806	70.8268	65.4772	65.1665	70.8166	75.2603	70.9734	69.9791	74.8204	71.1864	61.578	53.9368	62.1526	64.5394	67.4302	64.4959	63.8593	62.6157	58.1352	56.2959	61.3141	62.0052	63.5987	65.8982	67.4508	62.1705	55.3897	52.589	60.1123	63.3353	64.8833	64.0415	69.7022	64.907
	Vessel Name: JS_Plate 5_TcdA_02032022
	Metric: Green Object Count (Per Image)
	Cell Type:
	Passage: 0
	Notes:
	Analysis: Dhruv BMDMs
	Date Time	Elapsed	A2	B2	C2	D2	E2	F2	G2	H2	A3	B3	C3	D3	E3	F3	G3	H3	A4	B4	C4	D4	E4	F4	G4	H4	A5	B5	C5	D5	E5	F5	G5	H5	A6	B6	C6	D6	E6	F6	G6	H6	A7	B7	C7	D7	E7	F7	G7
PASTE last timepoint	2022-03-02 15:28:00	0	257	311	325	310	312	306	308	121	324	294	294	311	289	317	310	127	237	293	292	314	310	277	283	130	287	333	368	366	347	364	378	179	287	357	375	371	400	395	365	170	287	394	366	371	383	339	352
	Corrected Cell Death	Elapsed	A2	B2	C2	D2	E2	F2	G2	H2	A3	B3	C3	D3	E3	F3	G3	H3	A4	B4	C4	D4	E4	F4	G4	H4	A5	B5	C5	D5	E5	F5	G5	H5	A6	B6	C6	D6	E6	F6	G6	H6	A7	B7	C7	D7	E7	F7	G7
		1hour	166.842	218.907	229.991	225.915	216	219.588	220.238	80.2453	222.783	206.544	210.949	220.164	210.334	231.031	219.563	83.1561	154.445	207.493	219.76	222.857	216.935	207.252	201.458	80.0515	154.799	206.968	237.505	246.794	223.801	232.448	236.687	104.062	161.569	218.891	232.519	235.951	263.593	266.431	226.922	94.1625	150.93	236.842	231.807	240.717	245.279	236.291	228.473
			Mouse 1	M2	M3
	Max cell death triton x	1	1884.04	1483.69	1176.21
	Max inhibition tov trigger	1	213.753	230.694	159.166
			Transpose	% inhibition of cell death			Mouse 1
		Elapsed	1hour		%celldeath				Average %inhibition	STD	Average %celldeath	STD
		A2	166.842	21.9463	8.85554		MCC950	10	15.1559	17.0328	9.62593	1.93245
		B2	218.907	-2.41135	11.619		MCC950	3	1.29669	3.21891	11.1983	0.365199
		C2	229.991	-7.59644	12.2073		MCC950	1	-3.03171	4.45817	11.6894	0.505799
		D2	225.915	-5.68957	11.9909		CmpdA	10	-4.31591	1.34608	11.8351	0.152719
		E2	216	-1.0512	11.4647		CmpdA	3	-0.313393	1.67118	11.381	0.189603
		F2	219.588	-2.72968	11.6551		CmpdA	1	-2.59064	5.56356	11.6394	0.631211
		G2	220.238	-3.034	11.6897		LPS+TcdA		4.73695e-15	4.98397	11.3454	0.565454				10µM	Cmpd A
		H2	80.2453	62.4588	4.25921		LPS		62.0352	0.813645	4.30728	0.0923116
		A3	222.783	-4.22473	11.8248		CTR		54.119	2.82356	5.2054	0.320345
		B3	206.544	3.37259	10.9628										nig	78.6607	76.7827	79.6296
		C3	210.949	1.31165	11.1966		Mouse 2								ATP	75.9997	75.9705	83.071
		D3	220.164	-2.99922	11.6857		MCC950	10	32.4794	2.33428	10.4985	0.362949			FlaTox	2.92694	-10.0135	-4.13867
		E3	210.334	1.59972	11.1639		MCC950	3	4.24521	6.51865	14.8886	1.01356			TcdA	-4.31591	-4.5342	-13.1576
		F3	231.031	-8.08338	12.2625		MCC950	1	-1.40868	1.34576	15.7677	0.209247			DNA
		G3	219.563	-2.71811	11.6538		CmpdA	10	-4.5342	2.3559	16.2536	0.36631
		H3	83.1561	61.0971	4.4137		CmpdA	3	-5.86495	8.63346	16.4605	1.34238
		A4	154.445	27.7462	8.19751		CmpdA	1	-6.2257	8.06702	16.5166	1.25431
		B4	207.493	2.92881	11.0132		LPS+TcdA		-9.4739e-15	2.27483	15.5486	0.353704
		C4	219.76	-2.81033	11.6643		LPS		59.652	5.01124	6.27356	0.779178
		D4	222.857	-4.25895	11.8286		CTR		61.8066	3.50448	5.93855	0.544899
		E4	216.935	-1.4887	11.5143
		F4	207.252	3.04114	11.0004		Mouse 3
		G4	201.458	5.75211	10.6928		MCC950	10	35.0032	8.97523	8.79545	1.21454
		H4	80.0515	62.5495	4.24892		MCC950	3	-5.05335	14.6652	14.216	1.98452
		A5	154.799	32.8987	10.4333		MCC950	1	-13.2257	2.94087	15.3218	0.397963
		B5	206.968	10.2846	13.9495		CmpdA	10	-13.1576	3.0326	15.3126	0.410376
		C5	237.505	-2.95236	16.0077		CmpdA	3	-17.2702	6.80677	15.8692	0.921102
		D5	246.794	-6.97911	16.6338		CmpdA	1	-22.7313	9.95276	16.6082	1.34682
		E5	223.801	2.98801	15.084		LPS+TcdA		-4.73695e-15	5.46345	13.5321	0.739322
		F5	232.448	-0.760285	15.6668		LPS		66.8516	4.7754	4.48568	0.646213
		G5	236.687	-2.59792	15.9526		CTR		64.4243	13.935	4.81415	1.8857
		H5	104.062	54.8918	7.01371
		A6	161.569	29.9638	10.8897
		B6	218.891	5.11614	14.7531
		C6	232.519	-0.791247	15.6717
		D6	235.951	-2.27874	15.9029
		E6	263.593	-14.2607	17.766
		F6	266.431	-15.4909	17.9572
		G6	226.922	1.63503	15.2944
		H6	94.1625	59.1829	6.34649
		A7	150.93	34.5755	10.1726
		B7	236.842	-2.66512	15.963
		C7	231.807	-0.482419	15.6236
		D7	240.717	-4.34475	16.2242
		E7	245.279	-6.32211	16.5316
		F7	236.291	-2.42591	15.9258
		G7	228.473	0.962886	15.3989
		H7	81.0168	64.8813	5.46048
		A8	116.873	26.5715	9.93643
		B8	190.993	-19.9963	16.2381
		C8	182.779	-14.8355	15.5397
		D8	174.772	-9.8048	14.8589
		E8	174.148	-9.41336	14.806
		F8	183.406	-15.2295	15.593
		G8	156.212	1.85552	13.281
		H8	46.4474	70.8182	3.94892
		A9	88.436	44.4378	7.51875
		B9	144.335	9.31746	12.2713
		C9	174.814	-9.83135	14.8625
		D9	181.383	-13.9588	15.4211
		E9	192.612	-21.0138	16.3757
		F9	189.315	-18.9423	16.0954
		G9	168.954	-6.14955	14.3643
		H9	50.6376	68.1856	4.30517
		A10	105.049	34.0004	8.93115
		B10	166.298	-4.48123	14.1385
		C10	183.057	-15.0102	15.5633
		D10	184.169	-15.7091	15.6579
		E10	193.201	-21.3836	16.4258
		F10	213.317	-34.0221	18.136
		G10	152.331	4.29403	12.9511
		H10	61.1974	61.5511	5.20295
		A11	93.7796	56.1271	4.97757
		B11	95.4633	55.3394	5.06694
		C11	104.973	50.8905	5.57169
		D11	78.9442	65.7797	5.32078
		E11	94.2269	59.155	6.35083
		F11	91.1585	60.4851	6.14402
		G11	72.3078	54.5707	6.14755
		H11	40.9409	74.2778	3.48076
		A12	1848.48	-764.775	98.1126
		B12	1999.77	-835.554	106.143
		C12	1803.87	-743.904	95.7447
		D12	1443.11	-575.131	76.5966
		E12	1457.37	-581.799	77.3531
		F12	1550.6	-625.419	82.302
		G12	1326.34	-520.5	70.3984
		H12	1026.07	-380.028	54.4613
[truncated: 41 more columns]

## Sheet: DNA
	Vessel Name: JS_Plate 6_DNA_02032022
	Metric: Phase Object Confluence (%)
	Cell Type:
	Passage: 0
	Notes:
	Analysis: Dhruv BMDMs
	Date Time	Elapsed	A2	B2	C2	D2	E2	F2	G2	H2	A3	B3	C3	D3	E3	F3	G3	H3	A4	B4	C4	D4	E4	F4	G4	H4	A5	B5	C5	D5	E5	F5	G5	H5	A6	B6	C6	D6	E6	F6	G6	H6	A7	B7	C7	D7	E7	F7	G7
PASTE confluency	2022-03-02 12:48:00	0	73.1771	76.4037	76.0826	75.9086	81.0199	79.3241	79.3714	78.965	73.9735	78.7039	74.1108	76.4664	80.0459	80.7139	76.1608	78.1314	72.9465	78.2355	75.6862	79.0771	80.8772	81.0374	79.3263	75.531	62.6294	69.942	70.1231	73.1497	71.025	68.5064	70.2505	60.3373	58.6963	68.9948	68.286	69.2766	71.1946	72.3701	70.2649	63.6037	63.365	66.3534	70.8287	72.7361	72.5056	70.3456	71.0282
	Vessel Name: JS_Plate 6_DNA_02032022
	Metric: Green Object Count (Per Image)
	Cell Type:
	Passage: 0
	Notes:
	Analysis: Dhruv BMDMs
	Date Time	Elapsed	A2	B2	C2	D2	E2	F2	G2	H2	A3	B3	C3	D3	E3	F3	G3	H3	A4	B4	C4	D4	E4	F4	G4	H4	A5	B5	C5	D5	E5	F5	G5	H5	A6	B6	C6	D6	E6	F6	G6	H6	A7	B7	C7	D7	E7	F7	G7
PASTE last timepoint	2022-03-02 15:28:00	0	1149	840	736	670	659	1056	806	187	1271	983	875	888	677	604	728	221	1359	1171	1122	875	915	839	1031	178	1138	1147	881	881	933	902	923	226	1221	1247	1030	875	1012	947	960	245	1183	1213	1230	1040	869	1191	1114
	Corrected Cell Death	Elapsed	A2	B2	C2	D2	E2	F2	G2	H2	A3	B3	C3	D3	E3	F3	G3	H3	A4	B4	C4	D4	E4	F4	G4	H4	A5	B5	C5	D5	E5	F5	G5	H5	A6	B6	C6	D6	E6	F6	G6	H6	A7	B7	C7	D7	E7	F7	G7
		1hour	840.805	641.791	559.968	508.588	533.921	837.663	639.733	147.664	940.203	773.659	648.469	679.022	541.911	487.512	554.45	172.67	991.343	916.137	849.199	691.924	740.027	679.904	817.854	134.445	712.722	802.235	617.784	644.449	662.663	617.928	648.412	136.362	716.681	860.365	703.346	606.17	720.489	685.345	674.543	155.829	749.607	804.867	871.193	756.456	630.073	837.816	791.254
			Mouse 1	M2	M3
	Max cell death triton x	1	2269.16	1585.64	1089.5
	Max inhibition tov trigger	1	670.679	704.737	753.425
			Transpose	% inhibition of cell death			Mouse 1
		Elapsed	1hour		%celldeath				Average %inhibition	STD	Average %celldeath	STD
		A2	840.805	-25.3662	37.0535		MCC950	10	-37.7882	11.4134	40.725	3.37338
		B2	641.791	4.30733	28.2831		MCC950	3	-15.8819	20.458	34.2503	6.0466
		C2	559.968	16.5074	24.6773		MCC950	1	-2.26629	22.097	30.226	6.53105			10µM	CmpdA
		D2	508.588	24.1682	22.413		CmpdA	10	6.58553	15.2574	27.6098	4.50951
		E2	533.921	20.391	23.5294		CmpdA	3	9.75026	17.4088	26.6744	5.14538
		F2	837.663	-24.8977	36.915		CmpdA	1	0.345893	26.1467	29.454	7.72799		nig	78.6607	76.7827	79.6296
		G2	639.733	4.61414	28.1925		LPS+DNA		9.4739e-15	20.0395	29.5562	5.92293		ATP	75.9997	75.9705	83.071
		H2	147.664	77.9828	6.50744		LPS		77.397	2.89455	6.68058	0.85552		FlaTox	2.92694	-10.0135	-4.13867
		A3	940.203	-40.1867	41.4339		CTR		78.2415	4.12028	6.431	1.2178		TcdA	-4.31591	-4.5342	-13.1576
		B3	773.659	-15.3546	34.0944									DNA	6.58553	5.06736	-1.91953
		C3	648.469	3.31157	28.5774		Mouse 2
		D3	679.022	-1.24392	29.9239		MCC950	10	-3.06505	2.87337	45.8072	1.27707		Values depicted in Fig 4B are averages from 3 independent repeats with each 3 technical repeats
		E3	541.911	19.1997	23.8815		MCC950	3	-16.7087	4.6582	51.8711	2.07033
		F3	487.512	27.3107	21.4842		MCC950	1	-3.69467	18.2922	46.087	8.12993
		G3	554.45	17.33	24.4341		CmpdA	10	5.06736	11.082	42.1927	4.92537
		H3	172.67	74.2544	7.60943		CmpdA	3	4.77644	6.49763	42.322	2.88787
		A4	991.343	-47.8118	43.6876		CmpdA	1	-1.27134	15.9851	45.01	7.10455
		B4	916.137	-36.5984	40.3733		LPS+DNA		-9.4739e-15	10.7923	44.4449	4.79662
		C4	849.199	-26.6178	37.4234		LPS		78.1964	2.31564	9.69061	1.02918
		D4	691.924	-3.16771	30.4925		CTR		81.0921	2.87843	8.40358	1.27932
		E4	740.027	-10.3399	32.6123
		F4	679.904	-1.37539	29.9627		Mouse 3
		G4	817.854	-21.9442	36.0421		MCC950	10	-13.458	4.85764	78.4597	3.35921
		H4	134.445	79.9539	5.92488		MCC950	3	-4.46104	29.1734	72.2381	20.1743
		A5	712.722	-1.13317	44.9486		MCC950	1	-14.2139	11.9802	78.9825	8.28465
		B5	802.235	-13.8347	50.5937		CmpdA	10	-1.91953	20.4013	70.4805	14.1081
		C5	617.784	12.3383	38.9612		CmpdA	3	9.10204	16.5365	62.8588	11.4355
		D5	644.449	8.55462	40.6428		CmpdA	1	9.41799	3.12102	62.6403	2.15828
		E5	662.663	5.9701	41.7915		LPS+DNA		-9.4739e-15	20.6997	69.1531	14.3145
		F5	617.928	12.3179	38.9702		LPS		87.2525	2.56422	8.81532	1.77324
		G5	648.412	7.99224	40.8928		CTR		92.7656	0.480129	5.00281	0.332024
		H5	136.362	80.6506	8.59982
		A6	716.681	-1.69494	45.1982
		B6	860.365	-22.0832	54.2598
		C6	703.346	0.197354	44.3572
		D6	606.17	13.9862	38.2287
		E6	720.489	-2.23526	45.4384
		F6	685.345	2.75166	43.2219
		G6	674.543	4.28435	42.5407
		H6	155.829	77.8883	9.82752
		A7	749.607	-6.36704	47.2747
		B7	804.867	-14.2082	50.7597
		C7	871.193	-23.6196	54.9426
		D7	756.456	-7.33879	47.7066
		E7	630.073	10.5945	39.7362
		F7	837.816	-18.8836	52.8377
		G7	791.254	-12.2766	49.9012
		H7	168.783	76.0502	10.6445
		A8	841.141	-11.6423	77.2041
		B8	873.363	-15.9191	80.1616
		C8	828.84	-10.0097	76.0751
		D8	881.657	-17.0199	80.9229
		E8	738.149	2.02751	67.751
		F8	671.106	10.926	61.5975
		G8	845.664	-12.2427	77.6193
		H8	83.4253	88.9272	7.65719
		A9	827.033	-9.76977	75.9092
		B9	537.177	28.702	49.3048
		C9	790.362	-4.90253	72.5434
		D9	593.025	21.2894	54.4308
		E9	542.474	27.9989	49.791
		F9	666.791	11.4987	61.2014
		G9	573.359	23.8996	52.6258
		H9	118.284	84.3005	10.8567
		A10	896.289	-18.962	82.2659
		B10	950.566	-26.166	87.2477
		C10	962.346	-27.7295	88.3289
		D10	828.979	-10.0281	76.0879
		E10	773.92	-2.7203	71.0343
		F10	709.505	5.82934	65.1219
		G10	841.251	-11.6569	77.2142
		H10	86.4199	88.5297	7.93205
		A11	114.036	82.9969	5.02547
		B11	161.029	75.9901	7.0964
		C11	162.725	75.7374	7.17112
		D11	156.564	77.784	9.87387
		E11	123.558	82.4675	7.7923
		F11	119.63	83.0249	7.54458
		G11	57.0636	92.4261	5.23758
		H11	51.9478	93.1051	4.76803
		A12	2385.92	-255.747	105.145
		B12	2186.57	-226.023	96.3601
		C12	2235	-233.245	98.4945
		D12	1618.75	-141.359	71.3367
		E12	1502.77	-124.067	66.2257
		F12	1635.4	-143.843	72.0707
		G12	1239.78	-84.8542	54.6359
		H12	939.226	-40.0411	41.3908
[truncated: 41 more columns]
