# Supplementary material for: Navigating from cellular phenotypic screen to clinical candidate: selective targeting of the NLRP3 inflammasome
Source: EMBO Mol Med. 2024 Dec 9;17(1):54–84. doi: 10.1038/s44321-024-00181-4 (PMC11730736; doi:10.1038/s44321-024-00181-4)
Supplement: Supplementary file 6 — Source data Fig. 4 [file 44321_2024_181_MOESM6_ESM.zip › Fig 4D.xlsx]

## Sheet: Sheet1
	Detection	Il 1ß - IL 6 - TNF-a Sulfolabeled
	Coating	Pre-coated
		1	2	3	4	5	6	7	8	9	10	11	12
												24h (1)	24h (2)
	A	Letx1	LPS and MCC950			LPS and Cmpd A			LPS+trigger	Mock	24h (2)LPS+ATP	Mock	Mock
	B	Letx2									24h(1)LPS+ATP	Mock	Mock
	C	Letx3									24h (3) LPS+ATP	ATP	ATP
	D	Flatox									EMPTY	ATP	ATP
	E	ATP									EMPTY	LPS	LPS
	F	Nig									EMPTY	LPS	LPS
	G	OLD (FBS)	CTR			ATP			Nigericine			LPS+ATP	LPS+ATP
	H	New (FBS)	CTR			ATP			Nigericine			LPS+ATP	LPS+ATP
	Raw data
		1	2	3	4	5	6	7	8	9	10	11	12
	A	1671403	686838	663620	524194	555606	1061	625846	731644	244	90957	242	444
	B	622144	643351	552049	491694	504960	573797	1327	705968	129	145108	242	323
	C	194814	563601	611722	522625	516491	592781	499171	719712	151	35319	275	641
	D	49330	346500	404253	326954	357444	338015	322438	413847	126	82	279	830
	E	11158	1198	764	1080	616	876	759	762092	110	67	944	1113
	F	3461	1221	1111	1190	1353	851	1197	778586	125	79	947	1199
	G	937	119	97	89	114	365	192	605	516	615	80089	111116
	H	81	108	81	98	467	510	495	2946	1995	1783	103881	195453
	blank	81		Lod:	243
	Signal / noise	Il 1ß Sulfolabeled
		Il 1ß Biotynilated
		1	2	3	4	5	6	7	8	9	10	11	12
		20634.6	8479.48	8192.84	6471.53	6859.33	13.0988	7726.49	9032.64	3.01235	1122.93	2.98765	5.48148
		7680.79	7942.6	6815.42	6070.3	6234.07	7083.91	16.3827	8715.65	1.59259	1791.46	2.98765	3.98765
		2405.11	6958.04	7552.12	6452.16	6376.43	7318.28	6162.6	8885.33	1.8642	436.037	3.39506	7.91358
		609.012	4277.78	4990.78	4036.47	4412.89	4173.02	3980.72	5109.22	1.55556	1.01235	3.44444	10.2469
		137.753	14.7901	9.4321	13.3333	7.60494	10.8148	9.37037	9408.54	1.35802	0.82716	11.6543	13.7407
		42.7284	15.0741	13.716	14.6914	16.7037	10.5062	14.7778	9612.17	1.54321	0.975309	11.6914	14.8025
		11.5679	1.46914	1.19753	1.09877	1.40741	4.50617	2.37037	7.46914	6.37037	7.59259	988.753	1371.8
		1	1.33333	1	1.20988	5.76543	6.2963	6.11111	36.3704	24.6296	22.0123	1282.48	2413
		Calibrator blend
		IL-1ß std curve
		Average	Conc (pg/ml)
		20634.6	7240
		7680.79	1810
		2405.11	452.5
		609.012	113.125
		137.753	28.2812
		42.7284	7.07031
		11.5679	1.76758
		1	0.441895
	raw data (pg/ml)
	pg/ml	1	2	3	4	5	6	7	8	9	10	11	12
	A		2040.06	1952.13	1453.38	1561.43	1.98504	1812.11	2213.65		210.183
	B		1876.54	1549.07	1344.2	1388.45	1625.15	2.61898	2113.55		341.158
	C		1589.33	1760.68	1448.06	1427.26	1692.54	1369.08	2166.91		81.507		1.01887
	D		888.448	1063.51	831.05	920.991	863.405	817.91	1093.37				1.43898
	E		2.31039	1.29118	2.02316		1.55076	1.29118	2334.65			1.71972	2.09952
	F		2.3681	2.09952	2.29118	2.67704	1.49478	2.31039	2401.24			1.71972	2.31039
	G											184.662	258.192
	H								6.54004	4.21976	3.70997	240.868	468.893
	dilution corrected		3
	pg/ml	1	2	3	4	5	6	7	8	9	10	11	12
	A		6120.17	5856.4	4360.13	4684.28	5.95512	5436.33	6640.96	0	630.548	0	0
	B		5629.63	4647.21	4032.6	4165.36	4875.44	7.85693	6340.64	0	1023.47	0	0
	C		4767.98	5282.05	4344.19	4281.77	5077.63	4107.25	6500.72	0	244.521	0	3.05662
	D		2665.34	3190.52	2493.15	2762.97	2590.21	2453.73	3280.11	0	0	0	4.31693
	E		6.93118	3.87354	6.06947	0	4.65228	3.87354	7003.94	0	0	5.15915	6.29857
	F		7.1043	6.29857	6.87353	8.03113	4.48433	6.93118	7203.72	0	0	5.15915	6.93118
	G		0	0	0	0	0	0	0	0	0	553.985	774.575
	H		0	0	0	0	0	0	19.6201	12.6593	11.1299	722.605	1406.68
	Percent inhibition
	pg/ml	1	2	3	4	5	6	7	8	9	10	11	12
	A		7.84212	11.814	34.3449	29.4638	99.9103	18.1393	0
	B		11.2135	26.7076	36.4007	34.3069	23.108	99.8761	0
	C		26.6546	18.7466	33.1738	34.1339	21.8912	36.8186	0
	D		18.7421	2.73127	23.9917	15.7657	21.0326	25.1936	0
	E		99.901	99.9447	99.9133	100	99.9336	99.9447	0
	F		99.9014	99.9126	99.9046	99.8885	99.9377	99.9038	0
	G
	H
							Cmpd A
					% inhibition	LeTx animal 1	29.4638	99.9103	18.1393
						LeTx animal 2	34.3069	23.108	99.8761
						LeTx animal 3	34.1339	21.8912	36.8186
						FlaTox	15.7657	21.0326	25.1936
						ATP	100	99.9336	99.9447
						Nig	99.8885	99.9377	99.9038
					animal 1 was depicted in the graph as those samples were used for the WB in Fig 4c.
					Red values are excluded from graph because of techical error: no reponse is seen because compound wasn't added to the well.
