# Supplementary material for: Navigating from cellular phenotypic screen to clinical candidate: selective targeting of the NLRP3 inflammasome
Source: EMBO Mol Med. 2024 Dec 9;17(1):54–84. doi: 10.1038/s44321-024-00181-4 (PMC11730736; doi:10.1038/s44321-024-00181-4)
Supplement: Supplementary file 6 — Source data Fig. 4 [file 44321_2024_181_MOESM6_ESM.zip › Fig 4E.xlsx]

## Sheet: Sheet1
Plate 1:	BALBc
Goal: follow over time cell death induction by different triggers in combination with reference compound and compd A to investigate effect on cell death.
	1	2	3	4	5	6	7	8	9	10	11	12
A
B		LeTx 1						LPS + LeTx	Mock	Triton 1%
C		LeTx 2						LPS + LeTx	Mock	Triton 1%
D		LeTx 3						LPS + LeTx	Mock	Triton 1%
E		FlaTox						LPS + FlaTox	Mock	Triton 1%
F		ATP						LPS + ATP	Mock	Triton 1%
G		Nig						LPS + Nig	Mock	Triton 1%
H
		MCC950 10µM			Cmpd A 10µM			DMSO
Vessel Name: JS_Plate 1_BalbC_30032022
Metric: Phase Object Confluence (%)
Cell Type:
Passage: 0
Notes:
Analysis: Dhruv BMDMs
Date Time	Elapsed	B2	C2	D2	E2	F2	G2	B3	C3	D3	E3	F3	G3	B4	C4	D4	E4	F4	G4	B5	C5	D5	E5	F5	G5	B6	C6	D6	E6	F6	G6	B7	C7	D7	E7	F7	G7	B8	C8	D8	E8	F8	G8	B9	C9	D9	E9	F9	G9
2022-03-30 10:31:00	0	85.7554	86.3454	83.9101	85.361	85.5595	83.7478	85.3559	84.5111	85.9092	84.5906	86.904	84.6827	86.9988	86.3138	86.0726	85.9736	87.4058	84.3564	88.1148	86.5192	86.7134	86.9499	88.5309	83.4908	86.7159	86.0776	86.1641	86.4113	83.7875	86.0407	87.0439	86.1257	85.0991	85.2095	84.3497	87.1482	88.6719	88.5156	87.9869	84.597	88.2673	87.2861	86.7812	87.2477	87.0336	81.4332	87.2339	85.1111
Vessel Name: JS_Plate 1_BalbC_30032022
Metric: Green Object Count (Per Image)
Cell Type:
Passage: 0
Notes:
Analysis: Dhruv BMDMs
Date Time	Elapsed	B2	C2	D2	E2	F2	G2	B3	C3	D3	E3	F3	G3	B4	C4	D4	E4	F4	G4	B5	C5	D5	E5	F5	G5	B6	C6	D6	E6	F6	G6	B7	C7	D7	E7	F7	G7	B8	C8	D8	E8	F8	G8	B9	C9	D9	E9	F9	G9
2022-03-30 10:31:00	0	125	111	91	114	124	107	111	122	123	110	118	86	109	116	129	116	127	86	106	122	115	110	131	95	133	108	133	111	82	80	107	87	86	77	84	99	110	110	83	100	134	74	108	106	105	63	96	78
2022-03-30 10:46:00	0.25	130	93	76	1	108	98	112	102	100	2	70	71	96	107	93	3	76	14	111	106	110	93	115	7	130	106	126	90	71	65	109	91	86	81	84	0	112	113	64	73	17	13	105	105	87	14	86	0
2022-03-30 11:01:00	0.5	125	112	100	149	146	120	107	132	112	148	139	109	106	124	136	180	143	112	113	116	121	140	158	124	132	110	133	158	86	94	116	99	100	144	109	117	114	117	89	173	3868	3697	110	104	112	72	106	79
2022-03-30 11:16:00	0.75	254	170	245	209	157	135	113	128	191	210	154	125	489	332	252	247	158	124	392	403	290	218	169	138	141	110	139	253	91	107	120	99	112	220	119	132	421	412	179	276	4105	3978	113	103	109	69	104	89
2022-03-30 11:31:00	1	1546	1173	1660	320	161	148	839	127	1298	335	160	148	2370	1985	1517	367	170	139	1966	2017	1697	323	179	152	140	570	286	396	111	129	124	102	243	343	124	155	2418	2294	1517	423	4216	4089	119	105	111	72	105	87
2022-03-30 11:46:00	1.25	3313	2985	3262	521	143	171	2728	249	3019	517	189	179	3935	3612	3166	547	200	182	3732	3689	3375	514	202	180	150	2341	1550	590	146	170	754	110	1530	535	183	189	4026	3920	3295	635	4303	4153	118	114	118	76	119	102
2022-03-30 12:01:00	1.5	4216	4092	4080	740	141	185	4026	1316	4039	710	209	194	4442	4307	4144	764	204	199	4545	4448	4321	741	219	219	148	3894	3200	818	182	199	3014	106	3065	757	203	208	4676	4609	4253	840	4345	4188	121	111	115	68	122	105
2022-03-30 12:16:00	1.75	4562	4557	4407	946	148	213	4492	3117	4531	904	235	210	4686	4559	4587	992	220	218	4829	4750	4704	941	255	245	148	4598	4235	1009	219	223	4312	111	4098	951	232	237	4903	4827	4649	1078	4380	4222	119	116	109	69	130	112
2022-03-30 12:31:00	2	4667	4669	4492	1103	160	234	4647	4150	4660	1060	270	241	4755	4632	4705	1165	232	236	4908	4830	4799	1124	307	276	152	4791	4580	1194	245	246	4727	110	4412	1134	262	273	4973	4905	4733	1239	4395	4260	121	114	115	72	138	116
Normalisation		LeTx 1	LeTx 2	LeTx 3	FlaTox	ATP	Nig	LeTx 1	LeTx 2	LeTx 3	FlaTox	ATP	Nig	LeTx 1	LeTx 2	LeTx 3	FlaTox	ATP	Nig	LeTx 1	LeTx 2	LeTx 3	FlaTox	ATP	Nig	LeTx 1	LeTx 2	LeTx 3	FlaTox	ATP	Nig	LeTx 1	LeTx 2	LeTx 3	FlaTox	ATP	Nig	LeTx 1	LeTx 2	LeTx 3	FlaTox	ATP	Nig	Mock
	0	1.45763	1.28553	1.08449	1.3355	1.44928	1.27765	1.30044	1.4436	1.43174	1.30038	1.35782	1.01556	1.25289	1.34393	1.49874	1.34925	1.45299	1.01948	1.20298	1.41009	1.32621	1.2651	1.47971	1.13785	1.53374	1.25468	1.54357	1.28455	0.978666	0.929792	1.22926	1.01015	1.01059	0.903655	0.995855	1.136	1.24053	1.24272	0.943323	1.18208	1.51812	0.847787	1.24451	1.21493	1.20643	0.77364	1.10049	0.916449
	0.25	1.51594	1.07707	0.905731	0.0117149	1.26228	1.17018	1.31215	1.20694	1.16402	0.0236433	0.805487	0.838424	1.10346	1.23966	1.08048	0.0348944	0.869507	0.165962	1.25972	1.22516	1.26855	1.06958	1.29898	0.0838416	1.49915	1.23145	1.46233	1.04153	0.847382	0.755456	1.25224	1.0566	1.01059	0.950598	0.995855	0	1.26308	1.27661	0.727381	0.862915	0.192597	0.148936	1.20994	1.20347	0.999615	0.17192	0.985855	0
	0.5	1.45763	1.29712	1.19175	1.74553	1.70641	1.43287	1.25358	1.56192	1.3037	1.7496	1.59947	1.28716	1.21841	1.43662	1.58006	2.09367	1.63605	1.3277	1.28242	1.34074	1.3954	1.61012	1.78469	1.48519	1.52221	1.27792	1.54357	1.82846	1.02641	1.09251	1.33266	1.14948	1.1751	1.68995	1.29224	1.34254	1.28564	1.3218	1.01151	2.04499	43.8214	42.355	1.26755	1.19201	1.28686	0.88416	1.21512	0.928198
	0.75	2.96191	1.96884	2.91979	2.44842	1.83498	1.61198	1.32387	1.51459	2.22328	2.48255	1.77207	1.4761	5.62077	3.84643	2.92776	2.87298	1.80766	1.46995	4.44874	4.65793	3.34435	2.50719	1.90894	1.65288	1.626	1.27792	1.6132	2.92786	1.08608	1.2436	1.37861	1.14948	1.31611	2.58187	1.41079	1.51466	4.74784	4.65454	2.03439	3.26253	46.5065	45.5743	1.30212	1.18055	1.25239	0.84732	1.1922	1.04569
	1	18.028	13.585	19.7831	3.74878	1.88173	1.76721	9.82944	1.50276	15.109	3.96025	1.84111	1.7477	27.2418	22.9975	17.6247	4.26875	1.94495	1.64777	22.3118	23.3128	19.5702	3.71478	2.02189	1.82056	1.61447	6.62194	3.31925	4.58274	1.32478	1.49929	1.42457	1.18432	2.85549	4.02537	1.47007	1.77858	27.2691	25.9163	17.2412	5.00018	47.764	46.846	1.37126	1.20347	1.27537	0.88416	1.20366	1.02219
	1.25	38.6331	34.5705	38.8749	6.10349	1.67135	2.04185	31.9603	2.94636	35.1418	6.11179	2.17481	2.11377	45.2305	41.8473	36.7829	6.36242	2.28818	2.15751	42.3538	42.6379	38.9213	5.91145	2.28169	2.15593	1.72979	27.1964	17.9889	6.82781	1.7425	1.97581	8.66229	1.2772	17.979	6.27864	2.16954	2.16872	45.4033	44.286	37.4488	7.50618	48.7496	47.5792	1.35974	1.30663	1.3558	0.93328	1.36415	1.19843
	1.5	49.1631	47.3911	48.6235	8.66906	1.64798	2.20901	47.1672	15.5719	47.0148	8.39337	2.40495	2.29091	51.0582	49.8993	48.1454	8.88645	2.33394	2.35904	51.5804	51.4106	49.8308	8.52215	2.47371	2.62304	1.70672	45.2383	37.1384	9.46636	2.17216	2.31286	34.6262	1.23076	36.0168	8.88399	2.40665	2.38674	52.7337	52.0699	48.3368	9.92943	49.2255	47.9802	1.39431	1.27224	1.32133	0.83504	1.39854	1.23368
	1.75	53.1978	52.7764	52.5205	11.0823	1.72979	2.54335	52.6267	36.8827	52.7417	10.6868	2.70413	2.47985	53.8628	52.8189	53.2922	11.5384	2.51699	2.58427	54.8035	54.9011	54.2477	10.8223	2.88035	2.93445	1.70672	53.4169	49.1504	11.6767	2.61375	2.5918	49.5382	1.28881	48.1556	11.1607	2.75046	2.7195	55.2937	54.5327	52.8374	12.7428	49.622	48.3697	1.37126	1.32955	1.25239	0.84732	1.49025	1.31593
	2	54.4222	54.0735	53.5335	12.9216	1.87004	2.7941	54.4427	49.106	54.2433	12.5309	3.10688	2.84592	54.6559	53.6646	54.6632	13.5507	2.65429	2.79765	55.7	55.8258	55.3432	12.927	3.46772	3.30575	1.75285	55.6591	53.1544	13.8176	2.92406	2.85911	54.3059	1.2772	51.8454	13.3084	3.10612	3.13259	56.0832	55.4139	53.7921	14.6459	49.7919	48.805	1.39431	1.30663	1.32133	0.88416	1.58195	1.36292
% inhibition
	0	97.4009	97.6801	97.9839	90.8814	96.9657	97.2727	97.6812	97.3949	97.3384	91.1212	97.1572	97.8321	97.766	97.5747	97.2138	90.7875	96.958	97.8238	97.855	97.4553	97.5346	91.3621	96.902	97.5711	97.2652	97.7358	97.1305	91.2293	97.951	98.0152	97.8081	98.1771	98.1213	93.83	97.9151	97.575	97.7881	97.7574	98.2464	91.929	96.8216	98.1903	97.781	97.8075	97.7572	94.7177	97.696	98.0437
	0.25	97.297	98.0563	98.3162	99.92	97.3573	97.5021	97.6603	97.822	97.8361	99.8386	98.3136	98.2103	98.0325	97.7629	97.9914	99.7617	98.1796	99.6457	97.7538	97.7891	97.6418	92.6971	97.2804	99.821	97.3269	97.7777	97.2815	92.8886	98.2259	98.3874	97.7672	98.0933	98.1213	93.5095	97.9151	100	97.7478	97.6962	98.6478	94.1082	99.5968	99.6821	97.8426	97.8282	98.1417	98.8262	97.936	100
	0.5	97.4009	97.6592	97.7845	88.0818	96.4274	96.9413	97.7648	97.1814	97.5764	88.054	96.6513	97.2524	97.8275	97.4075	97.0627	85.7048	96.5747	97.1658	97.7134	97.5805	97.4059	89.0063	96.2635	96.8296	97.2858	97.6939	97.1305	87.5155	97.8511	97.6679	97.6238	97.9256	97.8155	88.4613	97.2945	97.1341	97.7076	97.6147	98.1196	86.0371	8.25427	9.5867	97.7399	97.8489	97.6077	93.9631	97.456	98.0186
	0.75	94.7187	96.447	94.5721	83.2825	96.1582	96.559	97.6395	97.2668	95.8669	83.0496	96.2899	96.849	89.9778	93.0587	94.5573	80.3838	96.2154	96.8622	92.0676	91.5943	93.7828	82.8813	96.0034	96.4717	97.1007	97.6939	97.001	80.009	97.7262	97.3453	97.5418	97.9256	97.5533	82.3714	97.0463	96.7667	91.5343	91.6004	96.218	77.724	2.63283	2.7146	97.6782	97.8696	97.6718	94.2146	97.504	97.7678
	1	67.8548	75.4845	63.2231	74.4039	96.0604	96.2276	82.4735	97.2881	71.9123	72.96	96.1454	96.2693	51.4261	58.4988	67.2356	70.8536	95.928	96.4826	60.2166	57.9298	63.6188	74.636	95.7669	96.1137	97.1213	88.0501	93.8295	68.7098	97.2264	96.7995	97.4599	97.8628	94.6916	72.5154	96.9222	96.2033	51.3774	53.2314	67.9484	65.8596	0	0	97.5549	97.8282	97.6291	93.9631	97.48	97.818
	1.25	31.1145	37.6141	27.7312	58.3263	96.5008	95.6414	43.0126	94.683	34.6712	58.2697	95.4467	95.4878	19.351	24.4824	31.6203	56.5584	95.2094	95.3945	24.4803	23.0555	27.645	59.6375	95.223	95.3978	96.9157	50.9214	66.5584	53.3808	96.3518	95.7823	84.5546	97.6952	66.5768	57.1304	95.4578	95.3705	19.0428	20.0815	30.3824	48.749	-2.06357	-1.56517	97.5755	97.6421	97.4796	93.6277	97.144	97.4418
	1.5	12.3389	14.4781	9.60856	40.809	96.5498	95.2845	15.8977	71.8989	12.5992	42.6914	94.9649	95.1097	8.9599	9.95172	10.4973	39.3247	95.1136	94.9643	8.02869	7.22447	7.3641	41.8121	94.821	94.4007	96.9568	18.363	30.9594	35.3652	95.4523	95.0628	38.2592	97.779	33.0444	39.3415	94.9614	94.9051	5.97225	6.03466	10.1416	32.2034	-3.05977	-2.42113	97.5139	97.7041	97.5436	94.2985	97.072	97.3665
	1.75	5.14473	4.75966	2.36395	24.3315	96.3785	94.5708	6.16305	33.4415	1.95269	27.0324	94.3386	94.7064	3.95904	4.68305	0.929311	21.2174	94.7304	94.4835	2.28174	0.925414	-0.846856	26.1068	93.9696	93.7359	96.9568	3.60377	8.62903	20.2732	94.5278	94.4674	11.6701	97.6742	10.4783	23.7963	94.2416	94.1948	1.4076	1.59021	1.77477	12.9944	-3.88994	-3.25263	97.5549	97.6007	97.6718	94.2146	96.88	97.191
	2	2.96152	2.41889	0.4808	11.7734	96.0848	94.0356	2.92514	11.3834	-0.838774	14.4407	93.4954	93.9249	2.54487	3.1568	-1.61927	7.47812	94.4429	94.028	0.683124	-0.743211	-2.88352	11.7365	92.7399	92.9434	96.8746	-0.442445	1.18559	5.65533	93.8781	93.8968	3.16893	97.6952	3.61895	9.13251	93.4969	93.313	0	0	0	0	-4.24573	-4.18195	97.5139	97.6421	97.5436	93.9631	96.688	97.0906
																		MCC950			Cmpd A
2 hrs	% inhibition
		1	2	3	4	5	6	7	8	9	10	11	12
	A
	B		2.96152	2.92514	2.54487	0.683124	96.8746	3.16893
	C		2.41889	11.3834	3.1568	-0.743211	-0.442445	97.6952
	D		0.4808	-0.838774	-1.61927	-2.88352	1.18559	3.61895
	E		11.7734	14.4407	7.47812	11.7365	5.65533	9.13251
	F		96.0848	93.4954	94.4429	92.7399	93.8781	93.4969
	G		94.0356	93.9249	94.028	92.9434	93.8968	93.313							LeTx1
	H
Animal 1 was depicted as this was used for the WB samples in Fig 4 C and IL-1b data in Fig 4D.															LeTx2
Red values are excluded because technical error. If no trigger is added, no effect on cell death is seen.
															LeTx2
															FlaTox
															ATP
															Nig
[truncated: 6 more columns]
