# Supplementary material for: Navigating from cellular phenotypic screen to clinical candidate: selective targeting of the NLRP3 inflammasome
Source: EMBO Mol Med. 2024 Dec 9;17(1):54–84. doi: 10.1038/s44321-024-00181-4 (PMC11730736; doi:10.1038/s44321-024-00181-4)
Supplement: Supplementary file 6 — Source data Fig. 4 [file 44321_2024_181_MOESM6_ESM.zip › Fig 4F.xlsx]

## Sheet: raw data
Plate_ID	Row	Col	WellName	Compound_ID	Compound_Concentration	Stimulus	CellCount_AllRetained	Cell_Spots_ASC_Count.mean	% specks
12408953	2	2	B2	MCC950	10	FlaTox	2214	0.593948	59.3948
12408953	2	3	B3	MCC950	3.33333	FlaTox	1939	0.676122	67.6122
12408953	2	4	B4	MCC950	1.11111	FlaTox	1677	0.657126	65.7126
12408953	2	5	B5	MCC950	0.37037	FlaTox	1774	0.678129	67.8129
12408953	2	6	B6	MCC950	0.123457	FlaTox	1898	0.693361	69.3361
12408953	2	7	B7	MCC950	0.0411523	FlaTox	1724	0.708237	70.8237
12408953	2	8	B8	MCC950	0.0137174	FlaTox	1544	0.759067	75.9067
12408953	2	9	B9	MCC950	0.00457247	FlaTox	2025	0.677531	67.7531
12408953	2	10	B10	MCC950	0	FlaTox	2465	0.578905	57.8905
12408953	2	11	B11	MCC950	0	NA	2783	0.00574919	0.574919
12408953	3	2	C2	MCC950	10	FlaTox	2126	0.655691	65.5691
12408953	3	3	C3	MCC950	3.33333	FlaTox	2202	0.704814	70.4814
12408953	3	4	C4	MCC950	1.11111	FlaTox	2318	0.676445	67.6445
12408953	3	5	C5	MCC950	0.37037	FlaTox	2376	0.705808	70.5808
12408953	3	6	C6	MCC950	0.123457	FlaTox	2407	0.717906	71.7906
12408953	3	7	C7	MCC950	0.0411523	FlaTox	2207	0.698686	69.8686
12408953	3	8	C8	MCC950	0.0137174	FlaTox	2673	0.727273	72.7273
12408953	3	9	C9	MCC950	0.00457247	FlaTox	1926	0.747664	74.7664
12408953	3	10	C10	MCC950	0	FlaTox	2329	0.647918	64.7918
12408953	3	11	C11	MCC950	0	NA	3636	0.00275028	0.275028
12408953	4	2	D2	MCC950	10	FlaTox	1809	0.62576	62.576
12408953	4	3	D3	MCC950	3.33333	FlaTox	1907	0.714211	71.4211
12408953	4	4	D4	MCC950	1.11111	FlaTox	2062	0.700291	70.0291
12408953	4	5	D5	MCC950	0.37037	FlaTox	2022	0.722552	72.2552
12408953	4	6	D6	MCC950	0.123457	FlaTox	1974	0.765451	76.5451
12408953	4	7	D7	MCC950	0.0411523	FlaTox	2145	0.718415	71.8415
12408953	4	8	D8	MCC950	0.0137174	FlaTox	2382	0.75021	75.021
12408953	4	9	D9	MCC950	0.00457247	FlaTox	2273	0.732952	73.2952
12408953	4	10	D10	MCC950	0	FlaTox	2347	0.666809	66.6809
12408953	4	11	D11	MCC950	0	NA	3670	0.0027248	0.27248
12408953	5	2	E2	CompA	10	FlaTox	1915	0.661097	66.1097
12408953	5	3	E3	CompA	3.33333	FlaTox	2267	0.639612	63.9612
12408953	5	4	E4	CompA	1.11111	FlaTox	2039	0.712114	71.2114
12408953	5	5	E5	CompA	0.37037	FlaTox	2239	0.73515	73.515
12408953	5	6	E6	CompA	0.123457	FlaTox	2154	0.758589	75.8589
12408953	5	7	E7	CompA	0.0411523	FlaTox	2100	0.74	74
12408953	5	8	E8	CompA	0.0137174	FlaTox	2524	0.755547	75.5547
12408953	5	9	E9	CompA	0.00457247	FlaTox	2197	0.756941	75.6941
12408953	5	10	E10	CompA	0	FlaTox	2361	0.681067	68.1067
12408953	5	11	E11	CompA	0	NA	3848	0.0031185	0.31185
12408953	6	2	F2	CompA	10	FlaTox	2345	0.638806	63.8806
12408953	6	3	F3	CompA	3.33333	FlaTox	2143	0.665889	66.5889
12408953	6	4	F4	CompA	1.11111	FlaTox	2337	0.676508	67.6508
12408953	6	5	F5	CompA	0.37037	FlaTox	2007	0.73144	73.144
12408953	6	6	F6	CompA	0.123457	FlaTox	2014	0.756703	75.6703
12408953	6	7	F7	CompA	0.0411523	FlaTox	2291	0.704059	70.4059
12408953	6	8	F8	CompA	0.0137174	FlaTox	2277	0.732543	73.2543
12408953	6	9	F9	CompA	0.00457247	FlaTox	2057	0.762275	76.2275
12408953	6	10	F10	CompA	0	FlaTox	2244	0.702317	70.2317
12408953	6	11	F11	CompA	0	NA	3801	0.00289398	0.289398
12408953	7	2	G2	CompA	10	FlaTox	1938	0.617647	61.7647
12408953	7	3	G3	CompA	3.33333	FlaTox	2105	0.623753	62.3753
12408953	7	4	G4	CompA	1.11111	FlaTox	1975	0.701266	70.1266
12408953	7	5	G5	CompA	0.37037	FlaTox	1776	0.699324	69.9324
12408953	7	6	G6	CompA	0.123457	FlaTox	2054	0.628043	62.8043
12408953	7	7	G7	CompA	0.0411523	FlaTox	1764	0.722789	72.2789
12408953	7	8	G8	CompA	0.0137174	FlaTox	1990	0.751256	75.1256
12408953	7	9	G9	CompA	0.00457247	FlaTox	2224	0.71223	71.223
12408953	7	10	G10	CompA	0	FlaTox	2381	0.651407	65.1407
12408953	7	11	G11	CompA	0	NA	3299	0.00242498	0.242498
12408954	2	2	B2	MCC950	10	FlaTox	137.938	0.55913	55.913
12408954	2	3	B3	MCC950	3.33333	FlaTox	166.875	0.531835	53.1835
12408954	2	4	B4	MCC950	1.11111	FlaTox	163.438	0.563671	56.3671
12408954	2	5	B5	MCC950	0.37037	FlaTox	151.75	0.59514	59.514
12408954	2	6	B6	MCC950	0.123457	FlaTox	155.563	0.624347	62.4347
12408954	2	7	B7	MCC950	0.0411523	FlaTox	144.063	0.599132	59.9132
12408954	2	8	B8	MCC950	0.0137174	FlaTox	134.438	0.588563	58.8563
12408954	2	9	B9	MCC950	0.00457247	FlaTox	127.938	0.667807	66.7807
12408954	2	10	B10	MCC950	0	FlaTox	140	0.587054	58.7054
12408954	2	11	B11	MCC950	0	NA	191.75	0.00488918	0.488918
12408954	3	2	C2	MCC950	10	FlaTox	155.125	0.526591	52.6591
12408954	3	3	C3	MCC950	3.33333	FlaTox	168.063	0.593901	59.3901
12408954	3	4	C4	MCC950	1.11111	FlaTox	158.25	0.597946	59.7946
12408954	3	5	C5	MCC950	0.37037	FlaTox	181.625	0.602891	60.2891
12408954	3	6	C6	MCC950	0.123457	FlaTox	203.688	0.618902	61.8902
12408954	3	7	C7	MCC950	0.0411523	FlaTox	155.563	0.686621	68.6621
12408954	3	8	C8	MCC950	0.0137174	FlaTox	201.875	0.633437	63.3437
12408954	3	9	C9	MCC950	0.00457247	FlaTox	168.688	0.668025	66.8025
12408954	3	10	C10	MCC950	0	FlaTox	165.938	0.588324	58.8324
12408954	3	11	C11	MCC950	0	NA	233.5	0.00321199	0.321199
12408954	4	2	D2	MCC950	10	FlaTox	140.375	0.602404	60.2404
12408954	4	3	D3	MCC950	3.33333	FlaTox	165.5	0.628776	62.8776
12408954	4	4	D4	MCC950	1.11111	FlaTox	130.063	0.635272	63.5272
12408954	4	5	D5	MCC950	0.37037	FlaTox	166.063	0.660143	66.0143
12408954	4	6	D6	MCC950	0.123457	FlaTox	187.75	0.639148	63.9148
12408954	4	7	D7	MCC950	0.0411523	FlaTox	162.875	0.646969	64.6969
12408954	4	8	D8	MCC950	0.0137174	FlaTox	181.438	0.630727	63.0727
12408954	4	9	D9	MCC950	0.00457247	FlaTox	179.25	0.666667	66.6667
12408954	4	10	D10	MCC950	0	FlaTox	194.813	0.637793	63.7793
12408954	4	11	D11	MCC950	0	NA	237.875	0.00394115	0.394115
12408954	5	2	E2	CompA	10	FlaTox	120.563	0.635044	63.5044
12408954	5	3	E3	CompA	3.33333	FlaTox	135.063	0.672837	67.2837
12408954	5	4	E4	CompA	1.11111	FlaTox	111.063	0.658413	65.8413
12408954	5	5	E5	CompA	0.37037	FlaTox	161.625	0.653906	65.3906
12408954	5	6	E6	CompA	0.123457	FlaTox	166.5	0.692192	69.2192
12408954	5	7	E7	CompA	0.0411523	FlaTox	132.375	0.69594	69.594
12408954	5	8	E8	CompA	0.0137174	FlaTox	171.25	0.668613	66.8613
12408954	5	9	E9	CompA	0.00457247	FlaTox	177.313	0.728234	72.8234
12408954	5	10	E10	CompA	0	FlaTox	172.125	0.665577	66.5577
12408954	5	11	E11	CompA	0	NA	237.875	0.00341566	0.341566
12408954	6	2	F2	CompA	10	FlaTox	88.9375	0.677442	67.7442
12408954	6	3	F3	CompA	3.33333	FlaTox	128.5	0.625	62.5
12408954	6	4	F4	CompA	1.11111	FlaTox	97.75	0.613171	61.3171
12408954	6	5	F5	CompA	0.37037	FlaTox	151.313	0.661297	66.1297
12408954	6	6	F6	CompA	0.123457	FlaTox	123.188	0.634703	63.4703
12408954	6	7	F7	CompA	0.0411523	FlaTox	143.875	0.659861	65.9861
12408954	6	8	F8	CompA	0.0137174	FlaTox	140.125	0.67975	67.975
12408954	6	9	F9	CompA	0.00457247	FlaTox	158.688	0.752265	75.2265
12408954	6	10	F10	CompA	0	FlaTox	152.25	0.672414	67.2414
12408954	6	11	F11	CompA	0	NA	201.5	0.00496278	0.496278
12408954	7	2	G2	CompA	10	FlaTox	70.1875	0.62333	62.333
12408954	7	3	G3	CompA	3.33333	FlaTox	82.4375	0.692949	69.2949
12408954	7	4	G4	CompA	1.11111	FlaTox	78.5	0.53742	53.742
12408954	7	5	G5	CompA	0.37037	FlaTox	107.688	0.580963	58.0963
12408954	7	6	G6	CompA	0.123457	FlaTox	101.625	0.526445	52.6445
12408954	7	7	G7	CompA	0.0411523	FlaTox	90.0625	0.700208	70.0208
12408954	7	8	G8	CompA	0.0137174	FlaTox	94.8125	0.607779	60.7779
12408954	7	9	G9	CompA	0.00457247	FlaTox	100.75	0.699132	69.9132
12408954	7	10	G10	CompA	0	FlaTox	113.063	0.689331	68.9331
12408954	7	11	G11	CompA	0	NA	150.625	0.00414938	0.414938
12408955	2	2	B2	MCC950	10	LPS+Nig	3547	0.00281928	0.281928
12408955	2	3	B3	MCC950	3.33333	LPS+Nig	3835	0.00312907	0.312907
12408955	2	4	B4	MCC950	1.11111	LPS+Nig	3706	0.107124	10.7124
12408955	2	5	B5	MCC950	0.37037	LPS+Nig	3397	0.438917	43.8917
12408955	2	6	B6	MCC950	0.123457	LPS+Nig	3143	0.676424	67.6424
12408955	2	7	B7	MCC950	0.0411523	LPS+Nig	3125	0.69952	69.952
12408955	2	8	B8	MCC950	0.0137174	LPS+Nig	3120	0.722436	72.2436
12408955	2	9	B9	MCC950	0.00457247	LPS+Nig	3040	0.752961	75.2961
12408955	2	10	B10	MCC950	0	LPS+Nig	3213	0.719265	71.9265
12408955	2	11	B11	MCC950	0	NA	3737	0.00240835	0.240835
12408955	3	2	C2	MCC950	10	LPS+Nig	3942	0.00253678	0.253678
12408955	3	3	C3	MCC950	3.33333	LPS+Nig	4215	0.00308422	0.308422
12408955	3	4	C4	MCC950	1.11111	LPS+Nig	4129	0.0758053	7.58053
12408955	3	5	C5	MCC950	0.37037	LPS+Nig	4279	0.28301	28.301
12408955	3	6	C6	MCC950	0.123457	LPS+Nig	3734	0.574451	57.4451
12408955	3	7	C7	MCC950	0.0411523	LPS+Nig	3667	0.587401	58.7401
12408955	3	8	C8	MCC950	0.0137174	LPS+Nig	3666	0.674577	67.4577
12408955	3	9	C9	MCC950	0.00457247	LPS+Nig	3499	0.679337	67.9337
12408955	3	10	C10	MCC950	0	LPS+Nig	3610	0.745983	74.5983
12408955	3	11	C11	MCC950	0	NA	3875	0.00258065	0.258065
12408955	4	2	D2	MCC950	10	LPS+Nig	4068	0.000983284	0.0983284
12408955	4	3	D3	MCC950	3.33333	LPS+Nig	4267	0.00351535	0.351535
12408955	4	4	D4	MCC950	1.11111	LPS+Nig	4322	0.0263767	2.63767
12408955	4	5	D5	MCC950	0.37037	LPS+Nig	4355	0.185534	18.5534
12408955	4	6	D6	MCC950	0.123457	LPS+Nig	3596	0.414071	41.4071
12408955	4	7	D7	MCC950	0.0411523	LPS+Nig	3805	0.477267	47.7267
12408955	4	8	D8	MCC950	0.0137174	LPS+Nig	3942	0.558853	55.8853
12408955	4	9	D9	MCC950	0.00457247	LPS+Nig	3819	0.562713	56.2713
12408955	4	10	D10	MCC950	0	LPS+Nig	3478	0.688327	68.8327
12408955	4	11	D11	MCC950	0	NA	4031	0.00198462	0.198462
12408955	5	2	E2	CompA	10	LPS+Nig	3935	0.00279543	0.279543
12408955	5	3	E3	CompA	3.33333	LPS+Nig	4338	0.00322729	0.322729
12408955	5	4	E4	CompA	1.11111	LPS+Nig	4384	0.0353558	3.53558
12408955	5	5	E5	CompA	0.37037	LPS+Nig	4359	0.190411	19.0411
12408955	5	6	E6	CompA	0.123457	LPS+Nig	4253	0.351281	35.1281
12408955	5	7	E7	CompA	0.0411523	LPS+Nig	4038	0.493314	49.3314
12408955	5	8	E8	CompA	0.0137174	LPS+Nig	3962	0.5053	50.53
12408955	5	9	E9	CompA	0.00457247	LPS+Nig	3826	0.598798	59.8798
12408955	5	10	E10	CompA	0	LPS+Nig	3664	0.736354	73.6354
12408955	5	11	E11	CompA	0	NA	4089	0.00269014	0.269014
12408955	6	2	F2	CompA	10	LPS+Nig	4141	0.00265636	0.265636
12408955	6	3	F3	CompA	3.33333	LPS+Nig	4259	0.00422634	0.422634
12408955	6	4	F4	CompA	1.11111	LPS+Nig	4346	0.127243	12.7243
12408955	6	5	F5	CompA	0.37037	LPS+Nig	4134	0.446299	44.6299
12408955	6	6	F6	CompA	0.123457	LPS+Nig	3774	0.63805	63.805
12408955	6	7	F7	CompA	0.0411523	LPS+Nig	3915	0.695785	69.5785
12408955	6	8	F8	CompA	0.0137174	LPS+Nig	3595	0.751321	75.1321
12408955	6	9	F9	CompA	0.00457247	LPS+Nig	3870	0.71938	71.938
12408955	6	10	F10	CompA	0	LPS+Nig	3597	0.780929	78.0929
12408955	6	11	F11	CompA	0	NA	4102	0.00243784	0.243784
12408955	7	2	G2	CompA	10	LPS+Nig	3812	0.00209864	0.209864
12408955	7	3	G3	CompA	3.33333	LPS+Nig	4119	0.00558388	0.558388
12408955	7	4	G4	CompA	1.11111	LPS+Nig	3966	0.191125	19.1125
12408955	7	5	G5	CompA	0.37037	LPS+Nig	3545	0.476164	47.6164
12408955	7	6	G6	CompA	0.123457	LPS+Nig	3167	0.67856	67.856
12408955	7	7	G7	CompA	0.0411523	LPS+Nig	3344	0.764354	76.4354
12408955	7	8	G8	CompA	0.0137174	LPS+Nig	3520	0.801989	80.1989
12408955	7	9	G9	CompA	0.00457247	LPS+Nig	3282	0.787629	78.7629
12408955	7	10	G10	CompA	0	LPS+Nig	3116	0.827985	82.7985
12408955	7	11	G11	CompA	0	NA	3724	0.00295381	0.295381
12408956	2	2	B2	MCC950	10	LPS+Nig	2189	0.00228415	0.228415
12408956	2	3	B3	MCC950	3.33333	LPS+Nig	2748	0.00181951	0.181951
12408956	2	4	B4	MCC950	1.11111	LPS+Nig	2674	0.0418848	4.18848
12408956	2	5	B5	MCC950	0.37037	LPS+Nig	2392	0.361622	36.1622
12408956	2	6	B6	MCC950	0.123457	LPS+Nig	2237	0.603934	60.3934
12408956	2	7	B7	MCC950	0.0411523	LPS+Nig	2094	0.706304	70.6304
12408956	2	8	B8	MCC950	0.0137174	LPS+Nig	2105	0.75677	75.677
12408956	2	9	B9	MCC950	0.00457247	LPS+Nig	2443	0.788784	78.8784
12408956	2	10	B10	MCC950	0	LPS+Nig	2532	0.828199	82.8199
12408956	2	11	B11	MCC950	0	NA	2400	0.005	0.5
12408956	3	2	C2	MCC950	10	LPS+Nig	3123	0.00320205	0.320205
12408956	3	3	C3	MCC950	3.33333	LPS+Nig	3340	0.00179641	0.179641
12408956	3	4	C4	MCC950	1.11111	LPS+Nig	2928	0.0433743	4.33743
12408956	3	5	C5	MCC950	0.37037	LPS+Nig	3480	0.292241	29.2241
12408956	3	6	C6	MCC950	0.123457	LPS+Nig	3116	0.570924	57.0924
12408956	3	7	C7	MCC950	0.0411523	LPS+Nig	2693	0.68808	68.808
12408956	3	8	C8	MCC950	0.0137174	LPS+Nig	3104	0.696198	69.6198
12408956	3	9	C9	MCC950	0.00457247	LPS+Nig	3300	0.764848	76.4848
12408956	3	10	C10	MCC950	0	LPS+Nig	3035	0.800329	80.0329
12408956	3	11	C11	MCC950	0	NA	2709	0.00258398	0.258398
12408956	4	2	D2	MCC950	10	LPS+Nig	3314	0.00452625	0.452625
12408956	4	3	D3	MCC950	3.33333	LPS+Nig	4007	0.00299476	0.299476
12408956	4	4	D4	MCC950	1.11111	LPS+Nig	3827	0.029527	2.9527
12408956	4	5	D5	MCC950	0.37037	LPS+Nig	3633	0.321222	32.1222
12408956	4	6	D6	MCC950	0.123457	LPS+Nig	3382	0.594619	59.4619
12408956	4	7	D7	MCC950	0.0411523	LPS+Nig	3618	0.571034	57.1034
12408956	4	8	D8	MCC950	0.0137174	LPS+Nig	3365	0.53373	53.373
12408956	4	9	D9	MCC950	0.00457247	LPS+Nig	3131	0.719898	71.9898
12408956	4	10	D10	MCC950	0	LPS+Nig	2859	0.801679	80.1679
12408956	4	11	D11	MCC950	0	NA	2858	0.00419874	0.419874
12408956	5	2	E2	CompA	10	LPS+Nig	3412	0.00263775	0.263775
12408956	5	3	E3	CompA	3.33333	LPS+Nig	3831	0.00339337	0.339337
12408956	5	4	E4	CompA	1.11111	LPS+Nig	3658	0.0718972	7.18972
12408956	5	5	E5	CompA	0.37037	LPS+Nig	3837	0.313526	31.3526
12408956	5	6	E6	CompA	0.123457	LPS+Nig	3605	0.55534	55.534
12408956	5	7	E7	CompA	0.0411523	LPS+Nig	3233	0.656356	65.6356
12408956	5	8	E8	CompA	0.0137174	LPS+Nig	3085	0.6	60
12408956	5	9	E9	CompA	0.00457247	LPS+Nig	3106	0.7566	75.66
12408956	5	10	E10	CompA	0	LPS+Nig	2778	0.821454	82.1454
12408956	5	11	E11	CompA	0	NA	2450	0.00285714	0.285714
12408956	6	2	F2	CompA	10	LPS+Nig	2928	0.00443989	0.443989
12408956	6	3	F3	CompA	3.33333	LPS+Nig	3332	0.00510204	0.510204
12408956	6	4	F4	CompA	1.11111	LPS+Nig	3216	0.103545	10.3545
12408956	6	5	F5	CompA	0.37037	LPS+Nig	3090	0.404531	40.4531
12408956	6	6	F6	CompA	0.123457	LPS+Nig	2943	0.601087	60.1087
12408956	6	7	F7	CompA	0.0411523	LPS+Nig	2877	0.69934	69.934
12408956	6	8	F8	CompA	0.0137174	LPS+Nig	2330	0.741202	74.1202
12408956	6	9	F9	CompA	0.00457247	LPS+Nig	2619	0.839252	83.9252
12408956	6	10	F10	CompA	0	LPS+Nig	2049	0.786237	78.6237
12408956	6	11	F11	CompA	0	NA	2054	0.00438169	0.438169
12408956	7	2	G2	CompA	10	LPS+Nig	2194	0.00683683	0.683683
12408956	7	3	G3	CompA	3.33333	LPS+Nig	2412	0.0136816	1.36816
12408956	7	4	G4	CompA	1.11111	LPS+Nig	2650	0.15434	15.434
12408956	7	5	G5	CompA	0.37037	LPS+Nig	2196	0.475865	47.5865
12408956	7	6	G6	CompA	0.123457	LPS+Nig	2032	0.651083	65.1083
12408956	7	7	G7	CompA	0.0411523	LPS+Nig	2292	0.734729	73.4729
12408956	7	8	G8	CompA	0.0137174	LPS+Nig	1883	0.77111	77.111
12408956	7	9	G9	CompA	0.00457247	LPS+Nig	1624	0.801108	80.1108
12408956	7	10	G10	CompA	0	LPS+Nig	1682	0.822235	82.2235
12408956	7	11	G11	CompA	0	NA	1737	0.00690846	0.690846

## Sheet: calculations
plate 1		MCC950			JNJ-960
	10	59.3948	65.5691	62.576	66.1097	63.8806	61.7647
	3.33333	67.6122	70.4814	71.4211	63.9612	66.5889	62.3753
	1.11111	65.7126	67.6445	70.0291	71.2114	67.6508	70.1266
	0.37037	67.8129	70.5808	72.2552	73.515	73.144	69.9324
	0.123457	69.3361	71.7906	76.5451	75.8589	75.6703	62.8043
	0.0411523	70.8237	69.8686	71.8415	74	70.4059	72.2789
	0.0137174	75.9067	72.7273	75.021	75.5547	73.2543	75.1256
	0.00457247	67.7531	74.7664	73.2952	75.6941	76.2275	71.223
	0	57.8905	64.7918	66.6809	68.1067	70.2317	65.1407
	FlaTox	63.1211			67.8264
	%inhibition to pos control
	10	5.90336	-3.87831	0.863526	2.53097	5.81745	8.93704
	3.33333	-7.11511	-11.6607	-13.1494	5.69862	1.82446	8.0368
	1.11111	-4.10566	-7.16628	-10.9441	-4.99073	0.258847	-3.39136
	0.37037	-7.43307	-11.8181	-14.4708	-8.38705	-7.84007	-3.10504
	0.123457	-9.84621	-13.7348	-21.2671	-11.8428	-11.5647	7.4043
	0.0411523	-12.203	-10.6898	-13.8154	-9.10211	-3.80314	-6.56461
	0.0137174	-20.2557	-15.2187	-18.8526	-11.3943	-8.00269	-10.7616
	0.00457247	-7.33833	-18.4492	-16.1184	-11.5998	-12.3862	-5.00784
plate 2		MCC950			JNJ-960
	10	55.913	52.6591	60.2404	63.5044	67.7442	62.333
	3.33333	53.1835	59.3901	62.8776	67.2837	62.5	69.2949
	1.11111	56.3671	59.7946	63.5272	65.8413	61.3171	53.742
	0.37037	59.514	60.2891	66.0143	65.3906	66.1297	58.0963
	0.123457	62.4347	61.8902	63.9148	69.2192	63.4703	52.6445
	0.0411523	59.9132	68.6621	64.6969	69.594	65.9861	70.0208
	0.0137174	58.8563	63.3437	63.0727	66.8613	67.975	60.7779
	0.00457247	66.7807	66.8025	66.6667	72.8234	75.2265	69.9132
	0	58.7054	58.8324	63.7793	66.5577	67.2414	68.9331
	FlaTox	60.439			67.5774
	%inhibition to pos control
	10	7.48859	12.8724	0.328651	6.02716	-0.246828	7.76058
	3.33333	12.0047	1.73552	-4.03475	0.434613	7.51346	-2.54153
	1.11111	6.73726	1.06625	-5.10956	2.56905	9.2639	20.4734
	0.37037	1.53052	0.248074	-9.22461	3.23599	2.14228	14.03
	0.123457	-3.30195	-2.40104	-5.75086	-2.42951	6.07762	22.0975
	0.0411523	0.870023	-13.6056	-7.0449	-2.98413	2.35478	-3.61571
	0.0137174	2.61873	-4.80594	-4.35756	1.05967	-0.588362	10.0618
	0.00457247	-10.4927	-10.5287	-10.304	-7.76295	-11.319	-3.45648
plate 3		MCC950			JNJ-960
	10	0.281928	0.253678	0.0983284	0.279543	0.265636	0.209864
	3.33333	0.312907	0.308422	0.351535	0.322729	0.422634	0.558388
	1.11111	10.7124	7.58053	2.63767	3.53558	12.7243	19.1125
	0.37037	43.8917	28.301	18.5534	19.0411	44.6299	47.6164
	0.123457	67.6424	57.4451	41.4071	35.1281	63.805	67.856
	0.0411523	69.952	58.7401	47.7267	49.3314	69.5785	76.4354
	0.0137174	72.2436	67.4577	55.8853	50.53	75.1321	80.1989
	0.00457247	75.2961	67.9337	56.2713	59.8798	71.938	78.7629
	0	71.9265	74.5983	68.8327	73.6354	78.0929	82.7985
	LPS+Nig	71.7858			78.1756
	%inhibition to pos control
	10	99.6073	99.6466	99.863	99.6424	99.6602	99.7315
	3.33333	99.5641	99.5704	99.5103	99.5872	99.4594	99.2857
	1.11111	85.0773	89.4401	96.3256	95.4774	83.7234	75.5518
	0.37037	38.8574	60.5758	74.1545	75.6432	42.9107	39.0905
	0.123457	5.77194	19.9771	42.3186	55.0651	18.3825	13.2005
	0.0411523	2.55459	18.1731	33.5152	36.8967	10.9972	2.22601
	0.0137174	-0.637684	6.02923	22.15	35.3635	3.89316	-2.58815
	0.00457247	-4.88992	5.36615	21.6122	23.4035	7.97896	-0.751257
plate 4		MCC950			JNJ-960
	10	0.228415	0.320205	0.452625	0.263775	0.443989	0.683683
	3.33333	0.181951	0.179641	0.299476	0.339337	0.510204	1.36816
	1.11111	4.18848	4.33743	2.9527	7.18972	10.3545	15.434
	0.37037	36.1622	29.2241	32.1222	31.3526	40.4531	47.5865
	0.123457	60.3934	57.0924	59.4619	55.534	60.1087	65.1083
	0.0411523	70.6304	68.808	57.1034	65.6356	69.934	73.4729
	0.0137174	75.677	69.6198	53.373	60	74.1202	77.111
	0.00457247	78.8784	76.4848	71.9898	75.66	83.9252	80.1108
	0	82.8199	80.0329	80.1679	82.1454	78.6237	82.2235
	LPS+Nig	81.0069			80.9975
	%inhibition to pos control
	10	99.718	99.6047	99.4413	99.6743	99.4518	99.1559
	3.33333	99.7754	99.7782	99.6303	99.5811	99.3701	98.3109
	1.11111	94.8295	94.6456	96.355	91.1235	87.2163	80.9451
	0.37037	55.3591	63.9239	60.3463	61.2919	50.0564	41.2494
	0.123457	25.4466	29.5216	26.5965	31.4374	25.7895	19.6169
	0.0411523	12.8094	15.0591	29.508	18.9659	13.6591	9.28995
	0.0137174	6.57956	14.057	34.113	25.9237	8.49079	4.79834
	0.00457247	2.62755	5.58236	11.1313	6.58975	-3.61451	1.09477

## Sheet: compA
	LPS + Nig						FlaTox
	Animal 1			Animal 2			Animal 1			Animal 2
10	99.6743	99.4518	99.1559	99.6424	99.6602	99.7315	6.02716	-0.246828	7.76058	2.53097	5.81745	8.93704
3.33333	99.5811	99.3701	98.3109	99.5872	99.4594	99.2857	0.434613	7.51346	-2.54153	5.69862	1.82446	8.0368
1.11111	91.1235	87.2163	80.9451	95.4774	83.7234	75.5518	2.56905	9.2639	20.4734	-4.99073	0.258847	-3.39136
0.37037	61.2919	50.0564	41.2494	75.6432	42.9107	39.0905	3.23599	2.14228	14.03	-8.38705	-7.84007	-3.10504
0.123457	31.4374	25.7895	19.6169	55.0651	18.3825	13.2005	-2.42951	6.07762	22.0975	-11.8428	-11.5647	7.4043
0.0411523	18.9659	13.6591	9.28995	36.8967	10.9972	2.22601	-2.98413	2.35478	-3.61571	-9.10211	-3.80314	-6.56461
0.0137174	25.9237	8.49079	4.79834	35.3635	3.89316	-2.58815	1.05967	-0.588362	10.0618	-11.3943	-8.00269	-10.7616
0.00457247	6.58975	-3.61451	1.09477	23.4035	7.97896	-0.751257	-7.76295	-11.319	-3.45648	-11.5998	-12.3862	-5.00784
	LPS + Nig		FlaTox
	Animal 1	Animal 2	Animal 1	Animal 2
10	99.4274	99.6781	4.51364	5.76182
3.33333	99.0873	99.4441	1.80218	5.18663
1.11111	86.4283	84.9176	10.7688	-2.70775
0.37037	50.8659	52.5481	6.46942	-6.44405
0.123457	25.6146	28.8827	8.58186	-5.33441
0.0411523	13.9717	16.7066	-1.41502	-6.48995
0.0137174	13.0709	12.2228	3.51104	-10.0529
0.00457247	1.35667	10.2104	-7.51282	-9.66463
These are means of triplicates of 2 independent animals and represented as mean +/- SD.
