# Supplementary material for: Navigating from cellular phenotypic screen to clinical candidate: selective targeting of the NLRP3 inflammasome
Source: EMBO Mol Med. 2024 Dec 9;17(1):54–84. doi: 10.1038/s44321-024-00181-4 (PMC11730736; doi:10.1038/s44321-024-00181-4)
Supplement: Supplementary file 6 — Source data Fig. 4 [file 44321_2024_181_MOESM6_ESM.zip › Fig 4G.xlsx]

## Sheet: IL1b
Results - MSD											Date	2022-03-29
						plate 1														plate 2														plate 3
	Detection	Il 1ß - IL 6 - TNF-a Sulfolabeled													Detection	Il 1ß - IL 6 - TNF-a Sulfolabeled														Detection	Il 1ß - IL 6 - TNF-a Sulfolabeled
	Coating	Pre-coated													Coating	Pre-coated														Coating	Pre-coated
		1	2	3	4	5	6	7	8	9	10	11	12			1	2	3	4	5	6	7	8	9	10	11	12				1	2	3	4	5	6	7	8	9	10	11	12
	A	MCC950		10	3.33333	1.11111	0.37037	0.123457	0.0411523	0.0137174	0.00457247	0.00152416	Mock		A	MCC950		10	3.33333	1.11111	0.37037	0.123457	0.0411523	0.0137174	0.00457247	0.00152416	Mock			A	MCC950		10	3.33333	1.11111	0.37037	0.123457	0.0411523	0.0137174	0.00457247	0.00152416	Mock
	B												Mock		B												Mock			B												Mock
	C			10	3.33333	1.11111	0.37037	0.123457	0.0411523	0.0137174	0.00457247	0.00152416	LPS		C			10	3.33333	1.11111	0.37037	0.123457	0.0411523	0.0137174	0.00457247	0.00152416	LPS			C			10	3.33333	1.11111	0.37037	0.123457	0.0411523	0.0137174	0.00457247	0.00152416	LPS
	D												LPS		D												LPS			D												LPS
	E	CmpdA		10	3.33333	1.11111	0.37037	0.123457	0.0411523	0.0137174	0.00457247	0.00152416	LPS		E	CmpdA		10	3.33333	1.11111	0.37037	0.123457	0.0411523	0.0137174	0.00457247	0.00152416	LPS			E	CmpdA		10	3.33333	1.11111	0.37037	0.123457	0.0411523	0.0137174	0.00457247	0.00152416	LPS
	F		LPS+Nigricine										LPS+ATP		F		LPS+Nigricine										LPS+ATP			F		LPS+Nigricine										LPS+ATP
	G		LPS+Nigricine	10	3.33333	1.11111	0.37037	0.123457	0.0411523	0.0137174	0.00457247	0.00152416	LPS+ATP		G		LPS+Nigricine	10	3.33333	1.11111	0.37037	0.123457	0.0411523	0.0137174	0.00457247	0.00152416	LPS+ATP			G		LPS+Nigricine	10	3.33333	1.11111	0.37037	0.123457	0.0411523	0.0137174	0.00457247	0.00152416	LPS+ATP
	H		LPS+Nigricine										LPS+ATP		H		LPS+Nigricine										LPS+ATP			H		LPS+Nigricine										LPS+ATP
	Raw data														Raw data														Raw data
		1	2	3	4	5	6	7	8	9	10	11	12			1	2	3	4	5	6	7	8	9	10	11	12			1	2	3	4	5	6	7	8	9	10	11	12
	A	1677614	1742988	875	1930	23966	89059	179306	236214	245442	254857	246152	156		A	1700243	1763391	915	3269	25507	81878	147883	172483	188607	251563	272518	445		A	1308153	1458190	837	1387	41090	273956	429802	480357	531686	534124	527875	105
	B	611852	672396	825	2295	26163	79002	132870	160447	175183	185559	252927	209		B	658994	609032	494	2454	24830	108032	133716	190411	200886	274050	222510	151		B	550787	592804	853	1313	36548	234499	349714	410247	429453	472375	494628	108
	C	198906	203318	819	1382	17121	48426	105572	142379	150013	198706	147682	913		C	150709	156412	675	1398	13753	63847	110627	132073	180305	228445	208981	707		C	153936	150329	434	5898	67420	226081	298894	334431	349233	375537	419726	744
	D	52468	47643	903	1311	17424	77587	94880	116551	130737	164475	161969	768		D	37192	38618	664	1455	13013	60500	100968	136789	166561	172059	200765	907		D	43349	35059	769	5737	65895	226831	261625	292884	340693	340999	378509	597
	E	14567	14386	576	6388	49021	125439	147053	138577	175162	172490	206620	1073		E	10997	12058	323	5371	41927	139587	170233	197706	200502	276241	229727	797		E	11327	9331	319	2745	71750	231746	335270	349178	347334	382459	419856	796
	F	3863	190469	639	5094	36993	116007	155391	170514	163855	170670	190238	257323		F	2714	176653	394	5492	50502	137213	170435	183053	213171	216600	265929	204202		F	2779	378936	486	2914	73085	248881	147023	363194	344420	375516	482126	447001
	G	1052	206928	752	1639	10065	52810	115073	129018	182090	184715	180331	234132		G	937	231041	699	1037	16165	69588	157875	185979	202005	250875	234703	241420		G	709	406984	477	4286	88396	233265	304280	320054	322421	360594	402505	480195
	H	77	295936	956	1631	14243	67580	157844	213810	223377	226270	295974	283690		H	76	238066	1029	1290	22316	92978	184359	204578	203010	275651	259948	247954		H	69	452482	672	4374	91395	282016	369116	434255	410014	437425	446367	495391
	blank	77		Lod:	231										blank	76		Lod:	228										blank	69		Lod:	207
	Signal / noise	Il 1ß Sulfolabeled													Signal / noise	Il 1ß Sulfolabeled													Signal / noise	Il 1ß Sulfolabeled
		Il 1ß Biotynilated														Il 1ß Biotynilated														Il 1ß Biotynilated
		1	2	3	4	5	6	7	8	9	10	11	12			1	2	3	4	5	6	7	8	9	10	11	12			1	2	3	4	5	6	7	8	9	10	11	12
		21787.2	22636.2	11.3636	25.0649	311.247	1156.61	2328.65	3067.71	3187.56	3309.83	3196.78	2.02597			22371.6	23202.5	12.0395	43.0132	335.618	1077.34	1945.83	2269.51	2481.67	3310.04	3585.76	5.85526			18958.7	21133.2	12.1304	20.1014	595.507	3970.38	6229.01	6961.7	7705.59	7740.93	7650.36	1.52174
		7946.13	8732.42	10.7143	29.8052	339.779	1026	1725.58	2083.73	2275.1	2409.86	3284.77	2.71429			8670.97	8013.58	6.5	32.2895	326.711	1421.47	1759.42	2505.41	2643.24	3605.92	2927.76	1.98684			7982.42	8591.36	12.3623	19.029	529.681	3398.54	5068.32	5945.61	6223.96	6846.01	7168.52	1.56522
		2583.19	2640.49	10.6364	17.9481	222.351	628.909	1371.06	1849.08	1948.22	2580.6	1917.95	11.8571			1983.01	2058.05	8.88158	18.3947	180.961	840.092	1455.62	1737.8	2372.43	3005.86	2749.75	9.30263			2230.96	2178.68	6.28986	85.4783	977.101	3276.54	4331.8	4846.83	5061.35	5442.57	6082.99	10.7826
		681.403	618.74	11.7273	17.026	226.286	1007.62	1232.21	1513.65	1697.88	2136.04	2103.49	9.97403			489.368	508.132	8.73684	19.1447	171.224	796.053	1328.53	1799.86	2191.59	2263.93	2641.64	11.9342			628.246	508.101	11.1449	83.1449	955	3287.41	3791.67	4244.7	4937.58	4942.01	5485.64	8.65217
		189.182	186.831	7.48052	82.961	636.636	1629.08	1909.78	1799.7	2274.83	2240.13	2683.38	13.9351			144.697	158.658	4.25	70.6711	551.671	1836.67	2239.91	2601.39	2638.18	3634.75	3022.72	10.4868			164.159	135.232	4.62319	39.7826	1039.86	3358.64	4858.99	5060.55	5033.83	5542.88	6084.87	11.5362
		50.1688	2473.62	8.2987	66.1558	480.429	1506.58	2018.06	2214.47	2127.99	2216.49	2470.62	3341.86			35.7105	2324.38	5.18421	72.2632	664.5	1805.43	2242.57	2408.59	2804.88	2850	3499.07	2686.87			40.2754	5491.83	7.04348	42.2319	1059.2	3606.97	2130.77	5263.68	4991.59	5442.26	6987.33	6478.28
		13.6623	2687.38	9.76623	21.2857	130.714	685.844	1494.45	1675.56	2364.81	2398.9	2341.96	3040.68			12.3289	3040.01	9.19737	13.6447	212.697	915.632	2077.3	2447.09	2657.96	3300.99	3088.2	3176.58			10.2754	5898.32	6.91304	62.1159	1281.1	3380.65	4409.86	4638.46	4672.77	5226	5833.41	6959.35
		1	3843.32	12.4156	21.1818	184.974	877.662	2049.92	2776.75	2901	2938.57	3843.82	3684.29			1	3132.45	13.5395	16.9737	293.632	1223.39	2425.78	2691.82	2671.18	3626.99	3420.37	3262.55			1	6557.71	9.73913	63.3913	1324.57	4087.19	5349.51	6293.55	5942.23	6339.49	6469.09	7179.58
		Calibrator blend														Calibrator blend														Calibrator blend
		IL-1ß std curve														IL-1ß std curve														IL-1ß std curve
		Average	Conc (pg/ml)													Average	Conc (pg/ml)													Average	Conc (pg/ml)
		22211.7	7240													22787.1	7240													20046	7240
		8339.27	1810													8342.28	1810													8286.89	1810
		2611.84	452.5													2020.53	452.5													2204.82	452.5
		650.071	113.125													498.75	113.125													568.174	113.125
		188.006	28.2812													151.678	28.2812													149.696	28.2812
		50.1688	7.07031													35.7105	7.07031													40.2754	7.07031
		13.6623	1.76758													12.3289	1.76758													10.2754	1.76758
		1	0.441895													1	0.441895													1	0.441895
	raw data (pg/ml)														raw data (pg/ml)														raw data (pg/ml)
	pg/ml	1	2	3	4	5	6	7	8	9	10	11	12		pg/ml	1	2	3	4	5	6	7	8	9	10	11	12		pg/ml	1	2	3	4	5	6	7	8	9	10	11	12
	A			1.40074	3.4411	48.6118	192.298	413.156	563.993	589.258	615.233	591.206			A			1.72567	8.23393	70.8321	227.214	414.253	485.556	532.8	721.097	785.183			A			2.05577	3.60595	112.054	845.795	1437.92	1646.82	1867.27	1877.94	1850.62
	B			1.29972	4.15557	53.2332	169.186	296.59	365.09	402.572	429.327	609.9			B				5.93427	68.9512	300.644	373.603	538.101	569.025	789.881	633.437			B			2.11357	3.39221	99.5806	708.464	1123.79	1359.31	1436.52	1613.29	1707.26
	C			1.28533	2.35776	34.3762	100.923	230.938	319.971	338.918	463.622	333.108	1.47321		C			1.13902	3.00898	37.9971	177.046	307.966	368.911	508.415	651.242	593.066	1.21273		C				16.1782	185.658	679.839	935.231	1066.2	1121.96	1222.83	1397.27	1.80588
	D			1.44419	2.2237	34.9978	165.956	205.821	257.064	291.382	375.273	368.94	1.19927		D			1.10244	3.15299	35.8998	167.77	280.721	382.41	468.313	484.315	568.665	1.70627		D			1.86345	15.722	181.333	682.387	802.329	913.49	1089.71	1090.86	1234.35	1.40506
	E				12.3863	102.217	278.502	331.557	310.588	402.513	395.674	484.498	1.76535		E				14.2338	116.346	390.425	478.998	559.627	567.9	796.642	655.079	1.43769		E				7.42718	197.992	699.076	1069.35	1121.77	1114.77	1249.74	1397.8	1.94031
	F		442.071		9.77058	76.2074	255.773	352.381	390.64	373.712	391.033	441.469	622.093		F		497.74		14.5807	140.066	383.607	479.596	516.479	605.532	615.756	764.962	578.868		F		1236.01	1.08467	7.89074	201.796	757.932	422.721	1175.22	1103.76	1222.75	1654.27	1508.08
	G		485.314	1.17068	2.86724	19.8588	110.513	253.542	287.198	420.343	427.132	415.814	558.334		G		659.033	1.19424	2.03942	44.7651	192.982	443.109	525.069	572.357	719.018	670.064	690.349		G		1346.31	1.06599	11.716	245.971	704.273	954.827	1012.73	1021.49	1165.25	1328.53	1646.12
	H		731.241	1.54592	2.85219	28.4324	143.333	358.533	503.608	529.23	537.034	731.351	696.226		H		680.198	2.01964	2.7227	61.9484	258.281	520.315	579.973	575.33	794.816	746.666	710.153		H		1530.62	1.5954	11.9648	254.727	874.476	1197.99	1456.01	1358.38	1468.9	1505.47	1710.52
	dilution corrected		3												dilution corrected		3												dilution corrected		3
	pg/ml	1	2	3	4	5	6	7	8	9	10	11	12		pg/ml	1	2	3	4	5	6	7	8	9	10	11	12		pg/ml	1	2	3	4	5	6	7	8	9	10	11	12
	A		0	4.20221	10.3233	145.835	576.894	1239.47	1691.98	1767.78	1845.7	1773.62	0		A		0	5.17701	24.7018	212.496	681.641	1242.76	1456.67	1598.4	2163.29	2355.55	0		A		0	6.16731	10.8178	336.163	2537.39	4313.75	4940.46	5601.81	5633.82	5551.87	0
	B		0	3.89915	12.4667	159.7	507.558	889.77	1095.27	1207.72	1287.98	1829.7	0		B		0	0	17.8028	206.854	901.933	1120.81	1614.3	1707.08	2369.64	1900.31	0		B		0	6.34072	10.1766	298.742	2125.39	3371.37	4077.94	4309.56	4839.86	5121.78	0
	C		0	3.85599	7.07327	103.129	302.769	692.814	959.913	1016.76	1390.87	999.323	4.41963		C		0	3.41707	9.02695	113.991	531.138	923.898	1106.73	1525.25	1953.72	1779.2	3.63819		C		0	0	48.5345	556.974	2039.52	2805.69	3198.59	3365.87	3668.49	4191.81	5.41765
	D		0	4.33257	6.67111	104.993	497.867	617.463	771.193	874.145	1125.82	1106.82	3.5978		D		0	3.30731	9.45896	107.699	503.31	842.162	1147.23	1404.94	1452.94	1706	5.11881		D		0	5.59036	47.166	543.998	2047.16	2406.99	2740.47	3269.14	3272.57	3703.04	4.21519
	E		0	0	37.1589	306.651	835.506	994.671	931.763	1207.54	1187.02	1453.49	5.29604		E		0	0	42.7014	349.038	1171.27	1436.99	1678.88	1703.7	2389.92	1965.24	4.31308		E		0	0	22.2815	593.977	2097.23	3208.05	3365.32	3344.31	3749.21	4193.39	5.82092
	F		1326.21	0	29.3117	228.622	767.318	1057.14	1171.92	1121.14	1173.1	1324.41	1866.28		F		1493.22	0	43.7422	420.199	1150.82	1438.79	1549.44	1816.6	1847.27	2294.89	1736.6		F		3708.03	3.25401	23.6722	605.388	2273.8	1268.16	3525.67	3311.28	3668.25	4962.8	4524.23
	G		1455.94	3.51204	8.60171	59.5763	331.539	760.625	861.594	1261.03	1281.4	1247.44	1675		G		1977.1	3.58272	6.11826	134.295	578.946	1329.33	1575.21	1717.07	2157.05	2010.19	2071.05		G		4038.94	3.19796	35.148	737.913	2112.82	2864.48	3038.19	3064.46	3495.76	3985.6	4938.36
	H		2193.72	4.63777	8.55657	85.2973	429.998	1075.6	1510.82	1587.69	1611.1	2194.05	2088.68		H		2040.59	6.05892	8.16809	185.845	774.843	1560.95	1739.92	1725.99	2384.45	2240	2130.46		H		4591.87	4.78619	35.8945	764.181	2623.43	3593.98	4368.02	4075.14	4406.7	4516.42	5131.56
				Mock	0													Mock	0													Mock	0
				LPS	4.43782													LPS	4.35669													LPS	5.15125
	% inhibition			LPS+ATP+DMSO	1876.65	LPS+nig+DMSO	1658.62								% inhibition			LPS+ATP+DMSO	1979.37	LPS+nig+DMSO	1836.97								% inhibition			LPS+ATP+DMSO	4864.72	LPS+nig+DMSO	4112.95
	pg/ml	1	2	3	4	5	6	7	8	9	10	11	12		pg/ml	1	2	3	4	5	6	7	8	9	10	11	12		pg/ml	1	2	3	4	5	6	7	8	9	10	11	12
	A			99.7761	99.4499	92.229	69.2594	33.9533	9.84059	5.80166	1.64946	5.49031	100		A			99.7385	98.752	89.2645	65.5627	37.2145	26.4075	19.2471	-9.29186	-19.0049	100		A			99.8732	99.7776	93.0898	47.8411	11.3257	-1.55684	-15.1518	-15.8098	-14.1252	100
	B			99.7922	99.3357	91.4902	72.9541	52.5874	41.637	35.6451	31.3682	2.50186	100		B			100	99.1006	89.5495	54.4334	43.3755	18.4436	13.7566	-19.7169	3.99417	100		B			99.8697	99.7908	93.859	56.3101	30.6976	16.1731	11.4119	0.510967	-5.28409	100
	C			99.7675	99.5735	93.7823	81.7458	58.2296	42.126	38.6989	16.1434	39.7499	99.7335		C			99.814	99.5086	93.7946	71.0862	49.7054	39.7522	16.9695	-6.35579	3.14506	99.8019		C			100	98.82	86.458	50.4123	31.7838	22.2311	18.164	10.8063	-1.91749	99.8683
	D			99.7388	99.5978	93.6698	69.9832	62.7726	53.5041	47.297	32.1234	33.2689	99.7831		D			99.82	99.4851	94.1371	72.6011	54.1549	37.5477	23.5187	20.9054	7.12991	99.7213		D			99.8641	98.8532	86.7735	50.2264	41.4778	33.3697	20.5158	20.4324	9.96629	99.8975
	E			100	98.0199	83.6597	55.4789	46.9976	50.3497	35.6546	36.7479	22.5486	99.7178		E			100	97.8427	82.3662	40.8259	27.4015	15.1811	13.9271	-20.7416	0.714099	99.7821		E			100	99.542	87.7901	56.889	34.0548	30.8219	31.2539	22.9307	13.7999	99.8803
	F		20.0415	100	98.4381	87.8176	59.1124	43.6686	37.5526	40.2587	37.4898	29.4272	0.55278		F		18.7129	100	97.7901	78.7711	41.8592	27.3109	21.7207	8.22357	6.67394	-15.9402	12.2648		F		9.84501	99.9331	99.5134	87.5555	53.2594	73.9314	27.5257	31.9327	24.5949	-2.01606	6.9991
	G		12.22	99.7883	99.4814	96.4081	80.0112	54.1412	48.0537	23.9714	22.7434	24.7906	-0.987326		G		-7.62819	99.805	99.6669	92.6893	68.4836	27.6349	14.2498	6.52703	-17.4244	-9.42966	-12.7426		G		1.79922	99.9222	99.1454	82.0588	48.63	30.3545	26.1311	25.4922	15.0059	3.09617	-20.0688
	H		-32.2615	99.7204	99.4841	94.8573	74.075	35.1511	8.91101	4.2767	2.86523	-32.2815	-25.9283		H		-11.0847	99.6702	99.5554	89.8831	57.8195	15.0261	5.28326	6.0415	-29.8033	-21.9398	-15.9768		H		-11.6442	99.8836	99.1273	81.4201	36.2153	12.6178	-6.20179	0.919272	-7.1421	-9.80976	-24.7661
	data in Fig 4G
	Rep 1
	MCC850	99.7675	99.5735	93.7823	81.7458	58.2296	42.126	38.6989	16.1434	39.7499
		99.7388	99.5978	93.6698	69.9832	62.7726	53.5041	47.297	32.1234	33.2689
	CmpdA	99.7883	99.4814	96.4081	80.0112	54.1412	48.0537	23.9714	22.7434	24.7906
		99.7204	99.4841	94.8573	74.075	35.1511	8.91101	4.2767	2.86523	-32.2815
	Rep 2
	MCC850	99.814	99.5086	93.7946	71.0862	49.7054	39.7522	16.9695	-6.35579	3.14506
		99.82	99.4851	94.1371	72.6011	54.1549	37.5477	23.5187	20.9054	7.12991
	CmpdA	99.805	99.6669	92.6893	68.4836	27.6349	14.2498	6.52703	-17.4244	-9.42966
		99.6702	99.5554	89.8831	57.8195	15.0261	5.28326	6.0415	-29.8033	-21.9398
	Rep 3
	MCC850	100	98.82	86.458	50.4123	31.7838	22.2311	18.164	10.8063	-1.91749
		99.8641	98.8532	86.7735	50.2264	41.4778	33.3697	20.5158	20.4324	9.96629
	CmpdA	99.9222	99.1454	82.0588	48.63	30.3545	26.1311	25.4922	15.0059	3.09617
		99.8836	99.1273	81.4201	36.2153	12.6178	-6.20179	0.919272	-7.1421	-9.80976
	Fig 4G is showing the mean of 3 independent repeats with each performed in duplicate

## Sheet: IL6
Results - MSD											Date	2022-03-29
						plate 1														plate 2															plate 3
	Detection	Il 1ß - IL 6 - TNF-a Sulfolabeled													Detection	Il 1ß - IL 6 - TNF-a Sulfolabeled														Detection	Il 1ß - IL 6 - TNF-a Sulfolabeled
	Coating	Pre-coated													Coating	Pre-coated														Coating	Pre-coated
		1	2	3	4	5	6	7	8	9	10	11	12			1	2	3	4	5	6	7	8	9	10	11	12				1	2	3	4	5	6	7	8	9	10	11	12
	A	MCC950		10	3.33333	1.11111	0.37037	0.123457	0.0411523	0.0137174	0.00457247	0.00152416	Mock		A	MCC950		10	3.33333	1.11111	0.37037	0.123457	0.0411523	0.0137174	0.00457247	0.00152416	Mock			A	MCC950		10	3.33333	1.11111	0.37037	0.123457	0.0411523	0.0137174	0.00457247	0.00152416	Mock
	B												Mock		B												Mock			B												Mock
	C			10	3.33333	1.11111	0.37037	0.123457	0.0411523	0.0137174	0.00457247	0.00152416	LPS		C			10	3.33333	1.11111	0.37037	0.123457	0.0411523	0.0137174	0.00457247	0.00152416	LPS			C			10	3.33333	1.11111	0.37037	0.123457	0.0411523	0.0137174	0.00457247	0.00152416	LPS
	D												LPS		D												LPS			D												LPS
	E	CmpdA		10	3.33333	1.11111	0.37037	0.123457	0.0411523	0.0137174	0.00457247	0.00152416	LPS		E	CmpdA		10	3.33333	1.11111	0.37037	0.123457	0.0411523	0.0137174	0.00457247	0.00152416	LPS			E	CmpdA		10	3.33333	1.11111	0.37037	0.123457	0.0411523	0.0137174	0.00457247	0.00152416	LPS
	F		LPS+Nigricine										LPS+ATP		F		LPS+Nigricine										LPS+ATP			F		LPS+Nigricine										LPS+ATP
	G		LPS+Nigricine	10	3.33333	1.11111	0.37037	0.123457	0.0411523	0.0137174	0.00457247	0.00152416	LPS+ATP		G		LPS+Nigricine	10	3.33333	1.11111	0.37037	0.123457	0.0411523	0.0137174	0.00457247	0.00152416	LPS+ATP			G		LPS+Nigricine	10	3.33333	1.11111	0.37037	0.123457	0.0411523	0.0137174	0.00457247	0.00152416	LPS+ATP
	H		LPS+Nigricine										LPS+ATP		H		LPS+Nigricine										LPS+ATP			H		LPS+Nigricine										LPS+ATP
pl1
	Raw data														Raw data															Raw data
		1	2	3	4	5	6	7	8	9	10	11	12			1	2	3	4	5	6	7	8	9	10	11	12				1	2	3	4	5	6	7	8	9	10	11	12
	A	1575851	1708871	3321	2245	3186	2597	1546	2086	1757	1921	2311	193		A	1702720	1487736	1797	1326	1432	1271	1213	1354	1557	2691	1704	4365			A	1682250	1552673	24017	22353	19074	18493	9852	9830	10371	11395	10867	182
	B	414503	427584	2454	1982	2014	1928	2051	1456	1284	1399	1874	192		B	389206	322104	1522	1423	1421	1510	1191	1425	1253	1574	1201	185			B	419729	352152	19898	19047	13137	10656	8502	7948	7296	8578	8285	163
	C	82894	80540	1753	1016	1232	1113	1214	1308	1190	1279	1258	4814		C	80016	76058	1404	1265	863	1378	898	1075	1047	1194	1357	5929			C	68750	74451	8770	7669	9538	6949	6582	6336	5644	6406	7581	73301
	D	21571	18942	1527	1293	2158	1494	951	848	952	1210	1141	4644		D	13634	16623	1142	1270	1263	1138	924	941	1115	1223	1503	4930			D	19866	14343	7382	5856	5979	7537	6954	6060	6071	6713	7708	69864
	E	5394	4871	2144	1700	2106	1617	1397	1363	1928	1295	1611	7686		E	4093	4207	1396	1377	1330	1663	1426	1367	1761	1370	1360	5453			E	4125	3340	14098	12755	12564	9238	7627	6809	6012	7662	6552	49961
	F	1472	1921	1859	2028	2544	2416	1980	1430	1428	1678	1814	1808		F	1130	1837	1676	1645	1316	1444	2288	1412	1430	1298	1473	1469			F	1262	9659	12356	10348	9356	8340	21359	7218	5742	8397	7095	7513
	G	505	2267	1238	1501	1068	1328	1124	933	1130	1218	1155	1640		G	374	2145	1468	1539	1455	1502	1120	1304	1271	1470	1339	1520			G	419	9586	6750	7072	6656	8107	7346	6021	6945	6240	7256	7226
	H	167	2743	1439	1368	2763	1399	1493	2129	1360	1427	2049	2262		H	147	2134	1905	1780	2172	2177	1773	1446	1396	2029	1860	1973			H	134	9669	9493	9453	9711	7614	8771	7622	7789	10146	11341	11899
	blank	167		Lod:	501										blank	1140.5		Lod:	3421.5											blank	134		Lod:	402
	Signal / noise	Il 1ß Sulfolabeled													Signal / noise	Il 1ß Sulfolabeled														Signal / noise	Il 1ß Sulfolabeled
		Il 1ß Biotynilated														Il 1ß Biotynilated															Il 1ß Biotynilated
		1	2	3	4	5	6	7	8	9	10	11	12			1	2	3	4	5	6	7	8	9	10	11	12				1	2	3	4	5	6	7	8	9	10	11	12
		9436.23	10232.8	19.8862	13.4431	19.0778	15.5509	9.25749	12.491	10.521	11.503	13.8383	1.15569			1492.96	1304.46	1.57562	1.16265	1.25559	1.11442	1.06357	1.1872	1.36519	2.35949	1.49408	3.82727				12554.1	11587.1	179.231	166.813	142.343	138.007	73.5224	73.3582	77.3955	85.0373	81.097	1.35821
		2482.05	2560.38	14.6946	11.8683	12.0599	11.5449	12.2814	8.71856	7.68862	8.37725	11.2216	1.1497			341.259	282.423	1.3345	1.2477	1.24594	1.32398	1.04428	1.24945	1.09864	1.3801	1.05305	0.16221				3132.31	2628	148.493	142.142	98.0373	79.5224	63.4478	59.3134	54.4478	64.0149	61.8284	1.21642
		496.371	482.275	10.497	6.08383	7.37725	6.66467	7.26946	7.83234	7.12575	7.65868	7.53293	28.8263			70.1587	66.6883	1.23104	1.10916	0.756686	1.20824	0.787374	0.942569	0.918018	1.04691	1.18983	5.1986				513.06	555.604	65.4478	57.2313	71.1791	51.8582	49.1194	47.2836	42.1194	47.806	56.5746	547.022
		129.168	113.425	9.14371	7.74251	12.9222	8.94611	5.69461	5.07784	5.7006	7.24551	6.83234	27.8084			11.9544	14.5752	1.00132	1.11355	1.10741	0.997808	0.810171	0.825077	0.977641	1.07234	1.31784	4.32267				148.254	107.037	55.0896	43.7015	44.6194	56.2463	51.8955	45.2239	45.306	50.097	57.5224	521.373
		32.2994	29.1677	12.8383	10.1796	12.6108	9.68263	8.36527	8.16168	11.5449	7.75449	9.64671	46.024			3.58878	3.68873	1.22402	1.20737	1.16616	1.45813	1.25033	1.1986	1.54406	1.20123	1.19246	4.78124				30.7836	24.9254	105.209	95.1866	93.7612	68.9403	56.9179	50.8134	44.8657	57.1791	48.8955	372.843
		8.81437	11.503	11.1317	12.1437	15.2335	14.4671	11.8563	8.56287	8.5509	10.0479	10.8623	10.8263			0.990794	1.6107	1.46953	1.44235	1.15388	1.26611	2.00614	1.23805	1.25384	1.1381	1.29154	1.28803				9.41791	72.0821	92.209	77.2239	69.8209	62.2388	159.396	53.8657	42.8507	62.6642	52.9478	56.0672
		3.02395	13.5749	7.41317	8.98802	6.39521	7.9521	6.73054	5.58683	6.76647	7.29341	6.91617	9.82036			0.327926	1.88075	1.28715	1.34941	1.27576	1.31697	0.982025	1.14336	1.11442	1.28891	1.17405	1.33275				3.12687	71.5373	50.3731	52.7761	49.6716	60.5	54.8209	44.9328	51.8284	46.5672	54.1493	53.9254
		1	16.4251	8.61677	8.19162	16.5449	8.37725	8.94012	12.7485	8.14371	8.54491	12.2695	13.5449			0.128891	1.87111	1.67032	1.56072	1.90443	1.90881	1.55458	1.26786	1.22402	1.77904	1.63086	1.72994				1	72.1567	70.8433	70.5448	72.4701	56.8209	65.4552	56.8806	58.1269	75.7164	84.6343	88.7985
		Calibrator blend														Calibrator blend															Calibrator blend
		IL-1ß std curve														IL-1ß std curve															IL-1ß std curve
		Average	Conc (pg/ml)													Average	Conc (pg/ml)														Average	Conc (pg/ml)
		9834.5	20280													1398.71	20280														12070.6	20280
		2521.22	5070													311.841	5070														2880.15	5070
		489.323	1267.5													68.4235	1267.5														534.332	1267.5
		121.296	316.875													13.2648	316.875														127.646	316.875
		30.7335	79.2188													3.63875	79.2188														27.8545	79.2188
		8.81437	19.8047													1.30075	19.8047														9.41791	19.8047
		3.02395	4.95117													1.10434	4.95117														3.12687	4.95117
		1	1.23779													1	1.23779														1	1.23779
	raw data (pg/ml)														raw data (pg/ml)															raw data (pg/ml)
	pg/ml	1	2	3	4	5	6	7	8	9	10	11	12		pg/ml	1	2	3	4	5	6	7	8	9	10	11	12			pg/ml	1	2	3	4	5	6	7	8	9	10	11	12
	A			50.6111	32.5432	48.3849	38.6486	21.2612	30.0527	24.5429	27.2927	33.6517	1.15908		A			1.96221	1.21098	1.39076	1.03766	1.03766	1.21098	1.57629	3.64687	1.76695	6.89262			A			179.2	166.8	142.3	138	73.5	73.4	77.4	85	81.1	1.4
	B			36.1486	28.3957	28.9477	27.2927	29.5	19.6299	16.9297	18.8172	26.4666			B			1.39076	1.21098	1.21098	1.39076		1.21098	1.03766	1.57629	1.03766				B			148.5	142.1	98	79.5	63.4	59.3	54.4	64	61.8	1.2
	C			24.5429	12.6761	16.125	14.2594	15.8574	17.1985	15.3233	16.9297	16.3929	75.3159		C			1.21098	1.03766		1.21098					1.21098	10.3151			C			65.4	57.2	71.2	51.9	49.1	47.3	42.1	47.8	56.6	547
	D			20.7166	16.9297	31.159	20.1729	11.6302	10.0789	11.6302	15.5902	14.5248	72.5486		D				1.03766	1.03766					1.03766	1.39076	8.10135			D			55.1	43.7	44.6	56.2	51.9	45.2	45.3	50.1	57.5	521.4
	E			30.8823	23.7204	30.3292	22.3525	18.8172	18.2766	27.2927	17.1985	22.0794	122.453		E			1.21098	1.21098	1.21098	1.76695	1.39076	1.21098	1.76695	1.21098	1.21098	9.32617			E			105.2	95.2	93.8	68.9	56.9	50.8	44.9	57.2	48.9	372.8
	F		27.2927	26.1914	28.9477	37.5372	35.5935	28.3957	19.3588	19.3588	23.1728	25.6414	25.3666		F		1.96221	1.76695	1.57629	1.21098	1.39076	2.78124	1.21098	1.39076	1.03766	1.39076	1.39076			F		72.1	92.2	77.2	69.8	62.2	159.4	53.9	42.9	62.7	52.9	56.1
	G		33.0974	16.125	20.4446	13.4657	17.737	14.2594	11.3701	14.5248	15.8574	14.7906	22.6258		G		2.57147	1.39076	1.39076	1.39076	1.39076		1.03766	1.03766	1.39076	1.21098	1.39076			G		71.5	50.4	52.8	49.7	60.5	54.8	44.9	51.8	46.6	54.1	53.9
	H		40.8726	19.3588	18.2766	41.1507	18.8172	20.1729	30.6057	18.0067	19.0879	29.5	32.8203		H		2.57147	2.16164	1.96221	2.57147	2.57147	1.96221	1.39076	1.21098	2.36484	1.96221	2.16164			H		72.2	70.8	70.5	72.5	56.8	65.5	56.9	58.1	75.7	84.6	88.8
	dilution corrected		3												dilution corrected		3													dilution corrected		3
	pg/ml	1	2	3	4	5	6	7	8	9	10	11	12		pg/ml	1	2	3	4	5	6	7	8	9	10	11	12			pg/ml	1	2	3	4	5	6	7	8	9	10	11	12
	A		0	151.833	97.6297	145.155	115.946	63.7836	90.1582	73.6287	81.8782	100.955	3.47725		A		0	5.88664	3.63293	4.17229	3.11297	3.11297	3.63293	4.72887	10.9406	5.30085	20.6779			A			537.6	500.4	426.9	414	220.5	220.2	232.2	255	243.3	4.2
	B		0	108.446	85.187	86.8431	81.8782	88.5001	58.8898	50.789	56.4516	79.3998	0		B		0	4.17229	3.63293	3.63293	4.17229	0	3.63293	3.11297	4.72887	3.11297	0			B			445.5	426.3	294	238.5	190.2	177.9	163.2	192	185.4	3.6
	C		0	73.6287	38.0282	48.3751	42.7783	47.5723	51.5955	45.9699	50.789	49.1788	225.948		C		0	3.63293	3.11297	0	3.63293	0	0	0	0	3.63293	30.9452			C			196.2	171.6	213.6	155.7	147.3	141.9	126.3	143.4	169.8	1641
	D		0	62.1499	50.789	93.4769	60.5186	34.8906	30.2367	34.8906	46.7706	43.5745	217.646		D		0	0	3.11297	3.11297	0	0	0	0	3.11297	4.17229	24.3041			D			165.3	131.1	133.8	168.6	155.7	135.6	135.9	150.3	172.5	1564.2
	E		0	92.6469	71.1612	90.9875	67.0576	56.4516	54.8298	81.8782	51.5955	66.2383	367.36		E		0	3.63293	3.63293	3.63293	5.30085	4.17229	3.63293	5.30085	3.63293	3.63293	27.9785			E			315.6	285.6	281.4	206.7	170.7	152.4	134.7	171.6	146.7	1118.4
	F		81.8782	78.5743	86.8431	112.612	106.78	85.187	58.0764	58.0764	69.5184	76.9243	76.0999		F		5.88664	5.30085	4.72887	3.63293	4.17229	8.34371	3.63293	4.17229	3.11297	4.17229	4.17229			F		216.3	276.6	231.6	209.4	186.6	478.2	161.7	128.7	188.1	158.7	168.3
	G		99.2921	48.3751	61.3339	40.3972	53.211	42.7783	34.1103	43.5745	47.5723	44.3718	67.8774		G		7.71441	4.17229	4.17229	4.17229	4.17229	0	3.11297	3.11297	4.17229	3.63293	4.17229			G		214.5	151.2	158.4	149.1	181.5	164.4	134.7	155.4	139.8	162.3	161.7
	H		122.618	58.0764	54.8298	123.452	56.4516	60.5186	91.8171	54.02	57.2636	88.5001	98.4609		H		7.71441	6.48492	5.88664	7.71441	7.71441	5.88664	4.17229	3.63293	7.09451	5.88664	6.48492			H		216.6	212.4	211.5	217.5	170.4	196.5	170.7	174.3	227.1	253.8	266.4

## Sheet: TNF
Results - MSD											Date	2022-03-29
						plate 1															plate 2															plate 3
	Detection	Il 1ß - IL 6 - TNF-a Sulfolabeled													Detection	Il 1ß - IL 6 - TNF-a Sulfolabeled														Detection	Il 1ß - IL 6 - TNF-a Sulfolabeled
	Coating	Pre-coated													Coating	Pre-coated														Coating	Pre-coated
		1	2	3	4	5	6	7	8	9	10	11	12			1	2	3	4	5	6	7	8	9	10	11	12				1	2	3	4	5	6	7	8	9	10	11	12
	A	MCC950		10	3.33333	1.11111	0.37037	0.123457	0.0411523	0.0137174	0.00457247	0.00152416	Mock		A	MCC950		10	3.33333	1.11111	0.37037	0.123457	0.0411523	0.0137174	0.00457247	0.00152416	Mock			A	MCC950		10	3.33333	1.11111	0.37037	0.123457	0.0411523	0.0137174	0.00457247	0.00152416	Mock
	B												Mock		B												Mock			B												Mock
	C			10	3.33333	1.11111	0.37037	0.123457	0.0411523	0.0137174	0.00457247	0.00152416	LPS		C			10	3.33333	1.11111	0.37037	0.123457	0.0411523	0.0137174	0.00457247	0.00152416	LPS			C			10	3.33333	1.11111	0.37037	0.123457	0.0411523	0.0137174	0.00457247	0.00152416	LPS
	D												LPS		D												LPS			D												LPS
	E	CmpdA		10	3.33333	1.11111	0.37037	0.123457	0.0411523	0.0137174	0.00457247	0.00152416	LPS		E	CmpdA		10	3.33333	1.11111	0.37037	0.123457	0.0411523	0.0137174	0.00457247	0.00152416	LPS			E	CmpdA		10	3.33333	1.11111	0.37037	0.123457	0.0411523	0.0137174	0.00457247	0.00152416	LPS
	F		LPS+Nigricine										LPS+ATP		F		LPS+Nigricine										LPS+ATP			F		LPS+Nigricine										LPS+ATP
	G		LPS+Nigricine	10	3.33333	1.11111	0.37037	0.123457	0.0411523	0.0137174	0.00457247	0.00152416	LPS+ATP		G		LPS+Nigricine	10	3.33333	1.11111	0.37037	0.123457	0.0411523	0.0137174	0.00457247	0.00152416	LPS+ATP			G		LPS+Nigricine	10	3.33333	1.11111	0.37037	0.123457	0.0411523	0.0137174	0.00457247	0.00152416	LPS+ATP
	H		LPS+Nigricine										LPS+ATP		H		LPS+Nigricine										LPS+ATP			H		LPS+Nigricine										LPS+ATP
pl1
	Raw data															Raw data															Raw data
		1	2	3	4	5	6	7	8	9	10	11	12				1	2	3	4	5	6	7	8	9	10	11	12				1	2	3	4	5	6	7	8	9	10	11	12
	A	986988	1059555	248412	247413	257183	223939	237806	196982	241840	227247	205114	473			A	862249	865066	178526	158662	158583	179651	166200	144240	144445	193668	149057	137668			A	866237	813268	719527	649448	798459	906402	739062	759046	692073	663962	666234	1950
	B	215669	257710	219691	193114	211657	190167	244665	155669	194941	204470	203760	602			B	242763	240330	200504	153290	180640	183242	165032	144469	142457	162474	148715	521			B	216345	276959	625786	595249	626317	739465	594125	636230	591288	680508	552747	2024
	C	61748	61389	190706	155081	195124	190632	216600	143212	167449	168728	165740	169096			C	70081	60264	165225	132481	133045	154614	140371	139262	139988	164503	183254	161630			C	68084	54074	674778	523517	658993	581014	683875	624996	637338	573553	566265	609927
	D	19038	17353	195305	148211	151076	186001	150872	126122	137044	173540	178990	153344			D	17982	16273	127224	115153	182630	137941	154129	145981	128502	171414	166097	132755			D	20171	17589	635272	538702	657319	644461	557987	577191	606333	656799	618112	621796
	E	5322	5305	219509	183471	285669	178656	159320	180783	202417	180612	220003	220222			E	4437	4650	188663	183319	151764	159319	157411	149637	162314	141841	166534	177180			E	4841	4232	730918	571403	700561	655428	547280	586683	466636	548267	472730	474905
	F	1398	210947	216465	201350	213849	220506	242208	200813	154528	148495	176551	216524			F	1183	141853	177311	194459	161033	154483	186121	133861	151049	164657	163792	162391			F	1118	725954	560412	527712	595626	607517	580231	542842	537778	671963	591120	577550
	G	467	205316	145871	171275	141317	178203	153925	144564	152004	155941	166254	153518			G	331	204950	150268	168921	154552	164262	156246	149864	142669	149383	158493	142398			G	361	616157	521006	496539	498368	561762	644437	473702	512132	581062	580235	525511
	H	139	265496	174533	137526	166553	154410	174076	211724	150395	159167	183037	173699			H	119	173321	187301	157632	203419	191377	167549	153741	123879	167912	186179	142160			H	112	639667	887830	528022	575318	608825	577079	567893	627480	604045	620087	648769
	blank	139		Lod:	417											blank	119		Lod:	357											blank	112		Lod:	336
	Signal / noise	Il 1ß Sulfolabeled														Signal / noise	Il 1ß Sulfolabeled														Signal / noise	Il 1ß Sulfolabeled
		Il 1ß Biotynilated															Il 1ß Biotynilated															Il 1ß Biotynilated
		1	2	3	4	5	6	7	8	9	10	11	12				1	2	3	4	5	6	7	8	9	10	11	12				1	2	3	4	5	6	7	8	9	10	11	12
		7100.63	7622.7	1787.14	1779.95	1850.24	1611.07	1710.83	1417.14	1739.86	1634.87	1475.64	3.40288				7245.79	7269.46	1500.22	1333.29	1332.63	1509.67	1396.64	1212.1	1213.82	1627.46	1252.58	1156.87				7734.26	7261.32	6424.35	5798.64	7129.1	8092.88	6598.77	6777.2	6179.22	5928.23	5948.52	17.4107
		1551.58	1854.03	1580.51	1389.31	1522.71	1368.11	1760.18	1119.92	1402.45	1471.01	1465.9	4.33094				2040.03	2019.58	1684.91	1288.15	1517.98	1539.85	1386.82	1214.03	1197.12	1365.33	1249.71	4.37815				1931.65	2472.85	5587.38	5314.72	5592.12	6602.37	5304.69	5680.62	5279.36	6075.96	4935.24	18.0714
		444.23	441.647	1371.99	1115.69	1403.77	1371.45	1558.27	1030.3	1204.67	1213.87	1192.37	1216.52				588.916	506.42	1388.45	1113.29	1118.03	1299.28	1179.59	1170.27	1176.37	1382.38	1539.95	1358.24				607.893	482.804	6024.8	4674.26	5883.87	5187.62	6106.03	5580.32	5690.52	5121.01	5055.94	5445.78
		136.964	124.842	1405.07	1066.27	1086.88	1338.14	1085.41	907.353	985.928	1248.49	1287.7	1103.19				151.109	136.748	1069.11	967.672	1534.71	1159.17	1295.2	1226.73	1079.85	1440.45	1395.77	1115.59				180.098	157.045	5672.07	4809.84	5868.92	5754.12	4982.03	5153.49	5413.69	5864.28	5518.86	5551.75
		38.2878	38.1655	1579.2	1319.94	2055.17	1285.29	1146.19	1300.6	1456.24	1299.37	1582.76	1584.33				37.2857	39.0756	1585.4	1540.5	1275.33	1338.82	1322.78	1257.45	1363.98	1191.94	1399.45	1488.91				43.2232	37.7857	6526.05	5101.81	6255.01	5852.04	4886.43	5238.24	4166.39	4895.24	4220.8	4240.22
		10.0576	1517.6	1557.3	1448.56	1538.48	1586.37	1742.5	1444.7	1111.71	1068.31	1270.15	1557.73				9.94118	1192.04	1490.01	1634.11	1353.22	1298.18	1564.04	1124.88	1269.32	1383.67	1376.4	1364.63				9.98214	6481.73	5003.68	4711.71	5318.09	5424.26	5180.63	4846.8	4801.59	5999.67	5277.86	5156.7
		3.35971	1477.09	1049.43	1232.19	1016.67	1282.04	1107.37	1040.03	1093.55	1121.88	1196.07	1104.45				2.78151	1722.27	1262.76	1419.5	1298.76	1380.35	1312.99	1259.36	1198.9	1255.32	1331.87	1196.62				3.22321	5501.4	4651.84	4433.38	4449.71	5015.73	5753.9	4229.48	4572.61	5188.05	5180.67	4692.06
		1	1910.04	1255.63	989.396	1198.22	1110.86	1252.35	1523.19	1081.98	1145.09	1316.81	1249.63				1	1456.48	1573.96	1324.64	1709.4	1608.21	1407.97	1291.94	1041	1411.03	1564.53	1194.62				1	5711.31	7927.05	4714.48	5136.77	5435.94	5152.49	5070.47	5602.5	5393.26	5536.49	5792.58
		Calibrator blend															Calibrator blend															Calibrator blend
		IL-1ß std curve															IL-1ß std curve															IL-1ß std curve
		Average	Conc (pg/ml)														Average	Conc (pg/ml)														Average	Conc (pg/ml)
		7361.67	2512														7257.63	2512														7497.79	2512
		1702.8	628														2029.8	628														2202.25	628
		442.939	157														547.668	157														545.348	157
		130.903	39.25														143.929	39.25														168.571	39.25
		38.2266	9.8125														38.1807	9.8125														40.5045	9.8125
		10.0576	2.45312														9.94118	2.45312														9.98214	2.45312
		3.35971	0.613281														2.78151	0.613281														3.22321	0.613281
		1	0.15332														1	0.15332														1	0.15332
	raw data (pg/ml)															raw data (pg/ml)															raw data (pg/ml)
	pg/ml	1	2	3	4	5	6	7	8	9	10	11	12			pg/ml	1	2	3	4	5	6	7	8	9	10	11	12			pg/ml	1	2	3	4	5	6	7	8	9	10	11	12
	A			633.944	631.361	656.572	570.767	606.566	501.03	617.01	579.315	522.069	0.622315			A			453.018	399.683	399.461	456.07	419.849	361.296	361.833	494.049	374.091	343.913			A			2115.63	1878.59	2389.24	2774.34	2182.73	2251.77	2022.11	1927.23	1934.87	4.11523
	B			559.774	491.029	539.002	483.401	624.294	394.038	495.778	520.415	518.581	0.826506			B			512.645	385.364	458.738	465.75	416.722	361.896	356.566	409.868	373.173	1.01101			B			1799.86	1699.17	1801.6	2184.12	1695.49	1834.52	1686.21	1982.99	1560.89	4.29097
	C			484.804	392.525	496.245	484.624	551.796	361.76	424.581	427.894	420.151	428.83			C			417.232	330.229	331.702	388.885	351.054	348.127	350.047	415.318	465.782	407.606			C			1963.64	1467.11	1910.58	1652.61	1994.35	1797.22	1838.21	1628.32	1604.64	1747.44
	D			496.713	374.729	382.15	472.606	381.61	317.483	345.763	440.352	454.465	388.022			D			316.399	284.835	464.109	344.636	387.584	365.905	319.743	433.879	419.593	330.95			D			1831.35	1515.69	1904.94	1861.95	1577.83	1640.17	1735.59	1903.22	1774.46	1786.65
	E			559.306	466.055	730	453.601	403.511	459.108	515.092	458.677	560.6	561.139			E			480.447	465.975	381.276	401.432	396.346	375.641	409.454	354.928	420.742	449.39			E			2154.73	1621.33	2050.94	1898.6	1543.27	1671.12	1287.6	1546.45	1306.63	1313.43
	F		537.168	551.437	512.359	544.681	561.893	617.943	510.957	391.084	375.45	448.165	551.581			F		354.959	449.743	496.184	406.014	388.536	473.545	333.866	379.376	415.733	413.405	409.645			F		2137.66	1585.69	1480.49	1700.41	1739.5	1650.06	1529	1512.74	1954.16	1685.66	1641.33
	G		522.608	368.641	434.483	356.86	452.413	389.535	365.254	384.564	394.758	421.484	388.455			G		524.793	377.318	427.163	388.726	414.68	393.233	376.242	357.134	374.945	399.238	356.409			G		1767.98	1459.07	1381.46	1387.22	1590.04	1861.87	1309.68	1430.84	1652.8	1650.09	1473.48
	H		678.005	442.909	347.024	422.24	390.796	441.72	539.181	380.385	403.115	464.94	440.748			H		439.002	476.769	396.918	520.6	487.809	423.489	386.538	307.629	424.447	473.706	355.779			H		1845.97	2707.21	1481.49	1634.08	1743.78	1639.8	1609.94	1805.46	1728.07	1780.98	1876.35
	dilution corrected		3													dilution corrected		3													dilution corrected		3
	pg/ml	1	2	3	4	5	6	7	8	9	10	11	12			pg/ml	1	2	3	4	5	6	7	8	9	10	11	12			pg/ml	1	2	3	4	5	6	7	8	9	10	11	12
	A		0	1901.83	1894.08	1969.72	1712.3	1819.7	1503.09	1851.03	1737.95	1566.21	1.86694			A		0	1359.05	1199.05	1198.38	1368.21	1259.55	1083.89	1085.5	1482.15	1122.27	1031.74			A		0	6346.9	5635.78	7167.72	8323.02	6548.2	6755.31	6066.34	5781.69	5804.61	12.3457
	B		0	1679.32	1473.09	1617	1450.2	1872.88	1182.11	1487.33	1561.24	1555.74	2.47952			B		0	1537.94	1156.09	1376.21	1397.25	1250.16	1085.69	1069.7	1229.6	1119.52	3.03303			B		0	5399.57	5097.5	5404.8	6552.36	5086.48	5503.56	5058.64	5948.97	4682.68	12.8729
	C		0	1454.41	1177.58	1488.74	1453.87	1655.39	1085.28	1273.74	1283.68	1260.45	1286.49			C		0	1251.7	990.688	995.107	1166.65	1053.16	1044.38	1050.14	1245.95	1397.35	1222.82			C		0	5890.92	4401.33	5731.73	4957.84	5983.04	5391.66	5514.63	4884.96	4813.91	5242.31
	D		0	1490.14	1124.19	1146.45	1417.82	1144.83	952.45	1037.29	1321.06	1363.39	1164.07			D		0	949.196	854.506	1392.33	1033.91	1162.75	1097.71	959.229	1301.64	1258.78	992.85			D		0	5494.06	4547.06	5714.83	5585.84	4733.48	4920.5	5206.78	5709.65	5323.38	5359.95
	E		0	1677.92	1398.17	2190	1360.8	1210.53	1377.33	1545.28	1376.03	1681.8	1683.42			E		0	1441.34	1397.93	1143.83	1204.3	1189.04	1126.92	1228.36	1064.78	1262.23	1348.17			E		0	6464.18	4863.98	6152.83	5695.81	4629.82	5013.35	3862.79	4639.34	3919.89	3940.28
	F		1611.51	1654.31	1537.08	1634.04	1685.68	1853.83	1532.87	1173.25	1126.35	1344.49	1654.74			F		1064.88	1349.23	1488.55	1218.04	1165.61	1420.63	1001.6	1138.13	1247.2	1240.22	1228.93			F		6412.97	4757.07	4441.47	5101.24	5218.5	4950.17	4587	4538.22	5862.49	5056.99	4924
	G		1567.82	1105.92	1303.45	1070.58	1357.24	1168.61	1095.76	1153.69	1184.28	1264.45	1165.36			G		1574.38	1131.95	1281.49	1166.18	1244.04	1179.7	1128.73	1071.4	1124.83	1197.72	1069.23			G		5303.95	4377.22	4144.37	4161.67	4770.13	5585.62	3929.03	4292.52	4958.39	4950.28	4420.43
	H		2034.02	1328.73	1041.07	1266.72	1172.39	1325.16	1617.54	1141.16	1209.35	1394.82	1322.24			H		1317.01	1430.31	1190.75	1561.8	1463.43	1270.47	1159.61	922.886	1273.34	1421.12	1067.34			H		5537.9	8121.63	4444.48	4902.23	5231.34	4919.41	4829.82	5416.39	5184.22	5342.94	5629.04
