# Supplementary material for: Navigating from cellular phenotypic screen to clinical candidate: selective targeting of the NLRP3 inflammasome
Source: EMBO Mol Med. 2024 Dec 9;17(1):54–84. doi: 10.1038/s44321-024-00181-4 (PMC11730736; doi:10.1038/s44321-024-00181-4)
Supplement: Supplementary file 6 — Source data Fig. 4 [file 44321_2024_181_MOESM6_ESM.zip › Fig 4H.xlsx]

## Sheet: IL1b
Results - MSD											Date	2022-02-14
						plate 1																PLATE 3														PLATE 2
	Detection	Il 1ß - IL 6 - TNF-a Sulfolabeled														Detection	Il 1ß - IL 6 - TNF-a Sulfolabeled													Detection	Il 1ß - IL 6 - TNF-a Sulfolabeled
	Coating	Pre-coated														Coating	Pre-coated													Coating	Pre-coated
		1	2	3	4	5	6	7	8	9	10	11	12				1	2	3	4	5	6	7	8	9	10	11	12			1	2	3	4	5	6	7	8	9	10	11	12
				Compound (µM)															Compound (µM)													MCC (µM)	LPS (µg/ml)
	A		MCC950	10	3.33333	1.11111	0.37037	0.123457	0.0411523	0.0137174	0.00457247	0.00152416	Blanco			A		MCC950	10	3.33333	1.11111	0.37037	0.123457	0.0411523	0.0137174	0.00457247	0.00152416	Blanco		A		MCC950	10	3.33333	1.11111	0.37037	0.123457	0.0411523	0.0137174	0.00457247	0.00152416	Blanco
	B												Blanco			B												Blanco		B												Blanco
	C												LPS			C												LPS		C												LPS
	D												LPS			D												LPS		D												LPS
	E		CmpdA										LPS			E		CmpdA										LPS		E		CmpdA										LPS
	F												LPS+ATP			F												LPS+ATP		F												LPS+ATP
	G												LPS+ATP			G												LPS+ATP		G												LPS+ATP
	H												LPS+ATP			H												LPS+ATP		H												LPS+ATP
	Raw data															Raw data														Raw data
		1	2	3	4	5	6	7	8	9	10	11	12				1	2	3	4	5	6	7	8	9	10	11	12			1	2	3	4	5	6	7	8	9	10	11	12
	A	1160254	1127326	665	760	1695	4580	6106	8323	8525	8245	7793	310			A	1144073	1203737	1161	1220	3328	7967	11335	12701	11985	13859	14354	363		A	1109599	1083103	1204	1234	2561	8088	12488	12556	14615	15689	14190	382
	B	375389	341365	595	893	2280	5358	5977	8480	9216	7847	8452	272			B	396611	456241	945	1139	3784	7845	10728	11778	13267	13546	14446	335		B	364509	358693	1072	1121	4143	9690	13123	13101	15089	16324	15619	348
	C	117853	116146	635	769	2333	5242	6756	7218	8503	7522	8088	579			C	152449	139518	871	1207	5057	9163	12220	11480	12482	14246	13626	720		C	106871	98500	1000	1146	3527	8505	11660	12293	14013	13973	13075	866
	D	37980	37710	565	699	2743	4956	7173	7428	7376	7791	8097	609			D	44170	45968	955	1471	4341	13377	11530	14625	12777	13735	13525	775		D	28068	31081	911	1260	3448	9378	11808	12023	11845	13785	13206	931
	E	12032	12548	645	560	539	821	3869	4803	7217	7943	8153	597			E	15114	15147	959	945	911	2006	7171	10469	10799	14144	13871	824		E	8163	8072	1053	938	898	1897	5143	8783	11149	13596	14970	932
	F	4204	4052	593	523	565	1226	3736	5225	7995	7847	8165	8624			F	5071	5107	947	852	892	1655	6120	9670	11490	14261	14882	12967		F	2178	2281	980	929	988	2599	6640	8740	13410	14036	14782	13076
	G	1595	1503	684	595	581	1210	3645	4801	7399	7979	7962	8196			G	1703	1698	973	788	851	1938	6423	9181	11375	14329	13690	12586		G	692	707	981	848	995	2679	7024	8231	12366	13452	14094	13674
	H	69	96	766	597	639	1935	4564	4789	6041	6233	6833	7656			H	93	85	969	911	940	1964	6568	10229	11177	13232	12998	12673		H	87	69	1245	1262	1142	4327	7891	10504	12157	13540	14057	12828
	blank	82.5		Lod:	247.5											blank	89		Lod:	267										blank	78		Lod:	234
	Signal / noise	Il 1ß Sulfolabeled														Signal / noise	Il 1ß Sulfolabeled													Signal / noise	Il 1ß Sulfolabeled
		Il 1ß Biotynilated															Il 1ß Biotynilated														Il 1ß Biotynilated
		1	2	3	4	5	6	7	8	9	10	11	12				1	2	3	4	5	6	7	8	9	10	11	12			1	2	3	4	5	6	7	8	9	10	11	12
		14063.7	13664.6	8.06061	9.21212	20.5455	55.5152	74.0121	100.885	103.333	99.9394	94.4606	3.75758				12854.8	13525.1	13.0449	13.7079	37.3933	89.5169	127.36	142.708	134.663	155.719	161.281	4.07865			14225.6	13885.9	15.4359	15.8205	32.8333	103.692	160.103	160.974	187.372	201.141	181.923	4.89744
		4550.17	4137.76	7.21212	10.8242	27.6364	64.9455	72.4485	102.788	111.709	95.1152	102.448	3.29697				4456.3	5126.3	10.618	12.7978	42.5169	88.1461	120.539	132.337	149.067	152.202	162.315	3.76404			4673.19	4598.63	13.7436	14.3718	53.1154	124.231	168.244	167.962	193.449	209.282	200.244	4.46154
		1428.52	1407.83	7.69697	9.32121	28.2788	63.5394	81.8909	87.4909	103.067	91.1758	98.0364	7.01818				1712.91	1567.62	9.78652	13.5618	56.8202	102.955	137.303	128.989	140.247	160.067	153.101	8.08989			1370.14	1262.82	12.8205	14.6923	45.2179	109.038	149.487	157.603	179.654	179.141	167.628	11.1026
		460.364	457.091	6.84848	8.47273	33.2485	60.0727	86.9455	90.0364	89.4061	94.4364	98.1455	7.38182				496.292	516.494	10.7303	16.5281	48.7753	150.303	129.551	164.326	143.562	154.326	151.966	8.70787			359.846	398.474	11.6795	16.1538	44.2051	120.231	151.385	154.141	151.859	176.731	169.308	11.9359
		145.842	152.097	7.81818	6.78788	6.53333	9.95152	46.897	58.2182	87.4788	96.2788	98.8242	7.23636				169.82	170.191	10.7753	10.618	10.236	22.5393	80.573	117.629	121.337	158.921	155.854	9.25843			104.654	103.487	13.5	12.0256	11.5128	24.3205	65.9359	112.603	142.936	174.308	191.923	11.9487
		50.9576	49.1152	7.18788	6.33939	6.84848	14.8606	45.2848	63.3333	96.9091	95.1152	98.9697	104.533				56.9775	57.382	10.6404	9.57303	10.0225	18.5955	68.764	108.652	129.101	160.236	167.213	145.697			27.9231	29.2436	12.5641	11.9103	12.6667	33.3205	85.1282	112.051	171.923	179.949	189.513	167.641
		19.3333	18.2182	8.29091	7.21212	7.04242	14.6667	44.1818	58.1939	89.6848	96.7152	96.5091	99.3455				19.1348	19.0787	10.9326	8.85393	9.5618	21.7753	72.1685	103.157	127.809	161	153.82	141.416			8.87179	9.0641	12.5769	10.8718	12.7564	34.3462	90.0513	105.526	158.538	172.462	180.692	175.308
		0.836364	1.16364	9.28485	7.23636	7.74545	23.4545	55.3212	58.0485	73.2242	75.5515	82.8242	92.8				1.04494	0.955056	10.8876	10.236	10.5618	22.0674	73.7978	114.933	125.584	148.674	146.045	142.393			1.11538	0.884615	15.9615	16.1795	14.641	55.4744	101.167	134.667	155.859	173.59	180.218	164.462
		Calibrator blend															Calibrator blend														Calibrator blend
		IL-1ß std curve															IL-1ß std curve														IL-1ß std curve
		Average	Conc (pg/ml)														Average	Conc (pg/ml)													Average	Conc (pg/ml)
		13864.1	6120														13189.9	6120													14055.8	6120
		4343.96	1530														4791.3	1530													4635.91	1530
		1418.18	382.5														1640.26	382.5													1316.48	382.5
		458.727	95.625														506.393	95.625													379.16	95.625
		148.97	23.9062														170.006	23.9062													104.071	23.9062
		50.0364	5.97656														57.1798	5.97656													28.5833	5.97656
		18.7758	1.49414														19.1067	1.49414													8.96795	1.49414
		1	0														1	0													1	0
	raw data (pg/ml)															raw data (pg/ml)														raw data (pg/ml)
	pg/ml	1	2	3	4	5	6	7	8	9	10	11	12			pg/ml	1	2	3	4	5	6	7	8	9	10	11	12		pg/ml	1	2	3	4	5	6	7	8	9	10	11	12
	A		MCC950			1.71188	6.67881	9.75387	14.5844	15.0326	14.3984	13.402				A		MCC950			3.56738	10.8022	16.7681	19.2977	17.9672	21.4945	22.4535			A		MCC950	2.86763	2.95528	6.82832	24.1655	38.5387	38.7709	45.6135	49.1884	44.1828
	B					2.59424	8.21214	9.47902	14.939	16.6211	13.5121	14.8643				B					4.20606	10.5912	15.6485	17.5714	20.374	20.899	22.6255			B			2.49789	2.64957	11.6623	29.3473	40.6307	40.579	47.1772	51.3356	48.9531
	C					2.68563	7.97976	11.1329	12.1314	14.9952	12.8	14.0463				C					6.09147	12.8735	18.3978	17.0297	18.8801	22.2474	21.0518			C			2.30415	2.71482	9.76304	25.4999	35.8107	37.8943	43.6112	43.4554	40.4755	1.94259
	D					3.34452	7.42112	12.0236	12.5824	12.4739	13.3837	14.0648				D				1.2108	5.02076	20.5769	17.128	22.9702	19.4484	21.2559	20.865			D			2.06949	3.04316	9.52408	28.332	36.2989	36.9932	36.4274	42.8325	40.9153	2.11197
	E		CmpdA					5.3366	7.11258	12.1314	13.7327	14.1944				E		CmpdA				1.83447	9.47373	15.1821	15.7776	22.0416	21.5286			E		CmpdA	2.45471	2.13324	2.0271	4.86224	14.7766	26.4085	34.1179	42.2102	46.786	2.11197
	F						1.08479	5.09405	7.94668	13.8432	13.5121	14.2314	15.2577			F						1.42293	7.76329	13.7667	17.0461	22.2645	23.4717	19.8009		F			2.2613	2.11197	2.28271	6.94531	19.5149	26.2822	41.5883	43.6632	46.1604	40.4755
	G						1.06376	4.92869	7.11258	12.5281	13.8063	13.7695	14.287			G						1.75906	8.24979	12.9046	16.8335	22.4019	21.1708	19.0804		G			2.2613	1.90048	2.30415	7.17967	20.7598	24.6183	38.1263	41.7437	43.871	42.4694
	H						2.07421	6.6469	7.08026	9.61625	10.0303	11.2923	13.0912			H						1.7913	8.48056	14.7502	16.4748	20.3064	19.8514	19.2475		H			2.99919	3.04316	2.69305	12.243	23.5374	32.0212	37.4565	42.0287	43.7411	39.6743
	dilution corrected		3													dilution corrected		3												dilution corrected		3
	pg/ml	1	2	3	4	5	6	7	8	9	10	11	12			pg/ml	1	2	3	4	5	6	7	8	9	10	11	12		pg/ml	1	2	3	4	5	6	7	8	9	10	11	12
	A		MCC950	0	0	5.13565	20.0364	29.2616	43.7533	45.0979	43.1953	40.2061	0			A		MCC950	0	0	10.7021	32.4065	50.3044	57.8931	53.9016	64.4835	67.3604	0		A		MCC950	8.60288	8.86583	20.485	72.4966	115.616	116.313	136.84	147.565	132.548	0
	B			0	0	7.78272	24.6364	28.4371	44.8171	49.8634	40.5362	44.5928	0			B			0	0	12.6182	31.7735	46.9456	52.7141	61.1219	62.6969	67.8765	0		B			7.49367	7.9487	34.987	88.0418	121.892	121.737	141.532	154.007	146.859	0
	C			0	0	8.05689	23.9393	33.3988	36.3941	44.9856	38.4	42.1389	0			C			0	0	18.2744	38.6204	55.1933	51.0891	56.6403	66.7421	63.1554	0		C			6.91244	8.14446	29.2891	76.4998	107.432	113.683	130.834	130.366	121.427	5.82778
	D			0	0	10.0336	22.2634	36.0708	37.7472	37.4216	40.1512	42.1944	0			D			0	3.63239	15.0623	61.7307	51.3839	68.9107	58.3453	63.7678	62.595	0		D			6.20847	9.12947	28.5722	84.9961	108.897	110.98	109.282	128.498	122.746	6.33591
	E		CmpdA	0	0	0	0	16.0098	21.3378	36.3941	41.198	42.5831	0			E		CmpdA	0	0	0	5.50342	28.4212	45.5464	47.3329	66.1247	64.5859	0		E		CmpdA	7.36412	6.39972	6.0813	14.5867	44.3297	79.2255	102.354	126.631	140.358	6.33591
	F			0	0	0	3.25436	15.2821	23.84	41.5296	40.5362	42.6943	45.7731			F			0	0	0	4.26879	23.2899	41.3002	51.1382	66.7936	70.4152	59.4027		F			6.7839	6.33591	6.84814	20.8359	58.5447	78.8466	124.765	130.989	138.481	121.427
	G			0	0	0	3.19128	14.7861	21.3378	37.5843	41.419	41.3084	42.8611			G			0	0	0	5.27717	24.7494	38.7139	50.5004	67.2057	63.5125	57.2411		G			6.7839	5.70143	6.91244	21.539	62.2793	73.8549	114.379	125.231	131.613	127.408
	H			0	0	0	6.22263	19.9407	21.2408	28.8488	30.0908	33.8768	39.2737			H			0	0	0	5.3739	25.4417	44.2505	49.4243	60.9192	59.5541	57.7425		H			8.99756	9.12947	8.07916	36.7291	70.6123	96.0635	112.37	126.086	131.223	119.023
											Mock	0														Mock	0													Mock	0
											LPS	0														LPS	0													LPS	6.16653
	% inhibition										LPS+ATP+DMSO	42.636				% inhibition										LPS+ATP+DMSO	58.1288			% inhibition										LPS+ATP+DMSO	122.619
	pg/ml	1	2	3	4	5	6	7	8	9	10	11	12			pg/ml	1	2	3	4	5	6	7	8	9	10	11	12		pg/ml	1	2	3	4	5	6	7	8	9	10	11	12
	A		MCC950	100	100	87.9547	53.0058	31.3687	-2.62049	-5.77431	-1.31178	5.69907	100			A		MCC950	100	100	81.5889	44.2504	13.4604	0.405436	7.27204	-10.9322	-15.8814	100		A		MCC950	92.9841	92.7696	83.2939	40.8767	5.71123	5.1433	-11.5978	-20.3443	-8.0974	100
	B			100	100	81.7461	42.2169	33.3027	-5.11577	-16.9513	4.92485	-4.58951	100			B			100	100	78.2927	45.3394	19.2386	9.31489	-5.14913	-7.85859	-16.7692	100		B			93.8887	93.5176	71.467	28.1991	0.593053	0.71961	-15.4236	-25.5976	-19.7685	100
	C			100	100	81.1031	43.8519	21.6652	14.6399	-5.5108	9.93534	1.16591	100			C			100	100	68.5622	33.5606	5.04994	12.1105	2.56055	-14.8176	-8.64749	100		C			94.3627	93.3579	76.1138	37.6119	12.3855	7.28781	-6.69907	-6.31789	0.972697	95.2473
	D			100	100	76.4669	47.7827	15.3981	11.4665	12.2301	5.82798	1.03579	100			D			100	93.7511	74.0881	-6.19651	11.6034	-18.5483	-0.372438	-9.70092	-7.68342	100		D			94.9368	92.5546	76.6984	30.683	11.1912	9.49249	10.8768	-4.79395	-0.103173	94.8329
	E		CmpdA	100	100	100	100	62.45	49.9537	14.6399	3.3728	0.124092	100			E		CmpdA	100	100	100	90.5324	51.1065	21.6457	18.5723	-13.7556	-11.1083	100		E		CmpdA	93.9943	94.7808	95.0405	88.1041	63.8477	35.389	16.5272	-3.27128	-14.4664	94.8329
	F			100	100	100	92.3671	64.1567	44.0847	2.59498	4.92485	-0.136686	-7.35796			F			100	100	100	92.6563	59.934	28.9505	12.026	-14.9062	-21.1365	-2.19162		F			94.4675	94.8329	94.4151	83.0076	52.2549	35.698	-1.74989	-6.82614	-12.936	0.972697
	G			100	100	100	92.5151	65.3202	49.9537	11.8484	2.85439	3.11366	-0.528095			G			100	100	100	90.9216	57.4232	33.3998	13.1233	-15.6153	-9.26177	1.52714		G			94.4675	95.3503	94.3627	82.4342	49.2092	39.769	6.72041	-2.13012	-7.33454	-3.90557
	H			100	100	100	85.4052	53.2303	50.1811	32.3371	29.424	20.5441	7.88605			H			100	100	100	90.7552	56.2322	23.8751	14.9745	-4.80042	-2.45198	0.664489		H			92.6622	92.5546	93.4112	70.0462	42.4134	21.6571	8.35902	-2.82741	-7.01678	2.93287
		MCC950	100	100	87.9547	53.0058	31.3687	-2.62049	-5.77431	-1.31178	5.69907			CmpdA	100	100	100	100	62.45	49.9537	14.6399	3.3728	0.124092
			100	100	81.7461	42.2169	33.3027	-5.11577	-16.9513	4.92485	-4.58951				100	100	100	92.3671	64.1567	44.0847	2.59498	4.92485	-0.136686
			100	100	81.1031	43.8519	21.6652	14.6399	-5.5108	9.93534	1.16591				100	100	100	92.5151	65.3202	49.9537	11.8484	2.85439	3.11366
			100	100	76.4669	47.7827	15.3981	11.4665	12.2301	5.82798	1.03579				100	100	100	85.4052	53.2303	50.1811	32.3371	29.424	20.5441
		Average	100	100	81.8177	46.7143	25.4337	4.59251	-4.00158	4.8441	0.827814			Average	100	100	100	92.5718	61.2893	48.5433	15.3551	10.144	5.9113
			100	100	81.5889	44.2504	13.4604	0.405436	7.27204	-10.9322	-15.8814				100	100	100	90.5324	51.1065	21.6457	18.5723	-13.7556	-11.1083
			100	100	78.2927	45.3394	19.2386	9.31489	-5.14913	-7.85859	-16.7692				100	100	100	92.6563	59.934	28.9505	12.026	-14.9062	-21.1365
			100	100	68.5622	33.5606	5.04994	12.1105	2.56055	-14.8176	-8.64749				100	100	100	90.9216	57.4232	33.3998	13.1233	-15.6153	-9.26177
			100	93.7511	74.0881	-6.19651	11.6034	-18.5483	-0.372438	-9.70092	-7.68342				100	100	100	90.7552	56.2322	23.8751	14.9745	-4.80042	-2.45198
		Average	100	98.4378	75.633	29.2385	12.3381	0.820632	1.07775	-10.8273	-12.2454			Average	100	100	100	91.2164	56.174	26.9678	14.674	-12.2694	-10.9896
			92.9841	92.7696	83.2939	40.8767	5.71123	5.1433	-11.5978	-20.3443	-8.0974				93.9943	94.7808	95.0405	88.1041	63.8477	35.389	16.5272	-3.27128	-14.4664
			93.8887	93.5176	71.467	28.1991	0.593053	0.71961	-15.4236	-25.5976	-19.7685				94.4675	94.8329	94.4151	83.0076	52.2549	35.698	-1.74989	-6.82614	-12.936
			94.3627	93.3579	76.1138	37.6119	12.3855	7.28781	-6.69907	-6.31789	0.972697				94.4675	95.3503	94.3627	82.4342	49.2092	39.769	6.72041	-2.13012	-7.33454
			94.9368	92.5546	76.6984	30.683	11.1912	9.49249	10.8768	-4.79395	-0.103173				92.6622	92.5546	93.4112	70.0462	42.4134	21.6571	8.35902	-2.82741	-7.01678
		Average	94.0431	93.0499	76.8933	34.3427	7.47026	5.6608	-5.71091	-14.2634	-6.7491			Average	93.8979	94.3797	94.3074	80.898	51.9313	33.1283	7.46418	-3.76374	-10.4384
		Fig 4H shows 3 indendent repeats each performed in quadruplicate (represented by SD)

## Sheet: IL6
Results - MSD											Date	2022-02-14
	Detection	Il 1ß - IL 6 - TNF-a Sulfolabeled														Detection	Il 1ß - IL 6 - TNF-a Sulfolabeled													Detection	Il 1ß - IL 6 - TNF-a Sulfolabeled
	Coating	Pre-coated														Coating	Pre-coated													Coating	Pre-coated
		1	2	3	4	5	6	7	8	9	10	11	12				1	2	3	4	5	6	7	8	9	10	11	12			1	2	3	4	5	6	7	8	9	10	11	12
				Compound (µM)															Compound (µM)														Compound (µM)
	A		MCC950	10	3.33333	1.11111	0.37037	0.123457	0.0411523	0.0137174	0.00457247	0.00152416	Blanco			A		MCC950	10	3.33333	1.11111	0.37037	0.123457	0.0411523	0.0137174	0.00457247	0.00152416	Blanco		A		MCC950	10	3.33333	1.11111	0.37037	0.123457	0.0411523	0.0137174	0.00457247	0.00152416	Blanco
	B												Blanco			B												Blanco		B												Blanco
	C												LPS			C												LPS		C												LPS
	D												LPS			D												LPS		D												LPS
	E		CmpdA										LPS			E		CmpdA										LPS		E		CmpdA										LPS
	F												LPS+ATP			F												LPS+ATP		F												LPS+ATP
	G												LPS+ATP			G												LPS+ATP		G												LPS+ATP
	H												LPS+ATP			H												LPS+ATP		H												LPS+ATP
pl1	Raw data															Raw data														Raw data
		1	2	3	4	5	6	7	8	9	10	11	12				1	2	3	4	5	6	7	8	9	10	11	12			1	2	3	4	5	6	7	8	9	10	11	12
	A	1559682	1426374	5611	5728	5462	5412	5118	6360	5658	5150	4633	295			A	1354071	1419657	6309	6226	5762	6279	5740	7375	6083	6479	7496	322		A	1287568	1287226	6778	5736	7269	8993	7833	6066	7412	8537	6688	324
	B	272810	249026	5200	5770	4894	4750	4758	5286	5444	4556	5289	249			B	257981	343080	5011	5421	5573	5242	5379	5417	5590	5836	7121	301		B	224110	232448	5797	5076	6822	7401	7070	6395	7002	7492	6830	330
	C	73962	65034	4613	4802	4570	4513	4102	4581	4802	4306	4780	4815			C	78931	81890	6032	5251	5132	4838	5449	4743	5026	5050	5351	5119		C	54890	52827	6156	5257	5550	6035	5947	5447	6290	5674	5348	5403
	D	22076	20091	4666	4251	4306	4435	4503	3952	4700	4392	4627	4924			D	27204	23134	5811	6091	5490	5974	4652	6077	5445	5676	5255	5717		D	14264	14092	5688	5959	5016	5304	4882	5068	5348	5923	5469	5437
	E	6912	6449	3909	3723	3939	4184	4182	4078	4774	4303	4538	4346			E	7873	7811	5563	5842	5453	4835	5425	5281	5129	5013	5107	5828		E	4022	3791	5191	5873	5600	5236	5182	4397	5554	5514	5969	6276
	F	2476	2355	3966	3731	4529	3980	3715	4177	4671	4471	4473	4767			F	2759	2607	5617	5778	5919	5490	4803	5768	5831	5300	5656	5671		F	1170	1206	4750	4606	6727	5404	5768	5613	5875	5715	6207	5964
	G	973	900	4830	4083	4394	4002	4345	4286	4212	4393	3991	5753			G	1130	950	5907	5022	5738	5314	6253	6060	5747	6004	5193	5904		G	428	410	4725	4909	4720	5384	5160	5022	5643	5518	5680	6650
	H	129	126	5118	3909	4371	4256	4835	4031	4339	4349	4555	4942			H	143	132	5162	4667	5135	4792	7023	5801	6014	6085	5887	6380		H	153	122	6132	5998	5748	7075	6145	5586	6459	7131	5979	6291
	blank	127.5		Lod:	382.5											blank	137.5		Lod:	412.5										blank	137.5		Lod:	412.5
	Signal / noise	Il-6 Sulfolabeled														Signal / noise	Il-6 Sulfolabeled													Signal / noise	Il-6 Sulfolabeled
		Il-6 Biotynilated															Il-6 Biotynilated														Il-6 Biotynilated
		1	2	3	4	5	6	7	8	9	10	11	12				1	2	3	4	5	6	7	8	9	10	11	12			1	2	3	4	5	6	7	8	9	10	11	12
		12232.8	11187.2	44.0078	44.9255	42.8392	42.4471	40.1412	49.8824	44.3765	40.3922	36.3373	2.31373				9847.79	10324.8	45.8836	45.28	41.9055	45.6655	41.7455	53.6364	44.24	47.12	54.5164	2.34182			9364.13	9361.64	49.2945	41.7164	52.8655	65.4036	56.9673	44.1164	53.9055	62.0873	48.64	2.35636
		2139.69	1953.15	40.7843	45.2549	38.3843	37.2549	37.3176	41.4588	42.698	35.7333	41.4824	1.95294				1876.23	2495.13	36.4436	39.4255	40.5309	38.1236	39.12	39.3964	40.6545	42.4436	51.7891	2.18909			1629.89	1690.53	42.16	36.9164	49.6145	53.8255	51.4182	46.5091	50.9236	54.4873	49.6727	2.4
		580.094	510.071	36.1804	37.6627	35.8431	35.3961	32.1725	35.9294	37.6627	33.7725	37.4902	37.7647				574.044	595.564	43.8691	38.1891	37.3236	35.1855	39.6291	34.4945	36.5527	36.7273	38.9164	37.2291			399.2	384.196	44.7709	38.2327	40.3636	43.8909	43.2509	39.6145	45.7455	41.2655	38.8945	39.2945
		173.145	157.576	36.5961	33.3412	33.7725	34.7843	35.3176	30.9961	36.8627	34.4471	36.2902	38.6196				197.847	168.247	42.2618	44.2982	39.9273	43.4473	33.8327	44.1964	39.6	41.28	38.2182	41.5782			103.738	102.487	41.3673	43.3382	36.48	38.5745	35.5055	36.8582	38.8945	43.0764	39.7745	39.5418
		54.2118	50.5804	30.6588	29.2	30.8941	32.8157	32.8	31.9843	37.4431	33.749	35.5922	34.0863				57.2582	56.8073	40.4582	42.4873	39.6582	35.1636	39.4545	38.4073	37.3018	36.4582	37.1418	42.3855			29.2509	27.5709	37.7527	42.7127	40.7273	38.08	37.6873	31.9782	40.3927	40.1018	43.4109	45.6436
		19.4196	18.4706	31.1059	29.2627	35.5216	31.2157	29.1373	32.7608	36.6353	35.0667	35.0824	37.3882				20.0655	18.96	40.8509	42.0218	43.0473	39.9273	34.9309	41.9491	42.4073	38.5455	41.1345	41.2436			8.50909	8.77091	34.5455	33.4982	48.9236	39.3018	41.9491	40.8218	42.7273	41.5636	45.1418	43.3745
		7.63137	7.05882	37.8824	32.0235	34.4627	31.3882	34.0784	33.6157	33.0353	34.4549	31.302	45.1216				8.21818	6.90909	42.96	36.5236	41.7309	38.6473	45.4764	44.0727	41.7964	43.6655	37.7673	42.9382			3.11273	2.98182	34.3636	35.7018	34.3273	39.1564	37.5273	36.5236	41.04	40.1309	41.3091	48.3636
		1.01176	0.988235	40.1412	30.6588	34.2824	33.3804	37.9216	31.6157	34.0314	34.1098	35.7255	38.7608				1.04	0.96	37.5418	33.9418	37.3455	34.8509	51.0764	42.1891	43.7382	44.2545	42.8145	46.4			1.11273	0.887273	44.5964	43.6218	41.8036	51.4545	44.6909	40.6255	46.9745	51.8618	43.4836	45.7527
		Calibrator blend															Calibrator blend														Calibrator blend
		IL-6 std curve															IL-6 std curve														IL-6 std curve
		Average	Conc (pg/ml)														Average	Conc (pg/ml)													Average	Conc (pg/ml)
		11710	20960														10086.3	20960													9362.89	20960
		2046.42	5240														2185.68	5240													1660.21	5240
		545.082	1310														584.804	1310													391.698	1310
		165.361	327.5														183.047	327.5													103.113	327.5
		52.3961	81.875														57.0327	81.875													28.4109	81.875
		18.9451	20.4688														19.5127	20.4688													8.64	20.4688
		7.3451	5.11719														7.56364	5.11719													3.04727	5.11719
		1	0														1	0													1	0
	raw data (pg/ml)															raw data (pg/ml)														raw data (pg/ml)
	pg/ml	1	2	3	4	5	6	7	8	9	10	11	12			pg/ml	1	2	3	4	5	6	7	8	9	10	11	12		pg/ml	1	2	3	4	5	6	7	8	9	10	11	12
	A		MCC950	67.6295	69.4642	65.1958	64.3878	59.7754	79.7943	68.4439	60.3737	52.2885				A			63.0525	61.9845	55.9928	62.6962	55.6436	77.0139	60.0347	65.1976	78.6745			A			154.646	128.506	167.077	210.386	181.261	136.743	170.534	198.936	152.232	3.74228
	B			61.173	70.2821	56.4045	54.2416	54.2416	62.5761	64.9936	51.1229	62.5761				B			46.5375	51.6564	53.5568	49.4264	51.1402	51.6564	53.9036	56.8673	73.7101			B			130.22	112.099	155.68	170.188	161.894	144.997	160.167	172.609	156.026	3.74228
	C			52.0939	55.0264	51.3168	50.5418	44.4216	51.5109	55.0264	47.4635	54.6338	55.2229			C			59.5047	49.5973	48.063	44.5176	52.001	43.347	46.8757	47.045	50.7966	47.893		C			139.148	116.533	124.053	136.055	133.995	121.316	142.243	127.135	118.923	120.29
	D			52.8731	46.5089	47.4635	49.3833	50.3484	42.1654	53.4589	48.6137	52.2885	56.7993			D			56.6922	60.2115	52.5187	58.6233	42.1823	60.0347	52.001	54.9465	49.5973	55.4692		D			127.478	133.995	110.736	117.899	107.333	112.099	118.923	133.308	122	120.974
	E		CmpdA	41.6049	38.8245	41.9784	45.5579	45.5579	44.044	54.4376	47.2723	50.929	48.038			E			53.5568	57.0425	52.1735	44.5176	51.8287	49.9395	48.063	46.7065	47.7232	56.8673		E			115.168	131.936	125.08	116.191	114.826	95.4655	124.053	123.027	134.338	141.899
	F			42.3526	39.0087	50.7353	42.5399	38.6405	45.5579	52.8731	49.9619	49.9619	54.4376			F			54.2509	56.1675	57.9198	52.5187	44.0152	55.9928	56.8673	50.1107	54.5985	54.7724		F			103.935	100.543	153.266	120.29	129.192	125.423	131.936	128.163	140.18	134.338
	G			55.4195	44.044	48.8059	42.915	48.038	47.0812	45.9378	48.8059	42.7274	69.873			G			57.9198	46.7065	55.6436	50.282	62.3402	59.8579	55.8181	59.1519	48.9143	57.7441		G			103.595	108.013	103.256	119.949	114.144	110.736	126.108	123.027	127.135	151.542
	H			59.7754	41.6049	48.4216	46.6995	55.4195	43.2907	47.8463	48.038	51.1229	57.1946			H			48.4032	42.3484	48.063	44.0152	72.4316	56.5172	59.1519	60.2115	57.5686	63.9449		H			138.461	135.025	128.849	162.239	138.805	124.738	146.718	163.621	134.682	142.588
	dilution corrected		3													dilution corrected		3												dilution corrected		3
	pg/ml	1	2	3	4	5	6	7	8	9	10	11	12			pg/ml	1	2	3	4	5	6	7	8	9	10	11	12		pg/ml	1	2	3	4	5	6	7	8	9	10	11	12
	A		MCC950	202.888	208.393	195.587	193.163	179.326	239.383	205.332	181.121	156.866	0			A			189.158	185.954	167.978	188.089	166.931	231.042	180.104	195.593	236.023	0		A			463.937	385.519	501.23	631.157	543.784	410.228	511.601	596.808	456.695	11.2268
	B			183.519	210.846	169.213	162.725	162.725	187.728	194.981	153.369	187.728	0			B			139.612	154.969	160.67	148.279	153.421	154.969	161.711	170.602	221.13	0		B			390.661	336.296	467.041	510.564	485.682	434.99	480.502	517.827	468.077	11.2268
	C			156.282	165.079	153.95	151.625	133.265	154.533	165.079	142.39	163.901	165.669			C			178.514	148.792	144.189	133.553	156.003	130.041	140.627	141.135	152.39	143.679		C			417.445	349.598	372.16	408.166	401.985	363.949	426.73	381.406	356.77	360.871
	D			158.619	139.527	142.39	148.15	151.045	126.496	160.377	145.841	156.866	170.398			D			170.077	180.634	157.556	175.87	126.547	180.104	156.003	164.839	148.792	166.408		D			382.434	401.985	332.208	353.696	321.998	336.296	356.77	399.925	366.001	362.923
	E		CmpdA	124.815	116.474	125.935	136.674	136.674	132.132	163.313	141.817	152.787	144.114			E			160.67	171.127	156.52	133.553	155.486	149.818	144.189	140.12	143.17	170.602		E			345.503	395.807	375.241	348.574	344.479	286.397	372.16	369.08	403.015	425.698
	F			127.058	117.026	152.206	127.62	115.922	136.674	158.619	149.886	149.886	163.313			F			162.753	168.502	173.759	157.556	132.046	167.978	170.602	150.332	163.795	164.317		F			311.805	301.628	459.798	360.871	387.575	376.268	395.807	384.49	420.539	403.015
	G			166.259	132.132	146.418	128.745	144.114	141.244	137.814	146.418	128.182	209.619			G			173.759	140.12	166.931	150.846	187.021	179.574	167.454	177.456	146.743	173.232		G			310.786	324.039	309.768	359.846	342.433	332.208	378.323	369.08	381.406	454.626
	H			179.326	124.815	145.265	140.099	166.259	129.872	143.539	144.114	153.369	171.584			H			145.21	127.045	144.189	132.046	217.295	169.552	177.456	180.634	172.706	191.835		H			415.382	405.075	386.547	486.718	416.414	374.214	440.155	490.863	404.045	427.763

## Sheet: TNF
Results - MSD											Date	2022-02-14
	Detection	Il 1ß - IL 6 - TNF-a Sulfolabeled														Detection	Il 1ß - IL 6 - TNF-a Sulfolabeled																	Detection	Il 1ß - IL 6 - TNF-a Sulfolabeled
	Coating	Pre-coated														Coating	Pre-coated																	Coating	Pre-coated
		1	2	3	4	5	6	7	8	9	10	11	12				1	2	3	4	5	6	7	8	9	10	11	12							1	2	3	4	5	6	7	8	9	10	11	12
				Compound (µM)															Compound (µM)																		Compound (µM)
	A		MCC950	10	3.33333	1.11111	0.37037	0.123457	0.0411523	0.0137174	0.00457247	0.00152416	Blanco			A		MCC950	10	3.33333	1.11111	0.37037	0.123457	0.0411523	0.0137174	0.00457247	0.00152416	Blanco						A		MCC950	10	3.33333	1.11111	0.37037	0.123457	0.0411523	0.0137174	0.00457247	0.00152416	Blanco
	B												Blanco			B												Blanco						B												Blanco
	C												LPS			C												LPS						C												LPS
	D												LPS			D												LPS						D												LPS
	E		CmpdA										LPS			E		CmpdA										LPS						E		CmpdA										LPS
	F												LPS+ATP			F												LPS+ATP						F												LPS+ATP
	G												LPS+ATP			G												LPS+ATP						G												LPS+ATP
	H												LPS+ATP			H												LPS+ATP						H												LPS+ATP
pl1	Raw data
		1	2	3	4	5	6	7	8	9	10	11	12				1	2	3	4	5	6	7	8	9	10	11	12							1	2	3	4	5	6	7	8	9	10	11	12
		900250	908004	92806	89942	87800	84905	82198	111503	89222	78906	79683	1753				747791	832938	103268	92195	83365	91036	84929	90412	85263	95980	93198	1875							777777	754036	117670	101052	119440	142296	129005	108924	124516	129674	114861	2213
		201614	202106	82889	88119	90184	79211	70448	83565	83745	71754	81767	1600				226186	257840	82183	74480	69732	78294	81618	81374	77152	71848	85527	1523							181900	189235	93533	94153	121984	130618	133573	105833	113973	120949	112881	1932
		60805	67340	75518	78640	78113	73038	68557	72530	75160	71433	74433	79169				79623	67029	79283	79788	74842	78767	81295	77429	70762	77188	80690	80165							52346	50118	107177	93447	92494	110786	103843	106938	106067	106910	93054	101959
		20736	19583	71143	69415	74041	71244	78864	62889	71548	68598	73178	80136				23977	23648	86545	85541	72579	81441	69691	75789	74055	69684	76958	76687							15123	14619	96704	92685	94222	95307	91310	90350	88934	91611	88449	96219
		6411	6188	77346	67316	66962	70291	68791	73994	62115	71646	72327	71987				7997	7638	86597	78065	78923	71012	81303	75785	74490	76648	75135	77162							3782	3691	99333	93024	95317	88576	92253	86618	93373	99285	97430	102145
		2331	2141	74569	67033	70130	67001	69894	67213	61568	72450	75261	82170				2708	2379	84056	81782	68166	75820	81540	88883	77995	73270	82855	82036							1128	1147	95103	88825	93236	97472	90522	97010	99710	99170	98121	106597
		901	842	73508	68906	65851	67267	65897	61575	64668	64309	71687	81726				1002	853	82056	75333	75313	72550	74256	77513	76646	74818	73904	77275							424	389	90526	87135	87333	87356	92933	92603	90616	96740	90947	108903
		137	149	85893	71159	79603	75532	69825	71777	77197	70733	73374	80960				162	164	84254	67113	78464	79083	82495	90241	84434	89182	76587	81889							138	132	106538	93195	93559	102909	98059	90873	91244	91908	101084	107376
	blank	143		Lod:	429												163		Lod:	489															135		Lod:	405		649149
	Signal / noise	TNF-a Sulfolabeled															TNF-a Sulfolabeled																		TNF-a Sulfolabeled
		TNF-a Biotynilated															TNF-a Biotynilated																		TNF-a Biotynilated
		1	2	3	4	5	6	7	8	9	10	11	12				1	2	3	4	5	6	7	8	9	10	11	12							1	2	3	4	5	6	7	8	9	10	11	12
		6295.45	6349.68	648.993	628.965	613.986	593.741	574.811	779.741	623.93	551.79	557.224	12.2587				4587.67	5110.05	633.546	565.613	511.442	558.503	521.037	554.675	523.086	588.834	571.767	11.5031							5761.31	5585.45	871.63	748.533	884.741	1054.04	955.593	806.844	922.341	960.548	850.822	16.3926
		1409.89	1413.33	579.643	616.217	630.657	553.923	492.643	584.371	585.629	501.776	571.797	11.1888				1387.64	1581.84	504.19	456.933	427.804	480.331	500.724	499.227	473.325	440.785	524.706	9.34356							1347.41	1401.74	692.837	697.43	903.585	967.541	989.43	783.948	844.244	895.919	836.156	14.3111
		425.21	470.909	528.098	549.93	546.245	510.755	479.42	507.203	525.594	499.531	520.51	553.629				488.485	411.221	486.399	489.497	459.153	483.233	498.742	475.025	434.123	473.546	495.031	491.81							387.748	371.244	793.904	692.2	685.141	820.637	769.207	792.133	785.681	791.926	689.289	755.252
		145.007	136.944	497.503	485.42	517.769	498.21	551.497	439.783	500.336	479.706	511.734	560.392				147.098	145.08	530.951	524.791	445.27	499.638	427.552	464.963	454.325	427.509	472.135	470.472							112.022	108.289	716.326	686.556	697.941	705.978	676.37	669.259	658.77	678.6	655.178	712.733
		44.8322	43.2727	540.881	470.741	468.266	491.545	481.056	517.441	434.371	501.021	505.783	503.406				49.0613	46.8589	531.27	478.926	484.19	435.656	498.791	464.939	456.994	470.233	460.951	473.387							28.0148	27.3407	735.8	689.067	706.052	656.119	683.356	641.615	691.652	735.444	721.704	756.63
		16.3007	14.972	521.462	468.762	490.42	468.538	488.769	470.021	430.545	506.643	526.301	574.615				16.6135	14.5951	515.681	501.73	418.196	465.153	500.245	545.294	478.497	449.509	508.313	503.288							8.35556	8.4963	704.467	657.963	690.637	722.015	670.533	718.593	738.593	734.593	726.822	789.607
		6.3007	5.88811	514.042	481.86	460.497	470.399	460.818	430.594	452.224	449.713	501.308	571.51				6.14724	5.23313	503.411	462.166	462.043	445.092	455.558	475.54	470.221	459.006	453.399	474.08							3.14074	2.88148	670.563	645.444	646.911	647.081	688.393	685.948	671.23	716.593	673.681	806.689
		0.958042	1.04196	600.65	497.615	556.664	528.196	488.287	501.937	539.839	494.636	513.105	566.154				0.993865	1.00613	516.896	411.736	481.374	485.172	506.104	553.626	518	547.129	469.859	502.387							1.02222	0.977778	789.17	690.333	693.03	762.289	726.363	673.133	675.881	680.8	748.77	795.378
		Calibrator blend															Calibrator blend																		Calibrator blend
		TNF-a std curve															TNF-a std curve																		TNF-a std curve
		Average	Conc (pg/ml)														Average	Conc (pg/ml)																	Average	Conc (pg/ml)
		6322.57	2556														4848.86	2556																	5673.38	2556
		1411.61	639														1484.74	639																	1374.57	639
		448.059	159.75														449.853	159.75																	379.496	159.75
		140.976	39.9375														146.089	39.9375																	110.156	39.9375
		44.0524	9.98438														47.9601	9.98438																	27.6778	9.98438
		15.6364	2.49609														15.6043	2.49609																	8.42593	2.49609
		6.09441	0.624023														5.69018	0.624023																	3.01111	0.624023
		1	0.156006														1	0.156006																	1	0.156006
	raw data (pg/ml)
	pg/ml	1	2	3	4	5	6	7	8	9	10	11	12				1	2	3	4	5	6	7	8	9	10	11	12							1	2	3	4	5	6	7	8	9	10	11	12
	A			249.625	241.125	234.759	226.156	218.161	305.45	238.96	208.451	210.729	1.71316						234.81	205.347	182.255	202.3	186.316	200.672	187.206	215.35	208.014	1.59871									375.698	321.228	381.508	456.816	412.996	346.996	398.198	415.175	366.478	5.2798
	B			220.19	235.692	241.847	209.337	183.572	222.22	222.728	187.426	216.893	1.4968						179.217	159.453	147.464	169.189	177.744	177.113	166.268	152.803	187.884	1.19897									296.659	298.686	389.895	418.288	428.033	336.868	363.554	386.477	360.01	4.49357
	C			198.47	207.65	206.09	191.202	178.049	189.691	197.419	186.462	195.275	209.21						171.741	173.039	160.406	170.401	176.902	166.977	150.048	166.351	175.347	174.004									341.29	296.395	293.267	353.103	330.371	340.494	337.664	340.405	295.117	324.231
	D			185.624	180.558	194.141	185.918	208.324	161.545	186.798	178.175	191.579	212.079						190.56	187.927	154.658	177.281	147.382	162.814	158.376	147.341	165.768	165.101									307.019	293.927	298.907	302.477	289.435	286.309	281.687	290.404	280.103	305.431
	E			203.857	174.415	173.413	183.111	178.76	193.973	159.303	187.091	189.104	188.097						190.687	168.604	170.82	150.705	176.944	162.772	159.494	164.976	161.153	166.309									315.622	295.029	302.521	280.499	292.518	274.12	296.174	315.445	309.4	324.805
	F			195.696	173.622	182.651	173.497	181.981	174.123	157.684	189.439	197.713	218.076						184.072	178.165	143.54	162.897	177.533	196.652	168.437	156.391	180.946	178.838									301.816	281.335	295.69	309.533	286.837	308.033	316.857	315.092	311.65	339.388
	G			192.545	179.095	170.16	174.29	170.285	157.726	166.703	165.662	187.217	216.766						178.88	161.651	161.568	154.575	158.914	167.185	164.976	160.323	158.004	166.601									286.881	275.791	276.451	276.539	294.72	293.619	287.145	307.151	288.246	346.952
	H			229.121	185.666	210.518	198.512	181.772	187.468	203.394	184.409	192.167	214.528						184.58	140.891	169.649	171.238	180.018	200.201	185.045	197.421	164.852	178.459									339.211	295.558	296.747	327.322	311.474	287.982	289.215	291.373	321.36	341.953
	dilution corrected		3															3																		3
	pg/ml	1	2	3	4	5	6	7	8	9	10	11	12				1	2	3	4	5	6	7	8	9	10	11	12							1	2	3	4	5	6	7	8	9	10	11	12
	A			748.875	723.375	704.276	678.468	654.483	916.349	716.879	625.353	632.186	5.13949						704.429	616.042	546.764	606.9	558.947	602.015	561.618	646.05	624.041	4.79612									1127.09	963.683	1144.52	1370.45	1238.99	1040.99	1194.59	1245.52	1099.43	15.8394
	B			660.57	707.076	725.541	628.01	550.715	666.66	668.183	562.279	650.679	4.49039						537.652	478.358	442.393	507.567	533.231	531.338	498.803	458.41	563.653	3.59691									889.977	896.058	1169.68	1254.86	1284.1	1010.6	1090.66	1159.43	1080.03	13.4807
	C			595.411	622.95	618.271	573.605	534.148	569.073	592.257	559.387	585.826	627.63						515.222	519.118	481.218	511.204	530.707	500.93	450.144	499.053	526.042	522.012									1023.87	889.184	879.8	1059.31	991.113	1021.48	1012.99	1021.22	885.351	972.692
	D			556.873	541.675	582.423	557.753	624.973	484.636	560.393	534.525	574.738	636.237						571.679	563.781	463.973	531.843	442.147	488.441	475.128	442.024	497.303	495.304									921.056	881.782	896.72	907.431	868.304	858.926	845.061	871.211	840.308	916.293
	E			611.572	523.246	520.24	549.334	536.28	581.919	477.908	561.273	567.312	564.292						572.062	505.812	512.459	452.116	530.833	488.316	478.483	494.929	483.458	498.928									946.865	885.086	907.563	841.496	877.553	822.36	888.523	946.335	928.201	974.414
	F			587.087	520.866	547.952	520.491	545.943	522.369	473.053	568.318	593.14	654.229						552.217	534.494	430.619	488.69	532.6	589.956	505.311	469.174	542.838	536.515									905.447	844.005	887.069	928.598	860.511	924.099	950.572	945.276	934.951	1018.16
	G			577.635	537.284	510.481	522.87	510.856	473.178	500.108	496.986	561.651	650.299						536.641	484.952	484.703	463.725	476.743	501.555	494.929	480.969	474.011	499.804									860.643	827.374	829.354	829.618	884.161	880.857	861.435	921.453	864.738	1040.85
	H			687.362	556.999	631.553	595.537	545.315	562.405	610.183	553.228	576.502	643.583						553.74	422.673	508.946	513.715	540.055	600.602	555.136	592.263	494.555	535.378									1017.63	886.673	890.242	981.967	934.421	863.945	867.644	874.118	964.081	1025.86
