# Supplementary material for: Navigating from cellular phenotypic screen to clinical candidate: selective targeting of the NLRP3 inflammasome
Source: EMBO Mol Med. 2024 Dec 9;17(1):54–84. doi: 10.1038/s44321-024-00181-4 (PMC11730736; doi:10.1038/s44321-024-00181-4)
Supplement: Supplementary file 6 — Source data Fig. 4 [file 44321_2024_181_MOESM6_ESM.zip › Fig 4I.xlsx]

## Sheet: plate layout
			DONOR: BE836993
			1	2	3	4	5	6	7	8	9	10	11	12
PLATE 1		A			MCC950									LPS
		B			MCC950									LPS
		C			MCC950									LPS
		D			MCC950									LPS
		E			CmpdA									BLANCO
		F			CmpdA									BLANCO
		G			CmpdA									BLANCO
		H			CmpdA									BLANCO
					10	3.33333	1.11111	0.37037	0.123457	0.0411523	0.0137174	0.00457247	0.00152416	in µM
			DONOR: BE836994
			1	2	3	4	5	6	7	8	9	10	11	12
PLATE 2		A			MCC950									LPS
		B			MCC950									LPS
		C			MCC950									LPS
		D			MCC950									LPS
		E			Cmpd A									BLANCO
		F			Cmpd A									BLANCO
		G			Cmpd A									BLANCO
		H			Cmpd A									BLANCO
					10	3.33333	1.11111	0.37037	0.123457	0.0411523	0.0137174	0.00457247	0.00152416	in µM
			DONOR: BE836995
			1	2	3	4	5	6	7	8	9	10	11	12
PLATE 3		A			MCC950									LPS
		B			MCC950									LPS
		C			MCC950									LPS
		D			MCC950									LPS
		E			Cmpd A									BLANCO
		F			Cmpd A									BLANCO
		G			Cmpd A									BLANCO
		H			Cmpd A									BLANCO
					10	3.33333	1.11111	0.37037	0.123457	0.0411523	0.0137174	0.00457247	0.00152416	in µM

## Sheet: donor 1
Raw Data															Raw Data															Raw Data - blanco														calculated values (pg/ml)
	1	2	3	4	5	6	7	8	9	10	11	12			IL-1β															IL-1β														IL-1β
A	2314	1606	1871	3303	987	1017	1821	2985	606	593	466	2888																		blanco	392
	1208234	1242925	14213	30644	64433	204125	321928	389534	546205	487345	461722	446709				1	2	3	4	5	6	7	8	9	10	11	12				1	2	3	4	5	6	7	8	9	10	11	12			1	2	3	4	5
	13348	5486	830	3042	3325	6117	9679	13596	17764	21251	22890	18576			A	1208234	1242925	14213	30644	64433	204125	321928	389534	546205	487345	461722	446709			A	1207842	1242533	13821	30252	64041	203733	321536	389142	545813	486953	461330	446317		A			21.1069	46.5844	99.693
	12281	8260	4421	6748	12071	8129	9479	12747	11282	14156	13102	11041			B	350562	355982	16035	18072	69212	161064	346118	445756	579947	604737	526187	468307			B	350170	355590	15643	17680	68820	160672	345726	445364	579555	604345	525795	467915		B			23.9171	27.0639	107.269
	1370949	1462156	1386637	1380625	1385706	1496943	1338395	1250330	1413938	1357088	1117858	1206368			C	100965	95875	15328	24863	54928	178081	317051	360213	550086	579738	588493	509866			C	100573	95483	14936	24471	54536	177689	316659	359821	549694	579346	588101	509474		C			22.8261	37.5887	84.6705
	5093	8201	3793	8608	2985	6809	8070	6394	7711	7632	9067	14557			D	23410	22867	16716	27343	62696	161051	367061	408602	476710	567153	595175	564300			D	23018	22475	16324	26951	62304	160659	366669	408210	476318	566761	594783	563908		D			24.9685	41.444	96.9432
	73444	75385	48826	42454	63386	56034	49085	43347	53995	44223	36509	32916			E	6125	6002	3835	7151	13237	41804	104177	224080	375428	597985	470293	35262			E	5733	5610	3443	6759	12845	41412	103785	223688	375036	597593	469901	34870		E			5.21068	10.2639	19.6034
	5360	3359	2396	1050	2337	2452	3032	2901	5419	5232	3279	5349			F	2003	1994	3901	3616	11476	37583	113539	228654	471326	493095	499272	41060			F	1611	1602	3509	3224	11084	37191	113147	228262	470934	492703	498880	40668		F			5.31089	4.87829	16.8944
	1517	1486	1961	1050	718	1086	1884	145	693	361	229	193			G	743	764	3230	5134	13969	32143	82199	166638	313081	545636	522685	32635			G	351	372	2838	4742	13577	31751	81807	166246	312689	545244	522293	32243		G			4.29296	7.18612	20.7309
	331413	339335	406924	378457	500373	431507	394110	353773	417671	305969	305718	351444			H	396	388	5967	6663	13736	40552	100406	236864	449598	510716	649753	28559			H	4	-4	5575	6271	13344	40160	100014	236472	449206	510324	649361	28167		H			8.45585	9.51827	20.3719
B	796	997	2422	3043	1517	2365	1830	2961	702	837	701	1957																		Raw Data - blanco														calculated values (pg/ml)
	350562	355982	16035	18072	69212	161064	346118	445756	579947	604737	526187	468307			IL-6															IL-6														IL-6
	1067	608	1501	3284	2356	2883	3091	556	1607	701	781	680																		blanco	180.5
	2326	1681	7078	6432	7873	6719	9124	12901	12650	12546	13705	13451				1	2	3	4	5	6	7	8	9	10	11	12				1	2	3	4	5	6	7	8	9	10	11	12			1	2	3	4	5
	304723	363087	1381848	1228260	1375754	1466785	1457558	1364544	1574711	1233622	1352646	1278074			A	1370949	1462156	1386637	1380625	1385706	1496943	1338395	1250330	1413938	1357088	1117858	1206368			A	1.37077e+06	1.46198e+06	1.38646e+06	1.38044e+06	1.38553e+06	1.49676e+06	1.33821e+06	1.25015e+06	1.41376e+06	1.35691e+06	1.11768e+06	1.20619e+06		A			2652.87	2642	2651.18
	728	875	3403	1287	2783	1343	1076	1215	697	877	557	377			B	304723	363087	1381848	1228260	1375754	1466785	1457558	1364544	1574711	1233622	1352646	1278074			B	304542	362906	1.38167e+06	1.22808e+06	1.37557e+06	1.4666e+06	1.45738e+06	1.36436e+06	1.57453e+06	1.23344e+06	1.35247e+06	1.27789e+06		B			2644.21	2366.38	2633.2
	2982	9190	1206	24438	21924	31496	29715	34477	34807	36607	33530	34966			C	75247	69233	1280505	1321292	1400247	1273693	1115327	1166895	1318436	1293625	1342291	1383432			C	75066.5	69052.5	1.28032e+06	1.32111e+06	1.40007e+06	1.27351e+06	1.11515e+06	1.16671e+06	1.31826e+06	1.29344e+06	1.34211e+06	1.38325e+06		C			2460.96	2534.74	2677.46
	896	855	1008	787	2217	1935	2109	2826	5451	3868	3898	4875			D	14258	13727	1157317	1474339	1254623	1257670	1430651	1441345	1133576	1321874	1174301	1352187			D	14077.5	13546.5	1.15714e+06	1.47416e+06	1.25444e+06	1.25749e+06	1.43047e+06	1.44116e+06	1.1334e+06	1.32169e+06	1.17412e+06	1.35201e+06		D			2237.8	2811.28	2414.12
	717	582	1184	445	3224	1270	818	276	2462	587	195	142			E	3554	3411	748292	838334	1110375	1331693	1276488	1220918	1097513	1569845	1188770	101914			E	3373.5	3230.5	748112	838154	1.11019e+06	1.33151e+06	1.27631e+06	1.22074e+06	1.09733e+06	1.56966e+06	1.18859e+06	101734		E			1490.43	1656.18	2152.61
	98780	112631	419248	452520	388576	390263	485847	416847	389304	385373	279767	382652			F	1068	1103	853237	781114	1259048	1395143	1213796	1383105	1464286	1331988	1249192	109895			F	887.5	922.5	853056	780934	1.25887e+06	1.39496e+06	1.21362e+06	1.38292e+06	1.46411e+06	1.33181e+06	1.24901e+06	109714		F			1683.53	1550.96	2422.13
															G	429	460	748689	743453	1257917	1067035	1021709	993616	992154	1367119	1317621	85980			G	248.5	279.5	748508	743272	1.25774e+06	1.06685e+06	1.02153e+06	993436	991974	1.36694e+06	1.31744e+06	85799.5		G			1491.16	1481.49	2420.08
C	326	390	2456	2527	2121	510	623	1311	399	453	277	1012			H	172	189	725913	830789	903652	1221969	1267226	1283999	1555232	1444617	1464700	113927			H	-8.5	8.5	725732	830608	903472	1.22179e+06	1.26705e+06	1.28382e+06	1.55505e+06	1.44444e+06	1.46452e+06	113746		H			1449.08	1642.33	1775.89
	100965	95875	15328	24863	54928	178081	317051	360213	550086	579738	588493	509866
	675	550	2699	2121	1519	979	1311	565	1021	1024	629	542																		Raw Data - blanco														calculated values (pg/ml)
	593	559	3800	6467	7637	3747	9386	10099	11806	17132	10641	8161			TNF-α															TNF-α														TNF-α
	75247	69233	1280505	1321292	1400247	1273693	1115327	1166895	1318436	1293625	1342291	1383432																		blanco	242
	466	243	1742	2397	4153	1281	843	875	723	686	301	526				1	2	3	4	5	6	7	8	9	10	11	12				1	2	3	4	5	6	7	8	9	10	11	12			1	2	3	4	5
	225	186	999	810	1763	1162	534	203	287	245	473	6049			A	331413	339335	406924	378457	500373	431507	394110	353773	417671	305969	305718	351444			A	331171	339093	406682	378215	500131	431265	393868	353531	417429	305727	305476	351202		A			1647.67	1492.23
	561	503	608	1709	2668	3051	2586	3288	5475	4337	4069	4666			B	98780	112631	419248	452520	388576	390263	485847	416847	389304	385373	279767	382652			B	98538	112389	419006	452278	388334	390021	485605	416605	389062	385131	279525	382410		B			1717.75	1916.03	1546.49
	517	229	543	1962	4205	737	567	447	2415	576	206	220			C	27651	24895	408358	473469	498461	399879	356534	344094	330505	416602	382593	339716			C	27409	24653	408116	473227	498219	399637	356292	343852	330263	416360	382351	339474		C			1655.74
	27651	24895	408358	473469	498461	399879	356534	344094	330505	416602	382593	339716			D	5830	6014	340248	434083	457946	463600	389188	397433	319385	298710	332535	459382			D	5588	5772	340006	433841	457704	463358	388946	397191	319143	298468	332293	459140		D			1296.57	1804.47
															E	1773	1654	172039	208389	307893	401488	397655	417926	322184	506419	387037	65546			E	1531	1412	171797	208147	307651	401246	397413	417684	321942	506177	386795	65304		E			576.167	715.435	1141.41
D	249	229	2157	1161	2031	2200	2454	1345	529	491	183	587			F	633	642	138458	205750	317748	388086	405121	549617	500683	341628	353684	56495			F	391	400	138216	205508	317506	387844	404879	549375	500441	341386	353442	56253		F			454.055	705.058	1187.71
	23410	22867	16716	27343	62696	161051	367061	408602	476710	567153	595175	564300			G	342	332	129309	166892	301695	290307	359139	360104	318431	377984	373190	53162			G	100	90	129067	166650	301453	290065	358897	359862	318189	377742	372948	52920		G			421.787	557.06	1112.71
	407	428	1132	905	1283	1622	2401	1443	853	644	544	506			H	241	243	129752	200192	256304	324305	396356	467512	514157	464383	429743	48525			H	-1	1	129510	199950	256062	324063	396114	467270	513915	464141	429501	48283		H			423.34	683.345	911.689
	336	242	4047	9304	6456	7993	7654	9221	12340	10939	10867	12428
	14258	13727	1157317	1474339	1254623	1257670	1430651	1441345	1133576	1321874	1174301	1352187																																*calculated in graphpad
	217	188	2635	1487	3606	2776	2480	1786	531	702	533	576				Calibrator = A0080296
	205	173	1318	520	5766	13452	15985	28703	17690	30022	24717	28104				stock concentration	in 1 mL	in 0.250 mL				IL-1β	IL-6	TNF-α
	408	427	1004	2683	2319	2186	2252	2438	4090	4470	4293	5960				IL-1β	584	2336	pg/ml			2336	2732	1296
	264	223	1214	2582	2771	3781	2417	1145	1648	572	291	395				IL-6	683	2732	pg/ml			584	683	324
	5830	6014	340248	434083	457946	463600	389188	397433	319385	298710	332535	459382				TNF-α	324	1296	pg/ml			146	170.75	81
																						36.5	42.6875	20.25
E	184	165	1179	2568	1587	1107	2100	5859	1116	397	226	258										9.125	10.6719	5.0625
	6125	6002	3835	7151	13237	41804	104177	224080	375428	597985	470293	35262										2.28125	2.66797	1.26562
	396	436	1280	2375	1833	723	669	599	743	793	718	407										0.570312	0.666992	0.316406
	187	141	2648	5482	6565	11350	7276	9860	7335	12231	8696	1199
	3554	3411	748292	838334	1110375	1331693	1276488	1220918	1097513	1569845	1188770	101914
	163	146	1031	1519	2362	747	641	778	589	648	336	216
	153	149	321	2611	739	1017	744	575	724	542	236	261
	442	397	621	1556	2631	2670	2758	3485	2410	3331	3291	497
	206	202	813	1566	2660	957	715	552	944	381	86	146
	1773	1654	172039	208389	307893	401488	397655	417926	322184	506419	387037	65546
F	220	206	802	1884	1350	766	1449	6156	602	522	239	230
	2003	1994	3901	3616	11476	37583	113539	228654	471326	493095	499272	41060
	436	458	704	1238	794	692	920	656	860	966	622	426
	178	136	5841	7899	5930	11130	12729	11958	8291	17133	9581	1078
	1068	1103	853237	781114	1259048	1395143	1213796	1383105	1464286	1331988	1249192	109895
	154	160	1050	1827	1162	621	755	1183	837	868	554	179
	195	162	508	534	1001	550	497	484	559	276	152	126
	434	410	1809	2338	3385	3030	3539	3862	5316	4033	3287	700
	185	217	772	1249	2663	397	1151	1075	1309	245	111	130
	633	642	138458	205750	317748	388086	405121	549617	500683	341628	353684	56495
G	224	208	1048	1303	836	1225	1176	2906	557	489	283	214
	743	764	3230	5134	13969	32143	82199	166638	313081	545636	522685	32635
	403	505	688	875	626	844	802	791	984	920	824	453
	179	144	4158	5717	9744	8574	9720	7637	10316	12033	9257	1294
	429	460	748689	743453	1257917	1067035	1021709	993616	992154	1367119	1317621	85980
	178	196	905	1783	618	1583	897	930	573	946	414	188
	172	178	761	715	350	501	665	322	253	444	207	143
	399	457	966	2647	3335	3050	2959	2821	3220	4175	2304	710
	208	210	477	1735	1653	1859	528	411	678	426	112	146
	342	332	129309	166892	301695	290307	359139	360104	318431	377984	373190	53162
H	217	204	735	2480	2872	1950	783	2579	442	2363	373	606
	396	388	5967	6663	13736	40552	100406	236864	449598	510716	649753	28559
	390	420	583	1161	2260	878	802	873	808	1392	520	478
	176	147	4613	3549	4209	6488	14819	14967	11711	6019	14130	1088
	172	189	725913	830789	903652	1221969	1267226	1283999	1555232	1444617	1464700	113927
	162	154	1097	4237	4013	1545	905	703	829	5661	815	480
	160	177	447	1333	573	333	253	357	262	2678	713	255
	406	439	2047	2662	1843	4149	5307	3755	5584	805	4774	700
	215	224	1645	2648	2223	1755	557	313	1652	426	165	176
	241	243	129752	200192	256304	324305	396356	467512	514157	464383	429743	48525
[truncated: 19 more columns]

## Sheet: donor 2
Raw Data															Raw Data															Raw Data - blanco														calculated values (pg/ml)
	1	2	3	4	5	6	7	8	9	10	11	12			IL-1β															IL-1β														IL-1β
A	2790	1773	3842	11168	990	1041	1671	3358	302038	349071	343491	319923																		blanco	368
	1218284	1126571	24829	40386	78408	243880	468011	567709	623486	681462	668368	733379				1	2	3	4	5	6	7	8	9	10	11	12				1	2	3	4	5	6	7	8	9	10	11	12			1	2	3	4	5
	145860	36571	1082	3600	3447	14519	20289	35770	1338	1169	810	790			A	1218284	1126571	24829	40386	78408	243880	468011	567709	623486	681462	668368	733379			A	1217916	1126203	24461	40018	78040	243512	467643	567341	623118	681094	668000	733011		A			34.628	57.0528	112.81
	11506	11761	13963	23303	12984	13126	8587	8440	37562	54022	43788	49191			B	363544	364289	35456	42639	79705	265685	486347	576614	765341	743313	823953	711377			B	363176	363921	35088	42271	79337	265317	485979	576246	764973	742945	823585	711009		B			49.92	60.3202	114.735
	1616955	1343623	1627455	1548583	1597089	1660263	1639731	1488182	1537657	1583866	1558528	1649982			C	102411	101088	28368	43263	84768	273709	543137	671746	697987	765526	875607	755986			C	102043	100720	28000	42895	84400	273341	542769	671378	697619	765158	875239	755618		C			39.7075	61.2261	122.26
	5681	12873	2891	44314	24184	24249	25277	18610	905	1347	601	756			D	26790	26821	28580	59123	106296	269144	539522	640734	830254	799667	899779	743016			D	26422	26453	28212	58755	105928	268776	539154	640366	829886	799299	899411	742648		D			40.0122	84.3691	154.501
	60639	47541	87470	38339	40975	67508	65631	51066	551	780	365	698			E	6798	6612	8172	5512	16581	34295	123103	346823	583802	756995	821858	48916			E	6430	6244	7804	5144	16213	33927	122735	346455	583434	756627	821490	48548		E			10.9265	7.18241	22.8452
	6130	4391	4940	3269	8147	5324	4407	4724	7951	5687	5211	3505			F	2061	1979	5085	4834	14669	38198	126048	276873	562970	765036	799241	47883			F	1693	1611	4717	4466	14301	37830	125680	276505	562602	764668	798873	47515		F			6.58297	6.23084	20.1259
	991	463	265	245	726	571	252	260	1091	802	269	406			G	756	788	5628	10845	13349	45227	139941	326595	538646	777171	810978	49109			G	388	420	5260	10477	12981	44859	139573	326227	538278	776803	810610	48741		G			7.34533	14.703	18.2515
	471741	393885	607406	617979	457759	461127	643582	447678	467998	591930	494303	567263			H	375	361	5518	6290	9956	38413	130997	341535	535447	634685	700955	47085			H	7	-7	5150	5922	9588	38045	130629	341167	535079	634317	700587	46717		H			7.19083	8.2758	13.4456
B	296	422	1717	9146	555	591	705	4698	1665	1298	2248	46235																		Raw Data - blanco														calculated values (pg/ml)
	363544	364289	35456	42639	79705	265685	486347	576614	765341	743313	823953	711377			IL-6															IL-6														IL-6
	943	581	814	836	726	967	628	689	1087	861	1115	498																		blanco	145
	4066	3608	22019	19054	18453	19282	20750	13209	14770	142883	16549	18312				1	2	3	4	5	6	7	8	9	10	11	12				1	2	3	4	5	6	7	8	9	10	11	12			1	2	3	4	5
	369421	371143	1736216	1705271	1739862	1808729	1712561	1674879	1751591	1686519	1703504	1708148			A	1616955	1343623	1627455	1548583	1597089	1660263	1639731	1488182	1537657	1583866	1558528	1649982			A	1616810	1343478	1627310	1548438	1596944	1660118	1639586	1488037	1537512	1583721	1558383	1649837		A			2962.53	2821.69	2908.27
	316	225	429	454	1073	1067	336	492	652	619	375	382			B	369421	371143	1736216	1705271	1739862	1808729	1712561	1674879	1751591	1686519	1703504	1708148			B	369276	370998	1736071	1705126	1739717	1808584	1712416	1674734	1751446	1686374	1703359	1708003		B			3157.28	3101.8	3163.82
	1417	14442	1636	590	728	865	536	41641	599	528	69191	2488			C	82070	67127	1732661	1712247	1753441	1751295	1740459	1729011	1711142	1701867	1745697	1679159			C	81925	66982	1732516	1712102	1753296	1751150	1740314	1728866	1710997	1701722	1745552	1679014		C			3150.9	3114.3	3188.18
	1532	1224	5798	3908	8421	7387	8688	5105	7607	5890	5117	6244			D	17585	16421	1713992	1711877	1774606	1726062	1724041	1705103	1782364	1750478	1690969	1703746			D	17440	16276	1713847	1711732	1774461	1725917	1723896	1704958	1782219	1750333	1690824	1703601		D			3117.43	3113.64	3226.18
	487	217	233	230	2818	1036	390	143	1485	453	79	278			E	4297	3856	1288337	1168026	1631403	1640054	1641379	1639313	1663214	1716792	1644237	282985			E	4152	3711	1288192	1167881	1631258	1639909	1641234	1639168	1663069	1716647	1644092	282840		E			2358.92	2145.71	2969.58
	101155	140689	630806	689078	518650	624342	475576	415314	495137	435936	613485	608504			F	1129	1072	994253	1268998	1377396	1656566	1720474	1634904	1745146	1652464	1694453	232115			F	984	927	994108	1268853	1377251	1656421	1720329	1634759	1745001	1652319	1694308	231970		F			1838.1	2324.62	2517
															G	395	408	1165349	1561812	1698385	1570822	1603608	1651623	1670587	1713544	1703328	255196			G	250	263	1165204	1561667	1698240	1570677	1603463	1651478	1670442	1713399	1703183	255051		G			2140.97	2845.29	3089.46
C	226	255	1830	5356	584	631	500	2599	1290	1213	1325	6155			H	133	157	920407	1397198	1630138	1578088	1667596	1666234	1739207	1671364	1590322	257674			H	-12	12	920262	1397053	1629993	1577943	1667451	1666089	1739062	1671219	1590177	257529		H			1707.37	2552.18	2967.32
	102411	101088	28368	43263	84768	273709	543137	671746	697987	765526	875607	755986
	592	572	648	755	940	771	559	722	921	724	457	572																		Raw Data - blanco														calculated values (pg/ml)
	862	784	17524	21157	20442	15397	20325	16746	15647	12950	17768	17111			TNF-α															TNF-α														TNF-α
	82070	67127	1732661	1712247	1753441	1751295	1740459	1729011	1711142	1701867	1745697	1679159																		blanco	221
	195	222	867	387	810	580	401	426	518	1121	500	482				1	2	3	4	5	6	7	8	9	10	11	12				1	2	3	4	5	6	7	8	9	10	11	12			1	2	3	4	5
	254	349	1259	9799	8328	29154	660	529	663	469	471	750			A	471741	393885	607406	617979	457759	461127	643582	447678	467998	591930	494303	567263			A	471520	393664	607185	617758	457538	460906	643361	447457	467777	591709	494082	567042		A			1798.21	1829.91	1350.31
	665	544	5899	6639	10209	6526	8344	7456	8437	7043	6517	7666			B	101155	140689	630806	689078	518650	624342	475576	415314	495137	435936	613485	608504			B	100934	140468	630585	688857	518429	624121	475355	415093	494916	435715	613264	608283		B			1868.38		1532.37
	300	228	302	293	3462	730	406	358	1823	325	188	729			C	28692	25471	647102	776496	506707	568781	542348	417017	432634	469940	625773	466720			C	28471	25250	646881	776275	506486	568560	542127	416796	432413	469719	625552	466499		C			1917.27		1496.64
	28692	25471	647102	776496	506707	568781	542348	417017	432634	469940	625773	466720			D	6488	7455	515937	512391	581341	552530	528580	464307	668401	681207	525934	477361			D	6267	7234	515716	512170	581120	552309	528359	464086	668180	680986	525713	477140		D			1524.25	1513.64	1720.09
															E	2107	2114	274778	275316	454667	404137	542045	464243	553103	567438	547934	77283			E	1886	1893	274557	275095	454446	403916	541824	464022	552882	567217	547713	77062		E			805.227	806.824	1341.08
D	221	218	1200	3168	560	635	601	955	1462	1362	1525	3852			F	673	700	175939	234295	275730	501025	664060	484746	586297	549029	633914	81549			F	452	479	175718	234074	275509	500804	663839	484525	586076	548808	633693	81328		F			512.544	685.158	808.053
	26790	26821	28580	59123	106296	269144	539522	640734	830254	799667	899779	743016			G	316	339	214808	311283	462178	404073	454230	452037	403286	567831	594005	74001			G	95	118	214587	311062	461957	403852	454009	451816	403065	567610	593784	73780		G			627.45	913.687	1363.52
	399	477	686	599	720	698	643	665	834	658	483	527			H	211	231	169993	214700	308556	402468	453699	534247	494466	453337	382276	80625			H	-10	10	169772	214479	308335	402247	453478	534026	494245	453116	382055	80404		H			494.992	627.13	905.579
	356	423	16940	26007	22255	18107	21291	25171	24298	23260	16730	18042
	17585	16421	1713992	1711877	1774606	1726062	1724041	1705103	1782364	1750478	1690969	1703746																																*calculated in graphpad
	180	166	545	367	752	579	461	416	543	588	634	786				Calibrator = A0080296
	163	231	662	1223	874	629	1368	531	648	575	524	387				stock concentration	in 1 mL	in 0.250 mL				IL-1β	IL-6	TNF-α
	455	427	8652	9065	10851	10836	8119	7566	10466	8637	6032	5367				IL-1β	584	2336	pg/ml			2336	2732	1296
	205	198	394	446	4796	2016	437	682	2142	552	238	279				IL-6	683	2732	pg/ml			584	683	324
	6488	7455	515937	512391	581341	552530	528580	464307	668401	681207	525934	477361				TNF-α	324	1296	pg/ml			146	170.75	81
																						36.5	42.6875	20.25
E	167	189	3695	10321	1418	1737	4067	8452	435	712	441	324										9.125	10.6719	5.0625
	6798	6612	8172	5512	16581	34295	123103	346823	583802	756995	821858	48916										2.28125	2.66797	1.26562
	418	422	483	676	669	670	524	676	746	690	553	462										0.570312	0.666992	0.316406
	158	161	14192	14307	15230	16149	21818	22913	16556	18066	16898	2950
	4297	3856	1288337	1168026	1631403	1640054	1641379	1639313	1663214	1716792	1644237	282985
	150	158	392	413	537	481	353	542	584	729	579	180
	196	181	781	632	812	865	551	843	563	742	313	179
	398	390	4224	5269	8723	8612	8104	6888	11540	6174	6823	1447
	191	173	257	266	961	616	357	427	979	494	376	131
	2107	2114	274778	275316	454667	404137	542045	464243	553103	567438	547934	77283
F	184	202	1739	7516	826	1264	1683	8712	386	308	329	304
	2061	1979	5085	4834	14669	38198	126048	276873	562970	765036	799241	47883
	399	484	436	540	619	676	580	680	793	741	739	417
	148	157	13261	14891	17767	23402	24153	24018	23777	22744	15574	2483
	1129	1072	994253	1268998	1377396	1656566	1720474	1634904	1745146	1652464	1694453	232115
	148	161	306	317	495	591	530	331	759	412	871	166
	176	182	890	2985	673	539	548	963	1290	826	566	235
	389	376	3127	3950	9514	8625	7184	7931	11995	9436	7650	1338
	179	208	195	374	1211	587	278	268	2191	325	307	156
	673	700	175939	234295	275730	501025	664060	484746	586297	549029	633914	81549
G	169	187	1318	5464	920	988	1199	5573	643	467	413	317
	756	788	5628	10845	13349	45227	139941	326595	538646	777171	810978	49109
	388	448	541	686	611	817	705	790	650	734	558	399
	134	158	14246	13585	12438	18588	25299	25132	29908	24151	20828	2086
	395	408	1165349	1561812	1698385	1570822	1603608	1651623	1670587	1713544	1703328	255196
	155	177	518	426	576	492	505	563	561	783	548	171
	181	184	530	862	1438	948	1247	1331	842	1053	655	224
	380	402	3796	4599	10238	6406	6868	8662	12849	6768	8059	1516
	199	219	722	328	3129	491	388	555	2145	582	439	142
	316	339	214808	311283	462178	404073	454230	452037	403286	567831	594005	74001
H	188	194	907	2241	677	904	1149	3472	356	404	374	253
	375	361	5518	6290	9956	38413	130997	341535	535447	634685	700955	47085
	366	443	651	647	556	640	546	587	588	632	545	398
	162	143	14774	20862	21128	27714	26620	30923	28040	23536	23088	3605
	133	157	920407	1397198	1630138	1578088	1667596	1666234	1739207	1671364	1590322	257674
	155	168	855	395	806	603	512	453	794	680	341	155
	175	203	1149	429	1406	1379	2168	728	717	814	980	262
	394	417	4342	7961	9988	11829	9438	11825	12349	10149	10394	1662
	182	222	1007	509	3888	543	561	711	3145	578	485	199
	211	231	169993	214700	308556	402468	453699	534247	494466	453337	382276	80625
[truncated: 19 more columns]

## Sheet: donor 3
Raw Data															Raw Data															Raw Data - blanco														calculated values (pg/ml)
	1	2	3	4	5	6	7	8	9	10	11	12			IL-1β															IL-1β														IL-1β
A	3153	3477	5436	14001	4822	2251	4194	4569	4312	2641	4579	16803																		blanco	387
	1211378	1226059	36719	60107	130937	348409	535626	657295	601384	735998	754830	681110				1	2	3	4	5	6	7	8	9	10	11	12				1	2	3	4	5	6	7	8	9	10	11	12			1	2	3	4	5
	30236	12278	6259	7786	15977	11769	2385	31820	15453	32159	38495	40194			A	1211378	1226059	36719	60107	130937	348409	535626	657295	601384	735998	754830	681110			A	1210991	1225672	36332	59720	130550	348022	535239	656908	600997	735611	754443	680723		A			56.3587	93.3179	207.338
	11512	11510	15837	19146	12444	20174	11645	15692	19416	15896	23718	37082			B	372843	327866	29146	70825	139950	304065	587220	742551	695348	785512	741956	790127			B	372456	327479	28759	70438	139563	303678	586833	742164	694961	785125	741569	789740		B			44.478	110.378	222.055
	1600892	1525002	1720760	1588511	1663850	1697401	1608083	1579948	1600574	1571834	1545028	1530216			C	93180	103858	34415	71845	134145	346969	567265	708514	708220	843710	868864	780607			C	92793	103471	34028	71458	133758	346582	566878	708127	707833	843323	868477	780220		C			52.7393	112.005	212.571
	9354	9150	5688	36651	13825	34214	6414	20648	16836	17173	20298	19650			D	22148	23596	47435	91143	154994	395847	645811	675103	702337	830707	909479	759889			D	21761	23209	47048	90756	154607	395460	645424	674716	701950	830320	909092	759502		D			73.2453	142.913	246.72
	78761	76436	89799	69828	74662	64263	27288	56562	71976	60917	65630	66671			E	6068	6116	5514	6579	16523	68353	181775	377294	601170	667565	756026	44473			E	5681	5729	5127	6192	16136	67966	181388	376907	600783	667178	755639	44086		E			7.77384	9.41025	24.7882
	4533	2807	5024	4994	7736	7021	2290	5232	9487	7020	6219	8895			F	2031	2006	6415	7723	19021	77216	212786	414534	561680	686602	741883	45658			F	1644	1619	6028	7336	18634	76829	212399	414147	561293	686215	741496	45271		F			9.15808	11.171	28.672
	1634	1329	6962	8469	4487	6364	8335	2033	2133	557	1710	679			G	777	794	3528	8125	19522	61378	181689	355591	589808	738476	780174	43925			G	390	407	3141	7738	19135	60991	181302	355204	589421	738089	779787	43538		G			4.731	11.7903	29.4517
	410741	354967	715795	685688	586200	604239	295127	540025	613246	512855	595826	528902			H	374	400	5903	8844	15590	70501	192373	425583	599712	757269	743790	44930			H	-13	13	5516	8457	15203	70114	191986	425196	599325	756882	743403	44543		H			8.37122	12.8989	23.3394
B	840	796	3030	11618	2279	2254	2407	2593	1959	1184	910	8131																		Raw Data - blanco														calculated values (pg/ml)
	372843	327866	29146	70825	139950	304065	587220	742551	695348	785512	741956	790127			IL-6															IL-6														IL-6
	1228	816	2116	6764	2574	1890	2681	707	1488	770	791	583																		blanco	168.5
	1915	2477	20282	7812	17316	20716	13360	16559	19677	20126	18295	18431				1	2	3	4	5	6	7	8	9	10	11	12				1	2	3	4	5	6	7	8	9	10	11	12			1	2	3	4	5
	407056	354657	1754460	1762440	1764951	1782596	1765949	1728150	1706257	1673643	1613368	1682569			A	1600892	1525002	1720760	1588511	1663850	1697401	1608083	1579948	1600574	1571834	1545028	1530216			A	1.60072e+06	1.52483e+06	1.72059e+06	1.58834e+06	1.66368e+06	1.69723e+06	1.60791e+06	1.57978e+06	1.60041e+06	1.57167e+06	1.54486e+06	1.53005e+06		A			2931.73	2725.39	2843.11
	1139	691	2044	8478	1515	2037	4800	1168	1343	832	431	734			B	407056	354657	1754460	1762440	1764951	1782596	1765949	1728150	1706257	1673643	1613368	1682569			B	406888	354488	1.75429e+06	1.76227e+06	1.76478e+06	1.78243e+06	1.76578e+06	1.72798e+06	1.70609e+06	1.67347e+06	1.6132e+06	1.6824e+06		B			2984.09	2996.48	3000.37
	1811	1599	843	9611	2249	2173	1758	1370	5985	10910	12348	50456			C	65831	84866	1767066	1735152	1763699	1732881	1732454	1697564	1669019	1721353	1667426	1655396			C	65662.5	84697.5	1.7669e+06	1.73498e+06	1.76353e+06	1.73271e+06	1.73229e+06	1.6974e+06	1.66885e+06	1.72118e+06	1.66726e+06	1.65523e+06		C			3003.65	2954.1	2998.43
	1190	845	7447	796	10100	6931	6171	7650	10301	8496	7390	7259			D	15681	14218	1766854	1761142	1732488	1768736	1808748	1689461	1706124	1700669	1712468	1632728			D	15512.5	14049.5	1.76669e+06	1.76097e+06	1.73232e+06	1.76857e+06	1.80858e+06	1.68929e+06	1.70596e+06	1.7005e+06	1.7123e+06	1.63256e+06		D			3003.32	2994.46	2949.96
	1092	816	2166	826	6873	4971	4898	1266	5787	541	493	194			E	3413	3965	1286036	1441236	1610894	1620098	1656648	1642582	1658093	1632983	1605497	163020			E	3244.5	3796.5	1.28587e+06	1.44107e+06	1.61073e+06	1.61993e+06	1.65648e+06	1.64241e+06	1.65792e+06	1.63281e+06	1.60533e+06	162852		E			2247.66	2493.86	2760.41
	108450	98677	711891	779072	612501	579371	653670	542030	470665	475601	500221	688062			F	1214	1096	1237131	1355408	1421471	1624080	1717557	1638870	1708682	1675749	1608004	146872			F	1045.5	927.5	1.23696e+06	1.35524e+06	1.4213e+06	1.62391e+06	1.71739e+06	1.6387e+06	1.70851e+06	1.67558e+06	1.60784e+06	146704		F			2169.56	2358	2462.64
															G	423	411	1062141	1302317	1642022	1586447	1621319	1680938	1665388	1639227	1624481	141427			G	254.5	242.5	1.06197e+06	1.30215e+06	1.64185e+06	1.58628e+06	1.62115e+06	1.68077e+06	1.66522e+06	1.63906e+06	1.62431e+06	141258		G			1887.82	2273.6	2809.05
C	365	333	4361	7005	4640	2240	1810	1847	1525	1326	1043	5273			H	174	163	1220047	1257988	1517912	1663146	1720972	1701765	1757034	1633002	1647220	156765			H	5.5	-5.5	1.21988e+06	1.25782e+06	1.51774e+06	1.66298e+06	1.7208e+06	1.7016e+06	1.75687e+06	1.63283e+06	1.64705e+06	156596		H			2142.21	2202.9	2614.64
	93180	103858	34415	71845	134145	346969	567265	708514	708220	843710	868864	780607
	681	675	4238	4143	5339	2498	2345	835	1670	1292	606	503																		Raw Data - blanco														calculated values (pg/ml)
	446	706	7764	10474	8441	10485	15568	25086	23548	25492	18663	17426			TNF-α															TNF-α														TNF-α
	65831	84866	1767066	1735152	1763699	1732881	1732454	1697564	1669019	1721353	1667426	1655396																		blanco	212.5
	565	496	5421	7801	10513	3006	3872	815	1313	895	1220	649				1	2	3	4	5	6	7	8	9	10	11	12				1	2	3	4	5	6	7	8	9	10	11	12			1	2	3	4	5
	244	268	881	2322	1024	552	423	373	445	331	313	684			A	410741	354967	715795	685688	586200	604239	295127	540025	613246	512855	595826	528902			A	410528	354754	715582	685476	585988	604026	294914	539812	613034	512642	595614	528690		A
	541	574	2269	2059	6229	5520	5752	8736	9530	8584	9338	5882			B	108450	98677	711891	779072	612501	579371	653670	542030	470665	475601	500221	688062			B	108238	98464.5	711678	778860	612288	579158	653458	541818	470452	475388	500008	687850		B
	530	513	1637	3533	10502	9073	3106	1055	3600	669	655	315			C	22693	26753	760383	694038	561215	618316	671814	524964	520818	701298	576926	554901			C	22480.5	26540.5	760170	693826	561002	618104	671602	524752	520606	701086	576714	554688		C					1916.41
	22693	26753	760383	694038	561215	618316	671814	524964	520818	701298	576926	554901			D	6049	6493	686492	766019	685066	665716	712998	526505	470216	660557	605797	503066			D	5836.5	6280.5	686280	765806	684854	665504	712786	526292	470004	660344	605584	502854		D
															E	2074	1762	303406	309548	430281	452430	560226	524916	615626	480330	485724	72898			E	1861.5	1549.5	303194	309336	430068	452218	560014	524704	615414	480118	485512	72685.5		E			1010.34	1031.43	1450.87
D	224	238	3154	3382	710	2785	1512	1329	1363	1487	1345	2398			F	628	673	216202	279388	270931	429807	650240	498122	538676	528417	459964	67207			F	415.5	460.5	215990	279176	270718	429594	650028	497910	538464	528204	459752	66994.5		F			713.492	928.101	899.23
	22148	23596	47435	91143	154994	395847	645811	675103	702337	830707	909479	759889			G	354	357	237288	283571	335854	448349	563653	569740	558853	501899	519483	84713			G	141.5	144.5	237076	283358	335642	448136	563440	569528	558640	501686	519270	84500.5		G			784.828	942.397	1122.03
	391	428	920	2323	1241	3429	1206	989	1413	644	597	489			H	221	204	219931	217428	293024	532293	541224	491579	508433	461855	454342	84428			H	8.5	-8.5	219718	217216	292812	532080	541012	491366	508220	461642	454130	84215.5		H			726.087	717.632	974.747
	297	291	18354	20624	24955	18060	19786	25266	19853	19812	22549	17203
	15681	14218	1766854	1761142	1732488	1768736	1808748	1689461	1706124	1700669	1712468	1632728																																*calculated in graphpad
	197	179	3265	3184	1423	5058	1279	1376	941	1192	790	695				Calibrator = A0080296
	169	178	1837	1213	1999	10167	2091	49405	451	54602	62429	23812				stock concentration	in 1 mL	in 0.250 mL				IL-1β	IL-6	TNF-α
	434	519	5674	7376	14944	6527	10505	9241	8989	10430	10159	6866				IL-1β	584	2336	pg/ml			2336	2732	1296
	296	244	5192	5531	9810	7422	1744	3879	4551	1161	812	336				IL-6	683	2732	pg/ml			584	683	324
	6049	6493	686492	766019	685066	665716	712998	526505	470216	660557	605797	503066				TNF-α	324	1296	pg/ml			146	170.75	81
																						36.5	42.6875	20.25
E	187	182	1838	6517	1325	1461	3016	10719	2284	2611	1878	1031										9.125	10.6719	5.0625
	6068	6116	5514	6579	16523	68353	181775	377294	601170	667565	756026	44473										2.28125	2.66797	1.26562
	412	398	486	1609	1637	1022	958	613	854	852	647	364										0.570312	0.666992	0.316406
	157	180	9740	7378	14825	13726	19432	22374	18749	15184	8015	1666
	3413	3965	1286036	1441236	1610894	1620098	1656648	1642582	1658093	1632983	1605497	163020
	171	159	1724	997	1765	1430	1034	1148	891	885	838	160
	187	145	662	1064	374	870	1003	634	588	940	371	445
	399	433	2800	3958	12013	7419	10102	10092	7504	6502	4735	800
	214	217	2717	1735	4028	4630	1935	913	1103	662	205	166
	2074	1762	303406	309548	430281	452430	560226	524916	615626	480330	485724	72898
F	183	199	1013	4059	1004	1871	2837	6124	1208	719	650	453
	2031	2006	6415	7723	19021	77216	212786	414534	561680	686602	741883	45658
	402	432	648	2548	886	1147	2249	795	1132	896	630	403
	121	143	8673	2556	10668	10129	10041	20451	23249	17425	13931	1391
	1214	1096	1237131	1355408	1421471	1624080	1717557	1638870	1708682	1675749	1608004	146872
	150	135	1076	2797	1638	3532	3470	1896	977	914	638	139
	170	169	297	341	1037	880	590	621	283	269	246	162
	428	427	4150	1595	11356	6585	6065	8295	10246	7371	4673	702
	200	225	2205	1671	6275	7078	4670	3659	1662	1302	154	153
	628	673	216202	279388	270931	429807	650240	498122	538676	528417	459964	67207
G	173	182	1033	3307	1289	1211	3918	5099	2097	689	698	324
	777	794	3528	8125	19522	61378	181689	355591	589808	738476	780174	43925
	411	428	629	2464	1026	689	2454	1268	1585	1188	759	395
	153	148	6937	1748	10925	12110	10697	15157	13095	17508	16586	977
	423	411	1062141	1302317	1642022	1586447	1621319	1680938	1665388	1639227	1624481	141427
	162	162	1425	4114	1427	1218	2810	3459	2028	1150	810	171
	167	173	1035	833	346	481	720	1337	881	437	232	186
	396	395	3446	1592	11539	7021	7587	9430	8032	10742	6981	485
	227	225	5033	471	8480	2208	2107	3020	3092	858	247	201
	354	357	237288	283571	335854	448349	563653	569740	558853	501899	519483	84713
H	216	229	2410	2513	2397	1234	1390	2193	608	4022	1091	555
	374	400	5903	8844	15590	70501	192373	425583	599712	757269	743790	44930
	368	379	689	1117	1210	626	819	721	672	1952	507	364
	141	157	7711	3073	10003	13644	24410	26665	16401	13956	14772	1324
	174	163	1220047	1257988	1517912	1663146	1720972	1701765	1757034	1633002	1647220	156765
	145	148	3759	1987	1855	1147	1303	1315	679	17891	574	410
	147	174	1771	608	423	602	281	550	313	1293	1221	214
	366	455	5740	4057	13413	11748	16555	15586	8257	5565	4165	598
	188	185	6797	1645	14164	4185	2232	2501	3250	1485	374	263
	221	204	219931	217428	293024	532293	541224	491579	508433	461855	454342	84428
[truncated: 19 more columns]

## Sheet: average donors
	MCC950														960
	BE836993 (Plate 1)				BE836994 (Plate 2)				BE836995 (Plate 3)						BE836993 (Plate 1)				BE836994 (Plate 2)				BE836995 (Plate 3)
10	103.985	103.628	103.767	103.494	102.78	101.524	102.363	102.338	101.002	101.943	101.288	99.6637			106.008	105.996	106.125	105.595	104.726	105.083	105.02	105.033	104.851	104.741	105.092	104.804
3.33333	100.743	103.227	101.888	101.397	100.938	100.67	100.595	98.6947	98.0734	96.7217	96.5928	94.144			105.365	106.051	105.757	105.46	105.034	105.112	104.416	104.944	104.721	104.582	104.533	104.445
1.11111	93.9837	93.0195	95.8956	94.3336	96.3589	96.2009	95.5828	92.935	89.0396	87.8736	88.625	85.9193			104.177	104.521	104.033	104.079	103.748	103.971	104.125	104.519	103.503	103.195	103.133	103.618
0.37037	65.1008	74.1523	70.5906	74.1551	75.2585	72.3354	71.2511	71.8685	59.9169	66.0223	60.1165	53.2894			98.5223	99.3637	100.445	98.772	101.662	101.198	100.361	101.173	97.034	95.913	97.9134	96.7627
0.123457	39.6876	34.3511	40.7585	29.6983	43.5116	40.7391	31.9712	32.5376	33.1695	25.5136	28.4897	16.6645			85.9107	83.9916	90.3902	86.6819	90.8456	90.4775	88.7329	89.8575	82.4159	78.32	82.4271	81.0208
0.041152	24.6716	11.9408	31.2231	20.3788	28.0905	26.6708	11.0486	16.2347	14.9105	1.68291	7.00761	12.1776			60.8628	59.8876	72.9879	58.1335	61.1533	70.8222	63.9868	61.897	55.8933	50.6511	58.9199	49.0837
0.013717	-11.367	-19.3615	-12.2822	4.83591	19.0795	-5.18044	6.58739	-16.9733	23.3896	9.05157	7.05335	7.96765			27.8309	6.07663	41.6291	11.0626	25.5197	28.8431	32.6747	33.1747	23.4218	29.3192	25.1262	23.6408
0.004572	2.37902	-25.289	-19.3117	-16.3203	9.40469	-1.28058	-5.21341	-11.3597	2.71263	-5.12256	-14.4955	-12.3858			-23.67	1.04726	-11.2329	-3.04882	-3.6969	-5.1261	-7.29585	17.2356	13.3363	10.4045	2.3235	-0.63785
0.001524	8.28466	-6.66371	-21.3997	-22.9972	11.618	-15.8085	-25.4895	-30.1251	-0.2525	1.7765	-18.6024	-25.3062			6.31444	-0.38605	-5.84392	-36.171	-15.4222	-11.2822	-13.4237	6.07852	-0.44142	1.78798	-4.27176	1.48797
	BE836993 (Plate 1)			BE836994 (Plate 2)			BE836995 (Plate 3)
	MCC950	Cmpd A		MCC950	Cmpd A		MCC950	Cmpd A
10	103.718	105.931		102.251	104.966		100.974	104.872
3.33333	101.814	105.658		100.225	104.877		96.383	104.57
1.11111	94.3081	104.202		95.2694	104.091		87.8644	103.362
0.37037	70.9997	99.2758		72.6784	101.098		59.8363	96.9058
0.123457	36.1239	86.7436		37.1899	89.9784		25.9593	81.046
0.041152	22.0536	62.968		20.5112	64.4649		8.94464	53.637
0.013717	-9.5437	21.6498		0.878286	30.053		11.8655	25.377
0.004572	-14.6355	-9.22612		-2.11225	0.27919		-7.32281	6.35662
0.001524	-10.694	-9.02163		-14.9513	-8.51239		-10.5961	-0.359306
