# Supplementary material for: Navigating from cellular phenotypic screen to clinical candidate: selective targeting of the NLRP3 inflammasome
Source: EMBO Mol Med. 2024 Dec 9;17(1):54–84. doi: 10.1038/s44321-024-00181-4 (PMC11730736; doi:10.1038/s44321-024-00181-4)
Supplement: Supplementary file 6 — Source data Fig. 4 [file 44321_2024_181_MOESM6_ESM.zip › Fig 4J.xlsx]

## Sheet: plate layout
Plate Lay-out												Date	2022-03-04
plate 1-3	Detection	Il 1ß - IL 6 - TNF-a Sulfolabeled
	Coating	Pre-coated
Donors:		1	2	3	4	5	6	7	8	9	10	11	12
BE844229	A	STD 1	MCC950	10	3.33333	1.11111	0.37037	0.123457	0.0411523	0.0137174	0.00457247	0.00152416	Mock
BE844228	B	STD2
BE844230	C	STD 3
	D	STD 4
	E	STD 5	Cmpd A	10	3.33333	1.11111	0.37037	0.123457	0.0411523	0.0137174	0.00457247	0.00152416	LPS
	F	STD 6
	G	STD 7
	H	blank

## Sheet: IL1b
					BE844229															BE844228															BE844230
	Detection	Il 1ß - IL 6 - TNF-a Sulfolabeled														Detection	Il 1ß - IL 6 - TNF-a Sulfolabeled														Detection	Il 1ß - IL 6 - TNF-a Sulfolabeled
	Coating	Pre-coated														Coating	Pre-coated														Coating	Pre-coated
			LPS (µg/ml)	100	10	1	0.1	0.01	0.001	0.0001	1e-05	1e-06	MOCK					MCC (µM)	10	3.33333	1.11111	0.37037	0.123457	0.0411523	0.0137174	0.00457247	0.00152416	CTR					MCC (µM)	10	3.33333	1.11111	0.37037	0.123457	0.0411523	0.0137174	0.00457247	0.00152416	CTR
		1	2	3	4	5	6	7	8	9	10	11	12				1	2	3	4	5	6	7	8	9	10	11	12				1	2	3	4	5	6	7	8	9	10	11	12
	A	STD 1	MCC950	10	3.33333	1.11111	0.37037	0.123457	0.0411523	0.0137174	0.00457247	0.00152416	Mock			A	STD 1	MCC950	10	3.33333	1.11111	0.37037	0.123457	0.0411523	0.0137174	0.00457247	0.00152416	Mock			A	STD 1	MCC950	10	3.33333	1.11111	0.37037	0.123457	0.0411523	0.0137174	0.00457247	0.00152416	Mock
	B	STD2														B	STD2														B	STD2
	C	STD 3														C	STD 3														C	STD 3
	D	STD 4														D	STD 4														D	STD 4
	E	STD 5	Cmpd A	10	3.33333	1.11111	0.37037	0.123457	0.0411523	0.0137174	0.00457247	0.00152416	LPS			E	STD 5	Cmpd A	10	3.33333	1.11111	0.37037	0.123457	0.0411523	0.0137174	0.00457247	0.00152416	LPS			E	STD 5	Cmpd A	10	3.33333	1.11111	0.37037	0.123457	0.0411523	0.0137174	0.00457247	0.00152416	LPS
	F	STD 6														F	STD 6														F	STD 6
	G	STD 7														G	STD 7														G	STD 7
	H	blank														H	blank														H	blank
	Raw data															Raw data															Raw data
		1	2	3	4	5	6	7	8	9	10	11	12				1	2	3	4	5	6	7	8	9	10	11	12				1	2	3	4	5	6	7	8	9	10	11	12
	A	1823979	1801442	3316	17142	39124	77884	100227	122525	163916	183137	171970	743			A	1774639	1826455	12171	38844	123502	229506	278503	323801	267404	332343	353138	234			A	1763570	1731494	16477	58011	110452	250762	309014	337887	331313	404679	351674	338
	B	765455	783634	7284	19079	60881	115036	162767	182274	165110	191863	202965	282			B	734136	735768	7068	32981	83351	181240	218080	283933	276419	275578	235991	270			B	699378	706650	17072	64438	151089	273654	278300	291887	378472	417614	343191	264
	C	200908	207924	4782	16022	37988	91279	132482	135701	155204	150440	178316	225			C	192412	200705	10021	27041	70411	168252	183299	257994	296835	328055	353860	209			C	199495	196158	13156	48568	145416	244205	291243	302559	332566	337256	468824	226
	D	52429	52577	4883	18449	41007	77342	131139	132963	148028	156578	157102	234			D	48446	49556	10145	43233	141847	232604	358893	403168	342391	388178	429350	234			D	50298	48044	13655	52901	142644	241060	297733	319901	320221	371381	412065	232
	E	13279	13096	7972	26738	74127	99464	136375	174467	137687	162212	192977	193252			E	12094	12300	18251	93814	200273	275339	297430	317024	296565	322575	370011	355172			E	11648	11759	49360	163655	241284	266137	290603	273269	327888	301983	340186	331307
	F	3336	3268	5898	19225	77354	86810	124886	132335	168325	139429	162203	193938			F	3235	3172	12112	78122	167972	267442	304017	323703	270486	265479	343978	325963			F	3042	3087	60187	141624	272302	307031	291163	300110	376853	346939	356173	314939
	G	1014	1053	10880	44921	118780	145187	143378	175458	181105	179772	224948	224086			G	976	953	20007	81357	224010	265674	353955	387611	279108	278654	365464	366201			G	887	975	37520	117553	237235	284541	297047	296977	329303	378346	353388	315864
	H	229	237	10373	52605	94677	155327	167191	176769	184087	149557	220975	214266			H	251	257	16593	68133	161595	254511	324204	403282	279718	398950	383802	385600			H	192	240	47228	126857	280494	324275	385976	434683	410080	408476	440706	370537
	blank	233		Lod:	699											blank	251		Lod:	753											blank	216		Lod:	648
	Signal / noise	Il 1ß Sulfolabeled														Signal / noise	Il 1ß Sulfolabeled														Signal / noise	Il 1ß Sulfolabeled
		Il 1ß Biotynilated															Il 1ß Biotynilated															Il 1ß Biotynilated
		1	2	3	4	5	6	7	8	9	10	11	12				1	2	3	4	5	6	7	8	9	10	11	12				1	2	3	4	5	6	7	8	9	10	11	12
		7828.24	7731.51	14.2318	73.5708	167.914	334.266	430.159	525.858	703.502	785.996	738.069	3.18884				7070.27	7276.71	48.49	154.757	492.04	914.367	1109.57	1290.04	1065.35	1324.08	1406.92	0.932271				8164.68	8016.18	76.2824	268.569	511.352	1160.94	1430.62	1564.29	1533.86	1873.51	1628.12	1.56481
		3285.21	3363.24	31.2618	81.8841	261.292	493.717	698.571	782.292	708.627	823.446	871.094	1.2103				2924.84	2931.35	28.1594	131.398	332.076	722.072	868.845	1131.21	1101.27	1097.92	940.203	1.0757				3237.86	3271.53	79.037	298.324	699.486	1266.92	1288.43	1351.33	1752.19	1933.4	1588.85	1.22222
		862.266	892.378	20.5236	68.7639	163.039	391.755	568.592	582.408	666.112	645.665	765.305	0.965665				766.582	799.622	39.9243	107.733	280.522	670.327	730.275	1027.86	1182.61	1306.99	1409.8	0.832669				923.588	908.139	60.9074	224.852	673.222	1130.58	1348.35	1400.74	1539.66	1561.37	2170.48	1.0463
		225.017	225.652	20.9571	79.1803	175.996	331.94	562.828	570.657	635.313	672.009	674.258	1.00429				193.012	197.434	40.4183	172.243	565.127	926.709	1429.85	1606.25	1364.11	1546.53	1710.56	0.932271				232.861	222.426	63.2176	244.912	660.389	1116.02	1378.39	1481.02	1482.5	1719.36	1907.71	1.07407
		56.9914	56.206	34.2146	114.755	318.142	426.884	585.3	748.785	590.931	696.189	828.227	829.408				48.1833	49.004	72.7131	373.761	797.9	1096.97	1184.98	1263.04	1181.53	1285.16	1474.15	1415.03				53.9259	54.4398	228.519	757.662	1117.06	1232.12	1345.38	1265.13	1518	1398.07	1574.94	1533.83
		14.3176	14.0258	25.3133	82.5107	331.991	372.575	535.991	567.961	722.425	598.408	696.15	832.352				12.8884	12.6375	48.255	311.243	669.211	1065.51	1211.22	1289.65	1077.63	1057.69	1370.43	1298.66				14.0833	14.2917	278.644	655.667	1260.66	1421.44	1347.98	1389.4	1744.69	1606.2	1648.95	1458.05
		4.35193	4.51931	46.6953	192.794	509.785	623.12	615.356	753.039	777.275	771.554	965.442	961.742				3.88845	3.79681	79.7092	324.131	892.47	1058.46	1410.18	1544.27	1111.98	1110.18	1456.03	1458.97				4.10648	4.51389	173.704	544.227	1098.31	1317.32	1375.22	1374.89	1524.55	1751.6	1636.06	1462.33
		0.982833	1.01717	44.5193	225.773	406.339	666.639	717.558	758.665	790.073	641.876	948.391	919.597				1	1.0239	66.1076	271.446	643.805	1013.99	1291.65	1606.7	1114.41	1589.44	1529.09	1536.25				0.888889	1.11111	218.648	587.301	1298.58	1501.27	1786.93	2012.42	1898.52	1891.09	2040.31	1715.45
		Calibrator blend															Calibrator blend															Calibrator blend
		IL-1ß std curve															IL-1ß std curve															IL-1ß std curve
		Average	Conc (pg/ml)														Average	Conc (pg/ml)														Average	Conc (pg/ml)
		7779.87	2336														7173.49	2336														8090.43	2336
		3324.23	584														2928.1	584														3254.69	584
		877.322	146														783.102	146														915.863	146
		225.335	36.5														195.223	36.5														227.644	36.5
		56.5987	9.125														48.5936	9.125														54.1829	9.125
		14.1717	2.28125														12.7629	2.28125														14.1875	2.28125
		4.43562	0.570312														3.84263	0.570312														4.31019	0.570312
		1	0														1.01195	0														1	0
	raw data (pg/ml)															raw data (pg/ml)															raw data (pg/ml)
	pg/ml	1	2	3	4	5	6	7	8	9	10	11	12			pg/ml	1	2	3	4	5	6	7	8	9	10	11	12			pg/ml	1	2	3	4	5	6	7	8	9	10	11	12
	A			2.28977	12.1379	26.8108	52.246	67.0192	81.9437	110.239	123.676	115.851	0.362928			A			9.19955	28.2631	87.925	167.01	205.662	242.636	196.788	249.762	267.248	0.0534336			A			12.6798	42.1713	79.1879	184.739	232.09	256.387	250.814	314.727	268.177	0.121832
	B			5.23131	13.4566	41.0835	76.8991	109.447	123.069	111.064	129.832	137.744	0.067726			B			5.36758	24.1351	59.4065	130.264	158.179	210.025	203.991	203.306	172.039	0.0799902			B			13.1093	46.666	108.622	203.088	206.851	217.939	291.478	326.381	260.9	0.0695459
	C			3.38801	11.3712	26.0589	61.0847	88.6719	90.8561	104.21	100.938	120.286	0.0455098			C			7.59135	19.9297	50.3207	120.584	131.805	189.315	220.477	246.183	267.865	0.0413844			C			10.208	35.5559	104.457	179.555	217.407	226.732	251.875	255.854	373.659	0.0466554
	D			3.47441	13.0285	28.0526	51.8781	87.7553	89.0039	99.2745	105.159	105.529	0.0455098			D			7.68539	31.3226	101.195	169.405	272.152	310.413	258.177	297.323	333.637	0.0534336			D			10.5798	38.5847	102.435	177.066	222.753	241.184	241.456	285.272	321.367	0.0577657
	E			5.71889	18.6166	49.7643	66.5081	91.3157	117.593	92.2038	109.059	130.625	130.824			E			13.6414	66.7847	144.594	203.125	220.968	237.024	220.253	241.636	281.632	268.973			E			36.1013	117.903	177.254	197.027	216.894	202.773	247.91	226.267	258.337	250.796
	F			4.213	13.5516	51.8934	58.1275	83.5311	88.577	113.3	93.3946	109.059	131.32			F			9.16236	55.7212	120.379	196.808	226.336	242.573	199.23	195.25	259.508	244.449			F			43.6845	101.694	202.005	230.438	217.354	224.714	290.056	264.116	272.049	237.042
	G			7.79178	30.6241	79.4184	97.3265	96.099	118.278	122.25	121.317	153.586	152.959			G			14.9093	57.9949	162.759	195.409	267.951	296.843	206.146	205.783	277.741	278.385			G			27.7779	84.263	174.058	211.93	222.184	222.13	249.115	291.364	269.665	237.801
	H			7.42997	35.6653	63.3223	104.291	112.522	119.208	124.349	100.33	150.71	145.858			H			12.4399	48.7223	115.666	186.559	242.969	310.524	206.631	306.716	293.534	295.1			H			34.6011	90.9671	208.641	244.869	298.081	341.93	319.577	318.139	347.47	284.518
	dilution corrected		3													dilution corrected		3													dilution corrected		3
	pg/ml	1	2	3	4	5	6	7	8	9	10	11	12			pg/ml	1	2	3	4	5	6	7	8	9	10	11	12			pg/ml	1	2	3	4	5	6	7	8	9	10	11	12
	A			6.86931	36.4137	80.4324	156.738	201.058	245.831	330.716	371.028	347.552	1.08878			A			27.5986	84.7892	263.775	501.029	616.987	727.907	590.364	749.285	801.745	0.160301			A			38.0393	126.514	237.564	554.216	696.27	769.161	752.442	944.18	804.532	0.365496
	B			15.6939	40.3697	123.251	230.697	328.34	369.207	333.191	389.497	413.232	0.203178			B			16.1027	72.4054	178.219	390.792	474.536	630.076	611.972	609.919	516.118	0.239971			B			39.328	139.998	325.867	609.264	620.552	653.817	874.435	979.144	782.699	0.208638
	C			10.164	34.1136	78.1766	183.254	266.016	272.568	312.631	302.815	360.858	0.136529			C			22.774	59.7891	150.962	361.751	395.414	567.946	661.432	738.548	803.596	0.124153			C			30.624	106.668	313.37	538.664	652.222	680.196	755.625	767.563	1120.98	0.139966
	D			10.4232	39.0856	84.1577	155.634	263.266	267.012	297.823	315.476	316.586	0.136529			D			23.0562	93.9678	303.584	508.214	816.456	931.24	774.53	891.969	1000.91	0.160301			D			31.7393	115.754	307.306	531.199	668.26	723.553	724.368	855.817	964.1	0.173297
	E			17.1567	55.8498	149.293	199.524	273.947	352.779	276.611	327.177	391.876	392.471			E			40.9243	200.354	433.782	609.376	662.904	711.073	660.758	724.908	844.897	806.919			E			108.304	353.71	531.761	591.08	650.682	608.32	743.731	678.802	775.012	752.387
	F			12.639	40.6547	155.68	174.382	250.593	265.731	339.9	280.184	327.177	393.96			F			27.4871	167.164	361.137	590.424	679.007	727.719	597.691	585.749	778.523	733.348			F			131.053	305.082	606.016	691.315	652.063	674.142	870.169	792.348	816.147	711.127
	G			23.3753	91.8723	238.255	291.979	288.297	354.833	366.749	363.95	460.759	458.878			G			44.7278	173.985	488.278	586.228	803.852	890.53	618.439	617.35	833.223	835.155			G			83.3336	252.789	522.175	635.791	666.551	666.391	747.344	874.093	808.995	713.403
	H			22.2899	106.996	189.967	312.872	337.565	357.624	373.047	300.99	452.131	437.575			H			37.3198	146.167	346.997	559.676	728.907	931.571	619.892	920.147	880.601	885.301			H			103.803	272.901	625.922	734.608	894.243	1025.79	958.73	954.417	1042.41	853.554
						Mock	0.391255														Mock	0.171181														Mock	0.221849
						LPS	420.721														LPS	815.181														LPS	757.618
	%inhibition		3													%inhibition		3													%inhibition		3
	pg/ml	1	2	3	4	5	6	7	8	9	10	11	12			pg/ml	1	2	3	4	5	6	7	8	9	10	11	12			pg/ml	1	2	3	4	5	6	7	8	9	10	11	12
	A			98.3673	91.3449	80.8822	62.7454	52.2112	41.5691	21.393	11.8114	17.3914	99.7412			A			96.6144	89.5987	67.6421	38.5377	24.3128	10.7061	27.5787	8.0836	1.64824	99.9803			A			94.9791	83.3011	68.6433	26.8476	8.09741	-1.52369	0.683183	-24.6249	-6.19239	99.9518
	B			96.2698	90.4046	70.7049	45.1662	21.9578	12.2441	20.8047	7.42157	1.78006	99.9517			B			98.0246	91.1179	78.1374	52.0607	41.7876	22.7072	24.9281	25.1799	36.6867	99.9706			B			94.809	81.5213	56.9879	19.5817	18.0917	13.7009	-15.419	-29.2399	-3.31057	99.9725
	C			97.5841	91.8916	81.4184	56.4429	36.7715	35.214	25.6916	28.0248	14.2286	99.9675			C			97.2063	92.6655	81.4812	55.6232	51.4937	30.3288	18.8607	9.40072	1.42111	99.9848			C			95.9579	85.9206	58.6375	28.9003	13.9114	10.2192	0.263014	-1.31268	-47.9607	99.9815
	D			97.5225	90.7099	79.9968	63.0077	37.4251	36.5347	29.2112	25.0153	24.7515	99.9675			D			97.1716	88.4728	62.7587	37.6563	-0.156399	-14.2373	4.98669	-9.41981	-22.784	99.9803			D			95.8107	84.7213	59.4379	29.8856	11.7945	4.49633	4.38868	-12.9616	-27.2542	99.9771
	E			95.9221	86.7252	64.515	52.5756	34.8863	16.149	34.253	22.2342	6.85605	6.71459			E			94.9797	75.4221	46.787	25.2465	18.6802	12.7711	18.9434	11.074	-3.64533	1.01354			E			85.7047	53.3128	29.8114	21.9817	14.1148	19.7062	1.8329	10.4031	-2.29588	0.690423
	F			96.9959	90.3369	62.9968	58.5515	40.4372	36.8391	19.2102	33.4039	22.2342	6.36082			F			96.6281	79.4937	55.6985	27.5713	16.7047	10.7291	26.6799	28.1449	4.49689	10.0386			F			82.7019	59.7314	20.0103	8.75141	13.9325	11.0182	-14.8559	-4.58412	-7.72541	6.13638
	G			94.444	78.1631	43.3698	30.6002	31.4755	15.6607	12.8284	13.4939	-9.51641	-9.06954			G			94.5131	78.6569	40.1019	28.0861	1.38977	-9.24324	24.1347	24.2683	-2.21328	-2.45031			G			89.0006	66.6337	31.0767	16.0802	12.0201	12.0412	1.35604	-15.3739	-6.78138	5.83606
	H			94.702	74.5684	54.8473	25.6344	19.7652	14.9974	11.3316	28.4585	-7.46568	-4.00587			H			95.4219	82.0694	57.4331	31.3434	10.5834	-14.2778	23.9566	-12.8765	-8.02524	-8.60178			H			86.2987	63.979	17.3829	3.03712	-18.0335	-35.3968	-26.5454	-25.9761	-37.5904	-12.6629

## Sheet: Summary IL1b
	BE844229
Compound (µM)	MCC950				average	SD	CmpdA				Average	SD
10	98.3673	96.2698	97.5841	97.5225	97.4359	0.867333	95.9221	96.9959	94.444	94.702	95.516	1.17853
3.33333	91.3449	90.4046	91.8916	90.7099	91.0878	0.663781	86.7252	90.3369	78.1631	74.5684	82.4484	7.32522
1.11111	80.8822	70.7049	81.4184	79.9968	78.2506	5.06449	64.515	62.9968	43.3698	54.8473	56.4322	9.68784
0.37037	62.7454	45.1662	56.4429	63.0077	56.8405	8.35364	52.5756	58.5515	30.6002	25.6344	41.8404	16.1605
0.123457	52.2112	21.9578	36.7715	37.4251	37.0914	12.3538	34.8863	40.4372	31.4755	19.7652	31.641	8.73625
0.0411523	41.5691	12.2441	35.214	36.5347	31.3905	13.0546	16.149	36.8391	15.6607	14.9974	20.9116	10.6289
0.0137174	21.393	20.8047	25.6916	29.2112	24.2751	3.94637	34.253	19.2102	12.8284	11.3316	19.4058	10.4711
0.00457247	11.8114	7.42157	28.0248	25.0153	18.0683	9.99825	22.2342	33.4039	13.4939	28.4585	24.3976	8.58636
0.00152416	17.3914	1.78006	14.2286	24.7515	14.5379	9.57982	6.85605	22.2342	-9.51641	-7.46568	3.02705	14.7311
	BE844228
Compound (µM)	MCC950				average	SD	CmpdA				Average	SD
10	96.6144	98.0246	97.2063	97.1716	97.2542	0.58081	94.9797	96.6281	94.5131	95.4219	95.3857	0.907566
3.33333	89.5987	91.1179	92.6655	88.4728	90.4637	1.82465	75.4221	79.4937	78.6569	82.0694	78.9105	2.74175
1.11111	67.6421	78.1374	81.4812	62.7587	72.5049	8.7737	46.787	55.6985	40.1019	57.4331	50.0051	8.08331
0.37037	38.5377	52.0607	55.6232	37.6563	45.9695	9.213	25.2465	27.5713	28.0861	31.3434	28.0618	2.51235
0.123457	24.3128	41.7876	51.4937	-0.156399	29.3594	22.6645	18.6802	16.7047	1.38977	10.5834	11.8395	7.77259
0.0411523	10.7061	22.7072	30.3288	-14.2373	12.3762	19.4944	12.7711	10.7291	-9.24324	-14.2778	-0.00520786	13.7539
0.0137174	27.5787	24.9281	18.8607	4.98669	19.0885	10.0846	18.9434	26.6799	24.1347	23.9566	23.4286	3.23861
0.00457247	8.0836	25.1799	9.40072	-9.41981	8.3111	14.1443	11.074	28.1449	24.2683	-12.8765	12.6527	18.5217
0.00152416	1.64824	36.6867	1.42111	-22.784	4.24303	24.4796	-3.64533	4.49689	-2.21328	-8.02524	-2.34674	5.18925
	BE844230
Compound (µM)	MCC950				average	SD	CmpdA				Average	SD
10	94.9791	94.809	95.9579	95.8107	95.3891	0.579032	85.7047	82.7019	89.0006	86.2987	85.9265	2.58429
3.33333	83.3011	81.5213	85.9206	84.7213	83.8661	1.89471	53.3128	59.7314	66.6337	63.979	60.9142	5.81051
1.11111	68.6433	56.9879	58.6375	59.4379	60.9266	5.24461	29.8114	20.0103	31.0767	17.3829	24.5703	6.8861
0.37037	26.8476	19.5817	28.9003	29.8856	26.3038	4.65666	21.9817	8.75141	16.0802	3.03712	12.4626	8.29282
0.123457	8.09741	18.0917	13.9114	11.7945	12.9738	4.173	14.1148	13.9325	12.0201	-18.0335	5.50847	15.7232
0.0411523	-1.52369	13.7009	10.2192	4.49633	6.72318	6.68033	19.7062	11.0182	12.0412	-35.3968	1.8422	25.1269
0.0137174	0.683183	-15.419	0.263014	4.38868	-2.52103	8.7962	1.8329	-14.8559	1.35604	-26.5454	-9.5531	13.7296
0.00457247	-24.6249	-29.2399	-1.31268	-12.9616	-17.0348	12.5213	10.4031	-4.58412	-15.3739	-25.9761	-8.88275	15.5429
0.00152416	-6.19239	-3.31057	-47.9607	-27.2542	-21.1795	20.801	-2.29588	-7.72541	-6.78138	-37.5904	-13.5983	16.1692
Fig 4J shows data from 3 donors each performed in quadruplicate.
Represented with SD.

## Sheet: IL6
					BE844229															BE844228															BE844230
	Detection	Il 1ß - IL 6 - TNF-a Sulfolabeled														Detection	Il 1ß - IL 6 - TNF-a Sulfolabeled														Detection	Il 1ß - IL 6 - TNF-a Sulfolabeled
	Coating	Pre-coated														Coating	Pre-coated														Coating	Pre-coated
		1	2	3	4	5	6	7	8	9	10	11	12				1	2	3	4	5	6	7	8	9	10	11	12				1	2	3	4	5	6	7	8	9	10	11	12
	A	STD 1	MCC950	10	3.33333	1.11111	0.37037	0.123457	0.0411523	0.0137174	0.00457247	0.00152416	Mock			A	STD 1	MCC950	10	3.33333	1.11111	0.37037	0.123457	0.0411523	0.0137174	0.00457247	0.00152416	Mock			A	STD 1	MCC950	10	3.33333	1.11111	0.37037	0.123457	0.0411523	0.0137174	0.00457247	0.00152416	Mock
	B	STD2														B	STD2														B	STD2
	C	STD 3														C	STD 3														C	STD 3
	D	STD 4														D	STD 4														D	STD 4
	E	STD 5	Cmpd A	10	3.33333	1.11111	0.37037	0.123457	0.0411523	0.0137174	0.00457247	0.00152416	LPS			E	STD 5	Cmpd A	10	3.33333	1.11111	0.37037	0.123457	0.0411523	0.0137174	0.00457247	0.00152416	LPS			E	STD 5	Cmpd A	10	3.33333	1.11111	0.37037	0.123457	0.0411523	0.0137174	0.00457247	0.00152416	LPS
	F	STD 6														F	STD 6														F	STD 6
	G	STD 7														G	STD 7														G	STD 7
	H	blank														H	blank														H	blank
pl1	Raw data															Raw data															Raw data
		1	2	3	4	5	6	7	8	9	10	11	12				1	2	3	4	5	6	7	8	9	10	11	12				1	2	3	4	5	6	7	8	9	10	11	12
	A	1722737	1691538	785338	742830	749096	731429	738774	738666	900481	909618	990558	1612			A	1711799	1735586	1533639	1456902	1493068	1511098	1478979	1498454	1195450	1349694	1479591	161			A	1787445	1726118	1325006	1394487	1315506	1452685	1509863	1483749	1546800	1649010	1523519	200
	B	568284	587198	1092165	951286	923890	846312	1029402	1017070	845037	942115	1086013	180			B	531671	549461	1283599	1158331	1147599	1113681	1126922	1233743	1151704	1059713	1001846	200			B	547388	549823	1529867	1460670	1502670	1607641	1476982	1288483	1601257	1674514	1405510	218
	C	117025	112808	665588	640908	636063	688207	769962	738636	827533	706199	855467	163			C	109582	111605	936123	1082826	928723	1038876	994730	1141468	1275002	1248054	1419405	190			C	122127	115761	1574927	1478658	1489368	1434127	1474783	1377019	1533560	1510157	1751145	183
	D	24746	21837	714928	748602	673578	637667	682248	743053	794361	737396	773483	152			D	23120	21740	1156779	1467236	1512469	1332105	1560974	1590433	1536023	1557802	1618824	169			D	27667	23808	1575917	1494988	1535340	1424129	1435083	1429238	1436171	1582084	1685291	152
	E	6463	5381	739049	748916	678138	643090	772186	798554	731123	792847	976526	1033053			E	5363	5252	1122639	1150102	1374557	1177267	1279781	1241392	1241186	1327202	1439716	1469159			E	6343	5791	1579255	1366405	1421760	1160473	1311064	1209555	1423836	1391303	1497964	1502705
	F	1551	1420	691002	708768	666288	598756	649862	703681	827411	701740	871504	973043			F	1425	1355	1149379	1234562	1187562	1213062	1284098	1307864	1230598	1057036	1475574	1405162			F	1632	1569	1546630	1547825	1566802	1454122	1301793	1223477	1632042	1560943	1565632	1448010
	G	527	430	933728	878831	902187	780062	813415	861839	1002772	899079	1145300	1105315			G	432	439	976813	1118960	1451292	1332907	1462097	1525936	1256264	1134088	1473077	1513512			G	489	519	1488755	1478406	1478948	1265194	1285032	1210827	1442673	1605638	1555050	1394448
	H	124	143	775679	868143	777385	870827	894648	839618	962348	897152	1047389	1104037			H	157	145	956087	977283	1087572	1115774	1334071	1555363	1271777	1538917	1506124	1596478			H	139	143	1670549	1608043	1700726	1451554	1547222	1633906	1759134	1679920	1715426	1704480
	blank	133.5		Lod:	400.5											blank	151		Lod:	453											blank	141		Lod:	423
	Signal / noise	Il-6 Sulfolabeled														Signal / noise	Il-6 Sulfolabeled														Signal / noise	Il-6 Sulfolabeled
		Il-6 Biotynilated															Il-6 Biotynilated															Il-6 Biotynilated
		1	2	3	4	5	6	7	8	9	10	11	12				1	2	3	4	5	6	7	8	9	10	11	12				1	2	3	4	5	6	7	8	9	10	11	12
		12904.4	12670.7	5882.68	5564.27	5611.21	5478.87	5533.89	5533.08	6745.18	6813.62	7419.91	12.0749				11336.4	11493.9	10156.5	9648.36	9887.87	10007.3	9794.56	9923.54	7916.89	8938.37	9798.62	1.06623				12676.9	12242	9397.21	9889.98	9329.83	10302.7	10708.2	10523	10970.2	11695.1	10805.1	1.41844
		4256.81	4398.49	8181.01	7125.74	6920.52	6339.42	7710.88	7618.5	6329.87	7057.04	8134.93	1.34831				3521	3638.81	8500.66	7671.07	7599.99	7375.37	7463.06	8170.48	7627.18	7017.97	6634.74	1.3245				3882.18	3899.45	10850.1	10359.4	10657.2	11401.7	10475	9138.18	11356.4	11876	9968.16	1.5461
		876.592	845.004	4985.68	4800.81	4764.52	5155.11	5767.51	5532.85	6198.75	5289.88	6407.99	1.22097				725.709	739.106	6199.49	7171.03	6150.48	6879.97	6587.62	7559.39	8443.72	8265.26	9400.03	1.25828				866.149	821	11169.7	10486.9	10562.9	10171.1	10459.5	9766.09	10876.3	10710.3	12419.5	1.29787
		185.363	163.573	5355.27	5607.51	5045.53	4776.53	5110.47	5565.94	5950.27	5523.57	5793.88	1.13858				153.113	143.974	7660.79	9716.79	10016.4	8821.89	10337.6	10532.7	10172.3	10316.6	10720.7	1.11921				196.22	168.851	11176.7	10602.8	10888.9	10100.2	10177.9	10136.4	10185.6	11220.5	11952.4	1.07801
		48.412	40.3071	5535.95	5609.86	5079.69	4817.15	5784.16	5981.68	5476.58	5938.93	7314.8	7738.22				35.5166	34.7815	7434.7	7616.57	9103.03	7796.47	8475.37	8221.14	8219.77	8789.42	9534.54	9729.53				44.9858	41.0709	11200.4	9690.82	10083.4	8230.3	9298.33	8578.4	10098.1	9867.4	10623.9	10657.5
		11.618	10.6367	5176.04	5309.12	4990.92	4485.06	4867.88	5271.02	6197.84	5256.48	6528.12	7288.71				9.43709	8.97351	7611.78	8175.91	7864.65	8033.52	8503.96	8661.35	8149.66	7000.24	9772.01	9305.71				11.5745	11.1277	10969	10977.5	11112.1	10312.9	9232.57	8677.14	11574.8	11070.5	11103.8	10269.6
		3.94757	3.22097	6994.22	6583	6757.96	5843.16	6093	6455.72	7511.4	6734.67	8579.03	8279.51				2.86093	2.90728	6468.96	7410.33	9611.21	8827.2	9682.76	10105.5	8319.63	7510.52	9755.48	10023.3				3.46809	3.68085	10558.5	10485.1	10489	8973.01	9113.7	8587.43	10231.7	11387.5	11028.7	9889.7
		0.928839	1.07116	5810.33	6502.94	5823.11	6523.05	6701.48	6289.27	7208.6	6720.24	7845.61	8269.94				1.03974	0.960265	6331.7	6472.07	7202.46	7389.23	8834.91	10300.4	8422.36	10191.5	9974.33	10572.7				0.985816	1.01418	11847.9	11404.6	12061.9	10294.7	10973.2	11588	12476.1	11914.3	12166.1	12088.5
		Calibrator blend															Calibrator blend															Calibrator blend
		IL-6 std curve															IL-6 std curve															IL-6 std curve
		Average	Conc (pg/ml)														Average	Conc (pg/ml)														Average	Conc (pg/ml)
		12787.5	2732														11415.2	2732														12459.4	2732
		4327.65	683														3579.91	683														3890.82	683
		860.798	170.75														732.407	170.75														843.574	170.75
		174.468	42.6875														148.543	42.6875														182.535	42.6875
		44.3596	10.6719														35.149	10.6719														43.0284	10.6719
		11.1273	2.66797														9.2053	2.66797														11.3511	2.66797
		3.58427	0.666992														2.88411	0.666992														3.57447	0.666992
		1	0														1	0														1	0
	raw data (pg/ml)															raw data (pg/ml)															raw data (pg/ml)
	pg/ml	1	2	3	4	5	6	7	8	9	10	11	12			pg/ml	1	2	3	4	5	6	7	8	9	10	11	12			pg/ml	1	2	3	4	5	6	7	8	9	10	11	12
	A			1058.93	997.752	1006.72	981.463	991.948	991.795	1228.33	1242	1364.65	3.04311			A			2282.62	2150.15	2212.3	2243.48	2188.02	2221.58	1716.07	1968.93	2189.06	0.137325			A			1896.68	2012.5	1880.99	2110.96	2209.01	2164.07	2273.06	2453.12	2232.63	0.156675
	B			1522.54	1304.79	1263.42	1147.96	1424.5	1405.43	1146.09	1290.91	1512.85	0.11984			B			1859.46	1656.59	1639.49	1585.73	1606.67	1777.99	1646.03	1501.08	1411.51	0.188476			B			2243.63	2124.59	2196.61	2379.73	2152.46	1836.58	2368.46	2498.71	2031.05	0.17723
	C			888.39	853.928	847.19	920.169	1036.71	991.757	1120.37	945.597	1161.46	0.101106			C			1311.3	1537.19	1300.12	1468.69	1400.59	1629.74	1845.33	1801.29	2086.23	0.188476			C			2322.19	2155.34	2173.73	2079.42	2148.72	1983.2	2250.04	2209.52	2637.27	0.136744
	D			957.98	1006.01	899.586	849.417	911.783	998.057	1072.02	989.983	1041.8	0.0833464			D			1654.11	2167.84	2245.86	1939.63	2330.4	2382.22	2286.78	2324.85	2432.48	0.137325			D			2323.92	2183.4	2253.12	2062.48	2081.04	2071.12	2082.89	2334.75	2518.04	0.0990937
	E			992.329	1006.47	906	856.976	1039.93	1078.1	981.025	1069.81	1343.2	1430.15			E			1599.88	1643.48	2010.54	1686.87	1853.19	1790.42	1790.1	1931.48	2120.77	2171.13			E			2329.78	1965.46	2058.47	1629.98	1873.67	1708.44	2061.98	2007.15	2188.52	2196.68
	F			924.103	949.23	889.363	795.62	866.408	942.025	1120.19	939.285	1185.18	1337.88			F			1642.32	1779.32	1703.37	1744.47	1860.28	1899.46	1772.89	1496.9	2182.16	2062.12			F			2272.76	2274.85	2307.97	2113.41	1858.42	1730.85	2422.94	2297.72	2305.93	2103.01
	G			1278.25	1196.06	1230.89	1051.3	1099.74	1170.87	1383.4	1226.24	1606.87	1543.3			G			1373.17	1594.05	2140.54	1940.96	2159.04	2269.22	1814.66	1618.01	2177.88	2247.66			G			2172.66	2154.9	2155.85	1798.51	1830.92	1710.48	2093.92	2376.2	2287.43	2012.43
	H			1044.96	1180.2	1047.43	1184.17	1219.62	1138.12	1321.6	1223.34	1452.42	1541.27			H			1341.58	1373.89	1544.64	1589.02	1942.89	2320.56	1840.06	2291.83	2234.85	2392.88			H			2491.61	2380.45	2545.83	2109.04	2273.79	2426.25	2651.84	2508.39	2572.37	2552.6
	dilution corrected		3													dilution corrected		3													dilution corrected		3
	pg/ml	1	2	3	4	5	6	7	8	9	10	11	12			pg/ml	1	2	3	4	5	6	7	8	9	10	11	12			pg/ml	1	2	3	4	5	6	7	8	9	10	11	12
	A			3176.8	2993.25	3020.16	2944.39	2975.84	2975.38	3684.99	3725.99	4093.96	9.12933			A			6847.86	6450.44	6636.89	6730.43	6564.07	6664.74	5148.22	5906.8	6567.19	0.411975			A			5690.05	6037.5	5642.98	6332.88	6627.03	6492.2	6819.17	7359.35	6697.9	0.470026
	B			4567.63	3914.38	3790.27	3443.87	4273.51	4216.29	3438.27	3872.73	4538.56	0.359519			B			5578.38	4969.78	4918.46	4757.19	4820.01	5333.98	4938.08	4503.25	4234.53	0.565428			B			6730.89	6373.77	6589.82	7139.19	6457.39	5509.73	7105.39	7496.12	6093.16	0.531691
	C			2665.17	2561.79	2541.57	2760.51	3110.14	2975.27	3361.11	2836.79	3484.38	0.303319			C			3933.91	4611.56	3900.36	4406.07	4201.76	4889.21	5535.99	5403.86	6258.7	0.565428			C			6966.57	6466.01	6521.18	6238.25	6446.16	5949.61	6750.12	6628.56	7911.81	0.410233
	D			2873.94	3018.03	2698.76	2548.25	2735.35	2994.17	3216.05	2969.95	3125.39	0.250039			D			4962.34	6503.53	6737.57	5818.89	6991.21	7146.65	6860.33	6974.54	7297.43	0.411975			D			6971.76	6550.2	6759.37	6187.44	6243.13	6213.37	6248.66	7004.26	7554.12	0.297281
	E			2976.99	3019.41	2718	2570.93	3119.79	3234.31	2943.08	3209.42	4029.59	4290.45			E			4799.64	4930.43	6031.63	5060.62	5559.56	5371.25	5370.29	5794.43	6362.31	6513.4			E			6989.34	5896.37	6175.42	4889.94	5621.01	5125.31	6185.94	6021.44	6565.56	6590.04
	F			2772.31	2847.69	2668.09	2386.86	2599.22	2826.07	3360.58	2817.86	3555.55	4013.64			F			4926.97	5337.96	5110.12	5233.42	5580.84	5698.37	5318.68	4490.69	6546.47	6186.35			F			6818.29	6824.55	6923.92	6340.23	5575.27	5192.56	7268.83	6893.16	6917.78	6309.04
	G			3834.74	3588.18	3692.66	3153.91	3299.22	3512.61	4150.21	3678.71	4820.61	4629.9			G			4119.51	4782.16	6421.62	5822.88	6477.13	6807.65	5443.99	4854.04	6533.63	6742.99			G			6517.98	6464.71	6467.54	5395.53	5492.75	5131.44	6281.77	7128.59	6862.29	6037.29
	H			3134.88	3540.59	3142.28	3552.52	3658.85	3414.35	3964.79	3670.03	4357.27	4623.82			H			4024.73	4121.66	4633.93	4767.06	5828.68	6961.69	5520.17	6875.49	6704.54	7178.65			H			7474.82	7141.36	7637.5	6327.11	6821.38	7278.74	7955.52	7525.18	7717.11	7657.8

## Sheet: TNF
					BE844229															BE844228															BE844230
	Detection	Il 1ß - IL 6 - TNF-a Sulfolabeled														Detection	Il 1ß - IL 6 - TNF-a Sulfolabeled														Detection	Il 1ß - IL 6 - TNF-a Sulfolabeled
	Coating	Pre-coated														Coating	Pre-coated														Coating	Pre-coated
		1	2	3	4	5	6	7	8	9	10	11	12				1	2	3	4	5	6	7	8	9	10	11	12				1	2	3	4	5	6	7	8	9	10	11	12
	A	STD 1	MCC950	10	3.33333	1.11111	0.37037	0.123457	0.0411523	0.0137174	0.00457247	0.00152416	Mock			A	STD 1	MCC950	10	3.33333	1.11111	0.37037	0.123457	0.0411523	0.0137174	0.00457247	0.00152416	Mock			A	STD 1	MCC950	10	3.33333	1.11111	0.37037	0.123457	0.0411523	0.0137174	0.00457247	0.00152416	Mock
	B	STD2														B	STD2														B	STD2
	C	STD 3														C	STD 3														C	STD 3
	D	STD 4														D	STD 4														D	STD 4
	E	STD 5	Cmpd A	10	3.33333	1.11111	0.37037	0.123457	0.0411523	0.0137174	0.00457247	0.00152416	LPS			E	STD 5	Cmpd A	10	3.33333	1.11111	0.37037	0.123457	0.0411523	0.0137174	0.00457247	0.00152416	LPS			E	STD 5	Cmpd A	10	3.33333	1.11111	0.37037	0.123457	0.0411523	0.0137174	0.00457247	0.00152416	LPS
	F	STD 6														F	STD 6														F	STD 6
	G	STD 7														G	STD 7														G	STD 7
	H	blank														H	blank														H	blank
pl1	Raw data															Raw data															Raw data
		1	2	3	4	5	6	7	8	9	10	11	12				1	2	3	4	5	6	7	8	9	10	11	12				1	2	3	4	5	6	7	8	9	10	11	12
	A	729046	757355	113497	139965	86258	132494	116810	127485	76522	145549	78223	262			A	685699	682240	277731	362429	230504	242374	369819	419851	301898	325422	357521	277			A	632518	648224	237382	214787	159810	334444	199449	223836	216925	238782	264936	234
	B	206171	214374	196756	127017	113894	85970	155000	135871	80360	76382	81312	243			B	179430	180491	278973	191800	133934	219436	243863	285046	286167	256214	235018	297			B	173996	168967	245598	253362	215131	252081	180506	169117	222087	250067	207477	260
	C	46872	48622	104611	80138	104146	68350	79924	59073	59075	79026	82759	214			C	43422	44256	153346	193353	118623	140084	244187	284263	260410	319235	360720	289			C	42016	40223	284296	249292	211020	203102	204759	155161	199227	205831	298316	241
	D	12492	11754	57683	106327	67514	53527	85026	61886	52697	56429	83046	193			D	10699	10471	174084	235215	212783	219059	419662	410487	251378	409162	397042	221			D	9533	10221	332810	245010	226243	202403	211627	157712	159287	219766	380956	230
	E	2973	3016	108528	108673	102104	53839	77787	66012	93821	126608	131150	181204			E	2842	2720	162550	306279	290651	279539	219288	358632	264749	339808	370974	406456			E	2571	2543	236646	210773	223948	163201	152639	149071	215973	219429	294369	371136
	F	846	866	100551	108260	98566	95722	93091	101145	61025	114484	123193	130686			F	798	865	305047	301600	307199	276299	301111	371592	157671	160318	349041	362298			F	797	755	254816	206835	218728	259249	215037	194176	206177	256135	258177	324776
	G	341	368	146079	120545	135584	115460	82281	128370	141246	122251	210315	192796			G	368	333	263914	300145	356051	284330	402434	359172	319334	288532	392514	270187			G	308	341	256789	232631	280683	172968	195303	257455	196630	209144	202856	305422
	H	211	174	120152	126684	129540	100564	147790	115686	149756	139183	173863	194529			H	176	170	244663	257132	272667	287965	357608	436870	247548	397913	381455	237663			H	151	207	436453	235104	259774	207199	271111	257675	376216	424762	333525	382505
	blank	192.5		Lod:	577.5		649149									blank	173		Lod:	519		649149									blank	179		Lod:	537		649149
	Signal / noise	TNF-a Sulfolabeled														Signal / noise	TNF-a Sulfolabeled														Signal / noise	TNF-a Sulfolabeled
		TNF-a Biotynilated															TNF-a Biotynilated															TNF-a Biotynilated
		1	2	3	4	5	6	7	8	9	10	11	12				1	2	3	4	5	6	7	8	9	10	11	12				1	2	3	4	5	6	7	8	9	10	11	12
		3787.25	3934.31	589.595	727.091	448.094	688.281	606.805	662.26	397.517	756.099	406.353	1.36104				3963.58	3943.58	1605.38	2094.97	1332.39	1401.01	2137.68	2426.88	1745.08	1881.05	2066.6	1.60116				3533.62	3621.36	1326.16	1199.93	892.793	1868.4	1114.24	1250.48	1211.87	1333.98	1480.09	1.30726
		1071.02	1113.63	1022.11	659.829	591.657	446.597	805.195	705.823	417.455	396.79	422.4	1.26234				1037.17	1043.3	1612.56	1108.67	774.185	1268.42	1409.61	1647.66	1654.14	1481.01	1358.49	1.71676				972.045	943.95	1372.06	1415.43	1201.85	1408.27	1008.41	944.788	1240.71	1397.02	1159.09	1.45251
		243.491	252.582	543.434	416.301	541.018	355.065	415.19	306.873	306.883	410.525	429.917	1.11169				250.994	255.815	886.393	1117.65	685.682	809.734	1411.49	1643.14	1505.26	1845.29	2085.09	1.67052				234.726	224.709	1588.25	1392.69	1178.88	1134.65	1143.91	866.821	1113	1149.89	1666.57	1.34637
		64.8935	61.0597	299.652	552.348	350.722	278.062	441.694	321.486	273.751	293.138	431.408	1.0026				61.8439	60.526	1006.27	1359.62	1229.96	1266.24	2425.79	2372.76	1453.05	2365.1	2295.04	1.27746				53.257	57.1006	1859.27	1368.77	1263.93	1130.74	1182.27	881.073	889.872	1227.74	2128.25	1.28492
		15.4442	15.6675	563.782	564.535	530.41	279.683	404.088	342.919	487.382	657.704	681.299	941.319				16.4277	15.7225	939.595	1770.4	1680.06	1615.83	1267.56	2073.02	1530.34	1964.21	2144.36	2349.46				14.3631	14.2067	1322.04	1177.5	1251.11	911.737	852.732	832.799	1206.55	1225.86	1644.52	2073.39
		4.39481	4.4987	522.343	562.39	512.031	497.257	483.59	525.429	317.013	594.722	639.964	678.888				4.61272	5	1763.28	1743.35	1775.72	1597.1	1740.53	2147.93	911.393	926.694	2017.58	2094.21				4.45251	4.21788	1423.55	1155.5	1221.94	1448.32	1201.32	1084.78	1151.83	1430.92	1442.33	1814.39
		1.77143	1.91169	758.852	626.208	704.332	599.792	427.434	666.857	733.745	635.07	1092.55	1001.54				2.12717	1.92486	1525.51	1734.94	2058.1	1643.53	2326.21	2076.14	1845.86	1667.82	2268.87	1561.77				1.72067	1.90503	1434.58	1299.61	1568.06	966.302	1091.08	1438.3	1098.49	1168.4	1133.27	1706.27
		1.0961	0.903896	624.166	658.099	672.935	522.41	767.74	600.966	777.953	723.029	903.184	1010.54				1.01734	0.982659	1414.24	1486.31	1576.11	1664.54	2067.1	2525.26	1430.91	2300.08	2204.94	1373.77				0.843575	1.15642	2438.28	1313.43	1451.25	1157.54	1514.59	1439.53	2101.77	2372.97	1863.27	2136.9
		Calibrator blend															Calibrator blend															Calibrator blend
		TNF-a std curve															TNF-a std curve															TNF-a std curve
		Average	Conc (pg/ml)														Average	Conc (pg/ml)														Average	Conc (pg/ml)
		3860.78	1296														3953.58	1296														3577.49	1296
		1092.32	324														1040.23	324														957.997	324
		248.036	81														253.405	81														229.718	81
		62.9766	20.25														61.185	20.25														55.1788	20.25
		15.5558	5.0625														16.0751	5.0625														14.2849	5.0625
		4.44675	1.26562														4.80636	1.26562														4.3352	1.26562
		1.84156	0.316406														2.02601	0.316406														1.81285	0.316406
		1	0.0791016														1	0.0791016														1	0.0791016
	raw data (pg/ml)															raw data (pg/ml)															raw data (pg/ml)
	pg/ml	1	2	3	4	5	6	7	8	9	10	11	12			pg/ml	1	2	3	4	5	6	7	8	9	10	11	12			pg/ml	1	2	3	4	5	6	7	8	9	10	11	12
	A			176.712	216.955	135.591	205.562	181.727	197.944	120.914	225.493	123.496	0.201355			A			491.84	650.552	406.063	427.442	664.702	761.874	536.473	580.42	641.168	0.20815			A			442.628	399.414	296.428	634.41	370.386	416.664	403.498	445.314	496.01	0.167265
	B			304.797	197.213	177.324	135.156	239.992	210.697	126.715	120.711	128.136	0.174858			B			494.128	337.122	236.012	386.22	430.13	505.301	507.341	452.521	414.183	0.233504			B			458.464	473.469	400.06	471.004	334.865	313.671	413.317	467.085	385.566	0.222715
	C			163.262	126.367	162.565	108.607	126.048	94.5865	94.5865	124.685	130.312	0.124976			C			269.694	339.843	209.58	246.647	430.724	503.835	460.17	568.804	647.278	0.233504			C			533.997	465.594	392.28	377.275	380.42	287.833	369.982	382.45	561.806	0.167265
	D			92.488	165.851	107.328	86.1832	133.734	98.838	84.9263	90.563	130.747	0.101896			D			305.938	414.526	374.361	385.539	761.5	743.518	443.756	740.912	717.265	0.13712			D			631.104	457.323	421.246	375.957	393.434	292.558	295.468	408.881	730.097	0.167265
	E			169.198	169.401	159.483	86.6508	122.828	105.062	146.994	196.598	203.51	280.504			E			285.741	544.611	515.642	495.145	385.972	643.281	468.056	607.518	666.927	735.638			E			441.182	391.804	416.869	302.686	283.18	276.621	401.694	408.267	553.945	709.703
	F			157.129	168.79	154.137	149.868	145.891	158.03	97.5281	178.198	191.422	202.806			F			542.326	535.927	546.318	489.204	534.995	668.089	277.228	281.845	625.03	650.287			F			476.318	384.346	406.904	484.913	399.89	360.481	383.093	478.856	482.823	614.836
	G			226.318	187.39	210.256	179.685	129.587	199.291	218.897	189.99	326.118	298.586			G			466.54	533.197	638.364	503.962	727.773	644.304	568.998	511.713	708.496	478.014			G			480.143	433.483	526.902	320.823	362.602	481.43	365.094	388.718	376.836	575.973
	H			186.806	196.715	201.048	157.158	228.913	180.035	231.953	215.75	269.113	301.298			H			431.569	454.188	482.543	510.66	641.333	795.472	436.796	718.981	687.073	418.951			H			847.656	438.224	485.958	385.024	508.089	481.848	720.258	822.594	632.557	733.345
	dilution corrected		3													dilution corrected		3													dilution corrected		3
	pg/ml	1	2	3	4	5	6	7	8	9	10	11	12			pg/ml	1	2	3	4	5	6	7	8	9	10	11	12			pg/ml	1	2	3	4	5	6	7	8	9	10	11	12
	A			530.136	650.866	406.772	616.685	545.181	593.833	362.741	676.478	370.487	0.604065			A			1475.52	1951.65	1218.19	1282.33	1994.11	2285.62	1609.42	1741.26	1923.5	0.62445			A			1327.88	1198.24	889.283	1903.23	1111.16	1249.99	1210.49	1335.94	1488.03	0.501796
	B			914.391	591.638	531.972	405.467	719.977	632.09	380.146	362.132	384.409	0.524573			B			1482.38	1011.37	708.037	1158.66	1290.39	1515.9	1522.02	1357.56	1242.55	0.700511			B			1375.39	1420.41	1200.18	1413.01	1004.59	941.013	1239.95	1401.25	1156.7	0.668145
	C			489.787	379.102	487.694	325.82	378.144	283.76	283.76	374.055	390.935	0.374927			C			809.082	1019.53	628.739	739.941	1292.17	1511.5	1380.51	1706.41	1941.83	0.700511			C			1601.99	1396.78	1176.84	1131.83	1141.26	863.5	1109.94	1147.35	1685.42	0.501796
	D			277.464	497.553	321.985	258.55	401.203	296.514	254.779	271.689	392.241	0.305687			D			917.813	1243.58	1123.08	1156.62	2284.5	2230.55	1331.27	2222.74	2151.79	0.411359			D			1893.31	1371.97	1263.74	1127.87	1180.3	877.674	886.404	1226.64	2190.29	0.501796
	E			507.593	508.204	478.449	259.952	368.485	315.185	440.981	589.795	610.529	841.513			E			857.224	1633.83	1546.93	1485.44	1157.92	1929.84	1404.17	1822.55	2000.78	2206.91			E			1323.55	1175.41	1250.61	908.059	849.54	829.864	1205.08	1224.8	1661.84	2129.11
	F			471.387	506.37	462.41	449.603	437.672	474.089	292.584	534.595	574.265	608.419			F			1626.98	1607.78	1638.95	1467.61	1604.99	2004.27	831.685	845.535	1875.09	1950.86			F			1428.95	1153.04	1220.71	1454.74	1199.67	1081.44	1149.28	1436.57	1448.47	1844.51
	G			678.954	562.169	630.769	539.056	388.76	597.874	656.69	569.969	978.355	895.757			G			1399.62	1599.59	1915.09	1511.89	2183.32	1932.91	1706.99	1535.14	2125.49	1434.04			G			1440.43	1300.45	1580.71	962.468	1087.81	1444.29	1095.28	1166.15	1130.51	1727.92
	H			560.417	590.146	603.145	471.474	686.739	540.106	695.858	647.249	807.34	903.893			H			1294.71	1362.56	1447.63	1531.98	1924	2386.42	1310.39	2156.94	2061.22	1256.85			H			2542.97	1314.67	1457.87	1155.07	1524.27	1445.54	2160.78	2467.78	1897.67	2200.04
