# Supplementary material for: Navigating from cellular phenotypic screen to clinical candidate: selective targeting of the NLRP3 inflammasome
Source: EMBO Mol Med. 2024 Dec 9;17(1):54–84. doi: 10.1038/s44321-024-00181-4 (PMC11730736; doi:10.1038/s44321-024-00181-4)
Supplement: Supplementary file 6 — Source data Fig. 4 [file 44321_2024_181_MOESM6_ESM.zip › Fig 4K.xlsx]

## Sheet: IL1b
Results - MSD											Date	2022-03-30
						plate 1														plate 1
	Detection	Il 1ß - IL 6 - TNF-a Sulfolabeled													Detection	Il 1ß - IL 6 - TNF-a Sulfolabeled
	Coating	Pre-coated													Coating	Pre-coated
												18h (3)	24h (3)			1	2	3	4	5	6	7	8	9	10	11	12
		1	2	3	4	5	6	7	8	9	10	11	12													24h (1)	24h (2)
	A	0h	Mock		ATP		LPS		LPS+ATP			Mock	Mock		A	Letx1	LPS and MCC950			LPS and CmpdA			LPS+trigger	Mock	24h (2)LPS+ATP	Mock	Mock
	B											Mock	Mock		B	Letx2									24h(1)LPS+ATP	Mock	Mock
	C											ATP	ATP		C	Letx3									24h (3) LPS+ATP	ATP	ATP
	D	3h										ATP	ATP		D	Flatox									EMPTY	ATP	ATP
	E											LPS	LPS		E	ATP									EMPTY	LPS	LPS
	F											LPS	LPS		F	Nig									EMPTY	LPS	LPS
	G	18h										LPS+ATP	LPS+ATP		G	OLD (FBS)	CTR			ATP			Nigericine			LPS+ATP	LPS+ATP
	H											LPS+ATP	LPS+ATP		H	New (FBS)	CTR			ATP			Nigericine			LPS+ATP	LPS+ATP
	Raw data														Raw data
		1	2	3	4	5	6	7	8	9	10	11	12			1	2	3	4	5	6	7	8	9	10	11	12
	A	1717344	241	267	210	245	614	489	16329	16700	14412	218	175		A	1671403	686838	663620	524194	555606	1061	625846	731644	244	90957	242	444
	B	629931	138	158	134	144	219	212	10168	10197	84	305	138		B	622144	643351	552049	491694	504960	573797	1327	705968	129	145108	242	323
	C	185948	189	257	187	221	414	436	20015	21685	76	294	210		C	194814	563601	611722	522625	516491	592781	499171	719712	151	35319	275	641
	D	45313	336	303	310	382	1213	1219	3330	3883	88	356	213		D	49330	346500	404253	326954	357444	338015	322438	413847	126	82	279	830
	E	13652	310	423	291	371	1552	1371	18776	19507	19161	579	554		E	11158	1198	764	1080	616	876	759	762092	110	67	944	1113
	F	3901	218	284	249	305	607	469	1018	984	87	401	811		F	3461	1221	1111	1190	1353	851	1197	778586	125	79	947	1199
	G	1079	215	240	276	263	770	610	37052	34081	38463	10450	15314		G	937	119	97	89	114	365	192	605	516	615	80089	111116
	H	73	215	244	261	417	890	615	32291	31319	31949	12785	36184		H	81	108	81	98	467	510	495	2946	1995	1783	103881	195453
	blank	73		Lod:	219										blank	81		Lod:	243
	Signal / noise	Il 1ß Sulfolabeled													Signal / noise	Il 1ß Sulfolabeled
		Il 1ß Biotynilated														Il 1ß Biotynilated
		1	2	3	4	5	6	7	8	9	10	11	12			1	2	3	4	5	6	7	8	9	10	11	12
		23525.3	3.30137	3.65753	2.87671	3.35616	8.41096	6.69863	223.685	228.767	197.425	2.9863	2.39726			20634.6	8479.48	8192.84	6471.53	6859.33	13.0988	7726.49	9032.64	3.01235	1122.93	2.98765	5.48148
		8629.19	1.89041	2.16438	1.83562	1.9726	3	2.90411	139.288	139.685	1.15068	4.17808	1.89041			7680.79	7942.6	6815.42	6070.3	6234.07	7083.91	16.3827	8715.65	1.59259	1791.46	2.98765	3.98765
		2547.23	2.58904	3.52055	2.56164	3.0274	5.67123	5.9726	274.178	297.055	1.0411	4.0274	2.87671			2405.11	6958.04	7552.12	6452.16	6376.43	7318.28	6162.6	8885.33	1.8642	436.037	3.39506	7.91358
		620.726	4.60274	4.15068	4.24658	5.23288	16.6164	16.6986	45.6164	53.1918	1.20548	4.87671	2.91781			609.012	4277.78	4990.78	4036.47	4412.89	4173.02	3980.72	5109.22	1.55556	1.01235	3.44444	10.2469
		187.014	4.24658	5.79452	3.9863	5.08219	21.2603	18.7808	257.205	267.219	262.479	7.93151	7.58904			137.753	14.7901	9.4321	13.3333	7.60494	10.8148	9.37037	9408.54	1.35802	0.82716	11.6543	13.7407
		53.4384	2.9863	3.89041	3.41096	4.17808	8.31507	6.42466	13.9452	13.4795	1.19178	5.49315	11.1096			42.7284	15.0741	13.716	14.6914	16.7037	10.5062	14.7778	9612.17	1.54321	0.975309	11.6914	14.8025
		14.7808	2.94521	3.28767	3.78082	3.60274	10.5479	8.35616	507.562	466.863	526.89	143.151	209.781			11.5679	1.46914	1.19753	1.09877	1.40741	4.50617	2.37037	7.46914	6.37037	7.59259	988.753	1371.8
		1	2.94521	3.34247	3.57534	5.71233	12.1918	8.42466	442.342	429.027	437.658	175.137	495.671			1	1.33333	1	1.20988	5.76543	6.2963	6.11111	36.3704	24.6296	22.0123	1282.48	2413
		Calibrator blend														Calibrator blend
		IL-1ß std curve														IL-1ß std curve
		Average	Conc (pg/ml)													Average	Conc (pg/ml)
		23525.3	7240													20634.6	7240
		8629.19	1810													7680.79	1810
		2547.23	452.5													2405.11	452.5
		620.726	113.125													609.012	113.125
		187.014	28.2812													137.753	28.2812
		53.4384	7.07031													42.7284	7.07031
		14.7808	1.76758													11.5679	1.76758
		1	0.441895													1	0.441895
	raw data (pg/ml)														raw data (pg/ml)
	pg/ml	1	2	3	4	5	6	7	8	9	10	11	12		pg/ml	1	2	3	4	5	6	7	8	9	10	11	12
	A								34.8758	35.7149	30.5617				A		2040.06	1952.13	1453.38	1561.43	1.98504	1812.11	2213.65		210.183
	B								21.1203	21.1849					B		1876.54	1549.07	1344.2	1388.45	1625.15	2.61898	2113.55		341.158
	C								43.2198	47.0277					C		1589.33	1760.68	1448.06	1427.26	1692.54	1369.08	2166.91		81.507		1.01887
	D						1.96539	1.97957	6.28935	7.46048					D		888.448	1063.51	831.05	920.991	863.405	817.91	1093.37				1.43898
	E						2.64052	2.27935	40.4025	42.0587	41.2799				E		2.31039	1.29118	2.02316		1.55076	1.29118	2334.65			1.71972	2.09952
	F								1.58624	1.53076			1.20245		F		2.3681	2.09952	2.29118	2.67704	1.49478	2.31039	2401.24			1.71972	2.31039
	G						1.12178		82.6443	75.6777	85.9605	21.7498	32.5929		G											184.662	258.192
	H						1.35188		71.4847	69.2234	70.7021	26.9225	80.6036		H								6.54004	4.21976	3.70997	240.868	468.893
	dilution corrected		3												dilution corrected		3
	pg/ml	1	2	3	4	5	6	7	8	9	10	11	12		pg/ml	1	2	3	4	5	6	7	8	9	10	11	12
	A		0	0	0	0	0	0	104.627	107.145	91.6852	0	0		A		6120.17	5856.4	4360.13	4684.28	5.95512	5436.33	6640.96	0	630.548	0	0
	B		0	0	0	0	0	0	63.361	63.5546	0	0	0		B		5629.63	4647.21	4032.6	4165.36	4875.44	7.85693	6340.64	0	1023.47	0	0
	C		0	0	0	0	0	0	129.659	141.083	0	0	0		C		4767.98	5282.05	4344.19	4281.77	5077.63	4107.25	6500.72	0	244.521	0	3.05662
	D		0	0	0	0	5.89616	5.9387	18.8681	22.3814	0	0	0		D		2665.34	3190.52	2493.15	2762.97	2590.21	2453.73	3280.11	0	0	0	4.31693
	E		0	0	0	0	7.92157	6.83804	121.207	126.176	123.84	0	0		E		6.93118	3.87354	6.06947	0	4.65228	3.87354	7003.94	0	0	5.15915	6.29857
	F		0	0	0	0	0	0	4.75873	4.59228	0	0	3.60734		F		7.1043	6.29857	6.87353	8.03113	4.48433	6.93118	7203.72	0	0	5.15915	6.93118
	G		0	0	0	0	3.36535	0	247.933	227.033	257.881	65.2493	97.7786		G		0	0	0	0	0	0	0	0	0	553.985	774.575
	H		0	0	0	0	4.05565	0	214.454	207.67	212.106	80.7674	241.811		H		0	0	0	0	0	0	19.6201	12.6593	11.1299	722.605	1406.68
															Percent inhibition
															pg/ml	1	2	3	4	5	6	7	8	9	10	11	12
															A		7.84212	11.814	34.3449	29.4638	99.9103	18.1393	0
															B		11.2135	26.7076	36.4007	34.3069	23.108	99.8761	0
															C		26.6546	18.7466	33.1738	34.1339	21.8912	36.8186	0
				Mock	ATP	LPS	LPS + ATP								D		18.7421	2.73127	23.9917	15.7657	21.0326	25.1936	0
			0hrs - 1	0	0	0	101.152								E		99.901	99.9447	99.9133	100	99.9336	99.9447	0
			0hrs - 2	0	0	0	63.4578								F		99.9014	99.9126	99.9046	99.8885	99.9377	99.9038	0
			0hrs - 3	0	0	0	135.371								G
			3 hrs - 1	0	0	5.91743	20.6247								H
			3 hrs - 2	0	0	7.37981	123.741		excluded due to technical error
			3 hrs - 3	0	0	0	4.6755
			18 hrs - 1	0	0	1.68268	244.282
			18 hrs - 2	0	0	2.02782	211.41
			18 hrs - 3	0	0	0	73.0084
			24hrs -1	0	0	5.15915	638.295
			24hrs -2	0	3.68677	6.61487	1090.63
			24hrs -3	0	0	1.80367	169.795
			Fig 4K shows 3 animals per group and SD on the average value on each timepoint.

## Sheet: IL6
Results - MSD											Date	2022-03-30
						plate 1														plate 1
	Detection	Il 1ß - IL 6 - TNF-a Sulfolabeled													Detection	Il 1ß - IL 6 - TNF-a Sulfolabeled
	Coating	Pre-coated													Coating	Pre-coated
												18h (3)	24h (3)			1	2	3	4	5	6	7	8	9	10	11	12
		1	2	3	4	5	6	7	8	9	10	11	12													24h (1)	24h (2)
	A	0h	Mock		ATP		LPS		LPS+ATP			Mock	Mock		A	Letx1	LPS and MCC950			LPS and CmpdA			LPS+trigger	Mock	24h (2)LPS+ATP	Mock	Mock
	B											Mock	Mock		B	Letx2									24h(1)LPS+ATP	Mock	Mock
	C											ATP	ATP		C	Letx3									24h (3) LPS+ATP	ATP	ATP
	D	3h										ATP	ATP		D	Flatox									EMPTY	ATP	ATP
	E											LPS	LPS		E	ATP									EMPTY	LPS	LPS
	F											LPS	LPS		F	Nig									EMPTY	LPS	LPS
	G	18h										LPS+ATP	LPS+ATP		G	OLD (FBS)	CTR			LPS+ ATP			LPS+Nigericine			LPS+ATP	LPS+ATP
pl1	H											LPS+ATP	LPS+ATP		H	New (FBS)	CTR			LPS + ATP			LPS+Nigericine			LPS+ATP	LPS+ATP
	Raw data														Raw data
		1	2	3	4	5	6	7	8	9	10	11	12			1	2	3	4	5	6	7	8	9	10	11	12
	A	1810242	196	224	186	227	6882	6744	3005	2476	2482	181	173		A	1745563	30131	29976	21532	31400	249766	39221	22059	193	17750	615	548
	B	396570	166	154	167	180	1418	1297	1183	1119	154	187	168		B	418691	35243	53986	17167	23302	26334	264946	19157	185	12456	631	373
	C	71708	184	165	149	183	2540	2501	2173	1815	156	232	178		C	88926	29599	26995	20226	22119	27254	32791	20636	187	17568	499	486
	D	18222	239	244	293	255	12227	10900	8308	8586	148	226	169		D	21697	356964	318162	291170	259246	221311	247024	260837	185	161	499	532
	E	5123	833	657	697	833	20356	16541	12281	12403	14789	7063	5462		E	4508	10187	8735	8894	8884	10080	6650	6194	196	146	34447	19234
	F	1772	236	237	264	265	2657	2500	1576	1563	154	7842	9055		F	1242	9293	8162	8392	7851	8309	8322	7005	196	163	34367	20049
	G	503	313	240	292	270	10150	7411	4333	4803	5694	4090	9518		G	470	179	161	159	186	209	164	154	173	187	15102	10601
	H	147	252	282	289	342	6451	6336	3650	3892	4467	5417	22592		H	166	216	163	161	193	195	176	209	189	204	22679	13793
	blank	147		Lod:	441										blank	166		Lod:	498
	Signal / noise	Il 1ß Sulfolabeled													Signal / noise	Il 1ß Sulfolabeled
		Il 1ß Biotynilated														Il 1ß Biotynilated
		1	2	3	4	5	6	7	8	9	10	11	12			1	2	3	4	5	6	7	8	9	10	11	12
		12314.6	1.33333	1.52381	1.26531	1.54422	46.8163	45.8776	20.4422	16.8435	16.8844	1.23129	1.17687			10515.4	181.512	180.578	129.711	189.157	1504.61	236.271	132.886	1.16265	106.928	3.70482	3.3012
		2697.76	1.12925	1.04762	1.13605	1.22449	9.64626	8.82313	8.04762	7.61224	1.04762	1.27211	1.14286			2522.23	212.307	325.217	103.416	140.373	158.639	1596.06	115.404	1.11446	75.0361	3.8012	2.24699
		487.81	1.2517	1.12245	1.01361	1.2449	17.2789	17.0136	14.7823	12.3469	1.06122	1.57823	1.21088			535.699	178.307	162.62	121.843	133.247	164.181	197.536	124.313	1.12651	105.831	3.00602	2.92771
		123.959	1.62585	1.65986	1.9932	1.73469	83.1769	74.1497	56.517	58.4082	1.0068	1.53741	1.14966			130.705	2150.39	1916.64	1754.04	1561.72	1333.2	1488.1	1571.31	1.11446	0.96988	3.00602	3.20482
		34.8503	5.66667	4.46939	4.7415	5.66667	138.476	112.524	83.5442	84.3741	100.605	48.0476	37.1565			27.1566	61.3675	52.6205	53.5783	53.5181	60.7229	40.0602	37.3133	1.18072	0.879518	207.512	115.867
		12.0544	1.60544	1.61224	1.79592	1.80272	18.0748	17.0068	10.7211	10.6327	1.04762	53.3469	61.5986			7.48193	55.9819	49.1687	50.5542	47.2952	50.0542	50.1325	42.1988	1.18072	0.981928	207.03	120.777
		3.42177	2.12925	1.63265	1.98639	1.83673	69.0476	50.415	29.4762	32.6735	38.7347	27.8231	64.7483			2.83133	1.07831	0.96988	0.957831	1.12048	1.25904	0.987952	0.927711	1.04217	1.12651	90.9759	63.8614
		1	1.71429	1.91837	1.96599	2.32653	43.8844	43.102	24.8299	26.4762	30.3878	36.8503	153.687			1	1.3012	0.981928	0.96988	1.16265	1.1747	1.06024	1.25904	1.13855	1.22892	136.62	83.0904
		Calibrator blend														Calibrator blend
		IL-1ß std curve														IL-1ß std curve
		Average	Conc (pg/ml)													Average	Conc (pg/ml)
		12314.6	20280													10515.4	20280
		2697.76	5070													2522.23	5070
		487.81	1267.5													535.699	1267.5
		123.959	316.875													130.705	316.875
		34.8503	79.2188													27.1566	79.2188
		12.0544	19.8047													7.48193	19.8047
		3.42177	4.95117													2.83133	4.95117
		1	1.23779													1	1.23779
	raw data (pg/ml)														raw data (pg/ml)
	pg/ml	1	2	3	4	5	6	7	8	9	10	11	12		pg/ml	1	2	3	4	5	6	7	8	9	10	11	12
	A		1.20997	1.48522	1.20997	1.48522	107.897	105.621	42.2772	33.6933	33.9294	1.07769	1.07769		A		463.264	461.191	341.605	480.944	3092.91	587.29	349.278	1.2419	286.2	7.63532	6.50972
	B					1.07769	17.204	15.4579	13.737	12.8871		1.20997			B		533.465	781.445	277.57	367.171	410.107	3264.74	307.014	1.04656	206.055	7.91973	3.5593
	C		1.20997			1.07769	34.8754	34.1657	29.0041	23.2476		1.62769	1.07769		C		455.889	419.458	322.558	349.996	423.19	499.902	328.602	1.04656	283.491	5.68055	5.40757
	D		1.62769	1.77313	2.22552	1.77313	200.471	177.292	132.494	137.323		1.48522			D		4299.07	3863.84	3560.35	3200.19	2769.72	3061.88	3218.21	1.04656		5.68055	6.23174
	E		8.96501	6.61289	6.99661	8.96501	340.612	274.93	201.235	203.527	244.735	110.933	83.7128		E		170.683	147.311	149.988	149.721	168.839	113.325	105.567	1.2419		522.612	308.232
	F		1.62769	1.62769	1.92136	1.92136	36.774	34.1657	19.6405	19.4175		124.367	145.462		F		156.391	138.164	141.939	133.023	140.592	140.592	119.106	1.2419		521.48	320.136
	G		2.38119	1.62769	2.22552	1.92136	164.301	117.012	64.5221	72.4675	87.4764	60.3224	153.352		G		1.04656			1.04656	1.44618				1.04656	246.69	177.25
	H		1.77313	2.0722	2.22552	2.69911	100.57	98.5513	52.9551	57.1226	66.7517	82.9609	378.801		H		1.44618			1.2419	1.2419	1.04656	1.44618	1.04656	1.2419	358.121	226.747
	dilution corrected		3												dilution corrected		3
	pg/ml	1	2	3	4	5	6	7	8	9	10	11	12		pg/ml	1	2	3	4	5	6	7	8	9	10	11	12
	A		3.62991	4.45565	3.62991	4.45565	323.691	316.864	126.832	101.08	101.788	3.23306	3.23306		A		1389.79	1383.57	1024.81	1442.83	9278.74	1761.87	1047.83	3.72571	858.6	22.906	19.5292
	B		0	0	0	3.23306	51.6119	46.3738	41.2111	38.6612	0	3.62991	0		B		1600.39	2344.33	832.709	1101.51	1230.32	9794.22	921.042	3.13967	618.165	23.7592	10.6779
	C		3.62991	0	0	3.23306	104.626	102.497	87.0124	69.7429	0	4.88308	3.23306		C		1367.67	1258.37	967.675	1049.99	1269.57	1499.71	985.806	3.13967	850.474	17.0417	16.2227
	D		4.88308	5.3194	6.67657	5.3194	601.414	531.876	397.482	411.969	0	4.45565	0		D		12897.2	11591.5	10681.1	9600.57	8309.17	9185.64	9654.63	3.13967	0	17.0417	18.6952
	E		26.895	19.8387	20.9898	26.895	1021.84	824.791	603.705	610.581	734.204	332.8	251.138		E		512.05	441.932	449.964	449.162	506.517	339.975	316.702	3.72571	0	1567.84	924.697
	F		4.88308	4.88308	5.76407	5.76407	110.322	102.497	58.9216	58.2524	0	373.102	436.386		F		469.172	414.493	425.816	399.068	421.776	421.776	357.319	3.72571	0	1564.44	960.409
	G		7.14358	4.88308	6.67657	5.76407	492.903	351.036	193.566	217.402	262.429	180.967	460.055		G		3.13967	0	0	3.13967	4.33854	0	0	0	3.13967	740.07	531.75
	H		5.3194	6.2166	6.67657	8.09733	301.709	295.654	158.865	171.368	200.255	248.883	1136.4		H		4.33854	0	0	3.72571	3.72571	3.13967	4.33854	3.13967	3.72571	1074.36	680.24

## Sheet: TNF
Results - MSD											Date	2022-03-30
						plate 1										Detection	Il 1ß - IL 6 - TNF-a Sulfolabeled
	Detection	Il 1ß - IL 6 - TNF-a Sulfolabeled														Coating	Pre-coated
	Coating	Pre-coated															1	2	3	4	5	6	7	8	9	10	11	12
												18h (3)	24h (3)														24h (1)	24h (2)
		1	2	3	4	5	6	7	8	9	10	11	12			A	Letx1	LPS and MCC950			LPS and CmpdA			LPS+trigger	Mock	24h (2)LPS+ATP	Mock	Mock
	A	0h	Mock		ATP		LPS		LPS+ATP			Mock	Mock			B	Letx2									24h(1)LPS+ATP	Mock	Mock
	B											Mock	Mock			C	Letx3									24h (3) LPS+ATP	ATP	ATP
	C											ATP	ATP			D	Flatox									EMPTY	ATP	ATP
	D	3h										ATP	ATP			E	ATP									EMPTY	LPS	LPS
	E											LPS	LPS			F	Nig									EMPTY	LPS	LPS
	F											LPS	LPS			G	OLD (FBS)	CTR			LPS+ ATP			LPS+Nigericine			LPS+ATP	LPS+ATP
	G	18h										LPS+ATP	LPS+ATP			H	New (FBS)	CTR			LPS + ATP			LPS+Nigericine			LPS+ATP	LPS+ATP
pl1	H											LPS+ATP	LPS+ATP
	Raw data															Raw data
		1	2	3	4	5	6	7	8	9	10	11	12				1	2	3	4	5	6	7	8	9	10	11	12
	A	925633	1416	1840	855	1119	43219	41555	19235	19748	17052	1327	825			A	1067650	1009041	1148589	952120	1355414	1351597	939084	853931	4209	88296	1161	1350
	B	260692	986	879	810	825	9192	9459	14813	14406	135	1329	742			B	274539	1114450	1209925	979870	958613	841112	1190912	951037	3861	50505	1139	1065
	C	80467	939	1156	856	1186	25186	26447	23265	22823	122	1207	839			C	70926	901603	1089148	995379	1017240	1135147	1017174	813369	3587	62688	977	828
	D	22745	1246	1177	880	969	51869	44671	42790	42520	136	1413	755			D	17594	1434970	1483658	1171293	1318758	1371056	1345339	1306905	3739	114	852	920
	E	5429	1284	1480	1038	1271	46279	48124	32790	32060	35441	32759	22514			E	4333	1169998	897676	824451	1121841	967320	982858	839669	3013	143	124153	77118
	F	1646	1111	1362	995	1230	18585	25727	11607	11480	134	34326	25997			F	1582	1223443	968441	1113982	1069632	1188470	1006945	993820	3303	144	109542	67147
	G	567	987	1077	943	922	59612	48901	32773	30820	37297	22425	31698			G	431	274	291	316	476	560	466	297	379	297	95155	51736
	H	124	959	1074	836	1167	35743	37549	24586	28819	29547	30082	54329			H	154	589	580	551	1614	1699	1759	1114	924	749	111751	63620
	blank	124		Lod:	372											blank	154		Lod:	462
	Signal / noise	Il 1ß Sulfolabeled														Signal / noise	Il 1ß Sulfolabeled
		Il 1ß Biotynilated															Il 1ß Biotynilated
		1	2	3	4	5	6	7	8	9	10	11	12				1	2	3	4	5	6	7	8	9	10	11	12
		7464.78	11.4194	14.8387	6.89516	9.02419	348.54	335.121	155.121	159.258	137.516	10.7016	6.65323				6932.79	6552.21	7458.37	6182.6	8801.39	8776.6	6097.95	5545.01	27.3312	573.351	7.53896	8.76623
		2102.35	7.95161	7.08871	6.53226	6.65323	74.129	76.2823	119.46	116.177	1.08871	10.7177	5.98387				1782.72	7236.69	7856.66	6362.79	6224.76	5461.77	7733.19	6175.56	25.0714	327.955	7.3961	6.91558
		648.927	7.57258	9.32258	6.90323	9.56452	203.113	213.282	187.621	184.056	0.983871	9.73387	6.76613				460.558	5854.56	7072.39	6463.5	6605.45	7371.08	6605.03	5281.62	23.2922	407.065	6.34416	5.37662
		183.427	10.0484	9.49194	7.09677	7.81452	418.298	360.25	345.081	342.903	1.09677	11.3952	6.08871				114.247	9317.99	9634.14	7605.8	8563.36	8902.96	8735.97	8486.4	24.2792	0.74026	5.53247	5.97403
		43.7823	10.3548	11.9355	8.37097	10.25	373.218	388.097	264.435	258.548	285.815	264.185	181.565				28.1364	7597.39	5829.06	5353.58	7284.68	6281.3	6382.19	5452.4	19.5649	0.928571	806.188	500.766
		13.2742	8.95968	10.9839	8.02419	9.91935	149.879	207.476	93.6048	92.5806	1.08065	276.823	209.653				10.2727	7944.44	6288.58	7233.65	6945.66	7717.34	6538.6	6453.38	21.4481	0.935065	711.312	436.019
		4.57258	7.95968	8.68548	7.60484	7.43548	480.742	394.363	264.298	248.548	300.782	180.847	255.629				2.7987	1.77922	1.88961	2.05195	3.09091	3.63636	3.02597	1.92857	2.46104	1.92857	617.89	335.948
		1	7.73387	8.66129	6.74194	9.41129	288.25	302.815	198.274	232.411	238.282	242.597	438.137				1	3.82468	3.76623	3.57792	10.4805	11.0325	11.4221	7.23377	6	4.86364	725.656	413.117
		Calibrator blend															Calibrator blend
		IL-1ß std curve															IL-1ß std curve
		Average	Conc (pg/ml)														Average	Conc (pg/ml)
		7464.78	2512														6932.79	2512
		2102.35	628														1782.72	628
		648.927	157														460.558	157
		183.427	39.25														114.247	39.25
		43.7823	9.8125														28.1364	9.8125
		13.2742	2.45312														10.2727	2.45312
		4.57258	0.613281														2.7987	0.613281
		1	0.15332														1	0.15332
	raw data (pg/ml)															raw data (pg/ml)
	pg/ml	1	2	3	4	5	6	7	8	9	10	11	12			pg/ml	1	2	3	4	5	6	7	8	9	10	11	12
	A		1.99674	2.72585	1.07001	1.49525	83.1827	79.8344	35.659	36.6714	31.4276	1.84911	1.0304			A		2350.72	2682.92	2215.73	3178.4	3169.22	2184.84	1983.56	8.49278	202.151	1.95284	2.35747
	B		1.29083	1.1098	0.990967	1.0304	16.3532	16.8709	27.1192	26.3316	0.0680953	1.84911	0.893253			B		2601.48	2829.47	2281.51	2231.13	1953.33	2784	2213.18	7.74332	114.978	1.92202	1.76866
	C		1.20999	1.55716	1.07001	1.61931	47.2851	49.7709	43.5177	42.6687	0.057121	1.64008	1.05018			C		2096.18	2541.2	2318.29	2370.21	2650.84	2370.02	1887.9	7.13263	143.09	1.5864	1.31718
	D		1.70254	1.59857	1.1098	1.25034	100.748	86.1377	82.3324	81.7825	0.0680953	1.99674	0.912692			D		3369.98	3487.47	2737.11	3090.32	3216.04	3154.19	3061.85	7.4716	0.0860361	1.34681	1.49606
	E		1.78616	2.10278	1.37222	1.76522	89.3749	93.1229	62.3003	60.8474	67.5839	62.2511	42.0626			E		2734.02	2086.9	1914.03	2619.11	2251.75	2288.59	1949.91	5.88587	0.124405	284.767	176.373
	F		1.49525	1.91226	1.29083	1.6817	34.407	48.3568	20.9577	20.7207	0.0680953	65.3593	48.893			F		2861.79	2254.41	2600.35	2494.75	2778.14	2345.74	2314.6	6.49083	0.124405	251.094	153.357
	G		1.29083	1.4336	1.20999	1.1698	116.623	94.7105	62.2757	58.3885	71.2997	41.8687	60.1338			G		0.325775	0.350139	0.399738	0.661479	0.798871	0.634454	0.350139	0.501975	0.350139	217.947	117.786
	H		1.23015	1.4336	1.0304	1.57785	68.2025	71.796	46.1171	54.4395	55.8852	56.9399	105.768			H		0.854778	0.854778	0.798871	2.89593	3.05597	3.18448	1.86053	1.49606	1.17016	256.204	145.222
	dilution corrected		3													dilution corrected		3
	pg/ml	1	2	3	4	5	6	7	8	9	10	11	12			pg/ml	1	2	3	4	5	6	7	8	9	10	11	12
	A		5.99023	8.17756	3.21004	4.48575	249.548	239.503	106.977	110.014	94.2829	5.54734	3.09119			A		7052.15	8048.75	6647.19	9535.21	9507.66	6554.51	5950.67	25.4783	606.452	5.85853	7.0724
	B		3.87248	3.3294	2.9729	3.09119	49.0595	50.6128	81.3577	78.9948	0.204286	5.54734	2.67976			B		7804.45	8488.42	6844.52	6693.38	5859.98	8351.99	6639.53	23.23	344.934	5.76607	5.30599
	C		3.62998	4.67148	3.21004	4.85794	141.855	149.313	130.553	128.006	0.171363	4.92025	3.15055			C		6288.55	7623.6	6954.88	7110.62	7952.51	7110.07	5663.71	21.3979	429.269	4.75919	3.95153
	D		5.10763	4.79571	3.3294	3.75101	302.245	258.413	246.997	245.347	0.204286	5.99023	2.73808			D		10109.9	10462.4	8211.34	9270.97	9648.12	9462.57	9185.56	22.4148	0.258108	4.04044	4.48818
	E		5.35849	6.30834	4.11665	5.29567	268.125	279.369	186.901	182.542	202.752	186.753	126.188			E		8202.07	6260.7	5742.1	7857.32	6755.24	6865.77	5849.74	17.6576	0.373214	854.3	529.12
	F		4.48575	5.73678	3.87248	5.0451	103.221	145.07	62.873	62.1622	0.204286	196.078	146.679			F		8585.37	6763.24	7801.04	7484.26	8334.43	7037.23	6943.81	19.4725	0.373214	753.282	460.072
	G		3.87248	4.30079	3.62998	3.50939	349.87	284.131	186.827	175.165	213.899	125.606	180.401			G		0.977326	1.05042	1.19921	1.98444	2.39661	1.90336	1.05042	1.50592	1.05042	653.841	353.359
	H		3.69044	4.30079	3.09119	4.73355	204.607	215.388	138.351	163.319	167.656	170.82	317.305			H		2.56433	2.56433	2.39661	8.68779	9.16791	9.55345	5.58159	4.48818	3.51047	768.612	435.665
