# Supplementary material for: Navigating from cellular phenotypic screen to clinical candidate: selective targeting of the NLRP3 inflammasome
Source: EMBO Mol Med. 2024 Dec 9;17(1):54–84. doi: 10.1038/s44321-024-00181-4 (PMC11730736; doi:10.1038/s44321-024-00181-4)
Supplement: Supplementary file 7 — Source data Fig. 5 [file 44321_2024_181_MOESM7_ESM.zip]

Archive with 11 entries (11 files):
- Fig 5B-C.xlsx
- Fig 5D.xlsx
- Fig 5E.xlsx
- Fig 5F.xlsx
- Fig 5G.xlsx
- Fig 5H.xlsx
- Fig 5I.xlsx
- Fig 5J.xlsx
- Fig 5K.xlsx
- Fig 5L.xlsx
- Fig 5A.xlsx
