# Supplementary material for: Navigating from cellular phenotypic screen to clinical candidate: selective targeting of the NLRP3 inflammasome
Source: EMBO Mol Med. 2024 Dec 9;17(1):54–84. doi: 10.1038/s44321-024-00181-4 (PMC11730736; doi:10.1038/s44321-024-00181-4)
Supplement: Supplementary file 7 — Source data Fig. 5 [file 44321_2024_181_MOESM7_ESM.zip › Fig 5B-C.xlsx]

## Sheet: analysis
Results - Elisa mouse IL-1ß											Date	17.03.2021
Plate 1
	Detection	Il 1ß
		1	2	3	4	5	6	7	8	9	10	11	12
	A	400 pg/ml	400 pg/ml	Group A_1	Group A_1	Group B_1	Group B_1	Group C_1	Group C_1	Group D_1	Group D_1	Group E_1	Group E_1
	B	200 pg/ml	200 pg/ml	Group A_2	Group A_2	Group B_2	Group B_2	Group C_2	Group C_2	Group D_2	Group D_2	Group E_2	Group E_2
	C	100 pg/ml	100 pg/ml	Group A_3	Group A_3	Group B_3	Group B_3	Group C_3	Group C_3	Group D_3	Group D_3	Group E_3	Group E_3
	D	50 pg/ml	50 pg/ml	Group A_4	Group A_4	Group B_4	Group B_4	Group C_4	Group C_4	Group D_4	Group D_4	Group E_4	Group E_4
	E	25 pg/ml	25 pg/ml	Group A_5	Group A_5	Group B_5	Group B_5	Group C_5	Group C_5	Group D_5	Group D_5	Group E_5	Group E_5
	F	12.5 pg/ml	12.5 pg/ml	Group A_6	Group A_6	Group B_6	Group B_6	Group C_6	Group C_6	Group D_6	Group D_6	Group E_6	Group E_6
	G	6.25 pg/ml	6.25 pg/ml	Group A_7	Group A_7	Group B_7	Group B_7	Group C_7	Group C_7	Group D_7	Group D_7	Group E_7	Group E_7
	H	blank	Post Ctr	Group A_8	Group A_8	Group B_8	Group B_8	Group C_8	Group C_8	Group D_8	Group D_8	Group E_8	Group E_8
				1/4	1/4	1/4	1/4	1/4	1/4	1/4	1/4	1/4	1/4
		Il 1ß
		1	2	3	4	5	6	7	8	9	10	11	12
	A	1.254	1.28	0.233	0.232	0.107	0.116	0.133	0.125	0.204	0.212	0.323	0.316
	B	0.697	0.744	0.34	0.341	0.088	0.089	0.113	0.117	0.16	0.158	0.53	0.498
	C	0.428	0.417	0.191	0.198	0.134	0.142	0.174	0.165	0.192	0.191	0.296	0.286
	D	0.238	0.232	0.25	0.251	0.125	0.128	0.152	0.049	0.245	0.244	0.361	0.367
	E	0.139	0.147	0.416	0.424	0.119	0.119	0.106	0.098	0.136	0.051	0.156	0.156
	F	0.097	0.092	0.273	0.274	0.068	0.062	0.098	0.048	0.169	0.164	0.406	0.054
	G	0.078	0.074	0.23	0.225	0.143	0.107	0.122	0.151	0.216	0.202	0.262	0.254
	H	0.054	0.332	0.213	0.219	0.114	0.13	0.098	0.113	0.23	0.226	0.161	0.152
		0.054
	Blank Corrected
		Il 1ß
		1	2	3	4	5	6	7	8	9	10	11	12
		1.2	1.226	0.179	0.178	0.053	0.062	0.079	0.071	0.15	0.158	0.269	0.262
		0.643	0.69	0.286	0.287	0.034	0.035	0.059	0.063	0.106	0.104	0.476	0.444
		0.374	0.363	0.137	0.144	0.08	0.088	0.12	0.111	0.138	0.137	0.242	0.232
		0.184	0.178	0.196	0.197	0.071	0.074	0.098	-0.005	0.191	0.19	0.307	0.313
		0.085	0.093	0.362	0.37	0.065	0.065	0.052	0.044	0.082	-0.003	0.102	0.102
		0.043	0.038	0.219	0.22	0.014	0.008	0.044	-0.006	0.115	0.11	0.352	0
		0.024	0.02	0.176	0.171	0.089	0.053	0.068	0.097	0.162	0.148	0.208	0.2
		0	0.278	0.159	0.165	0.06	0.076	0.044	0.059	0.176	0.172	0.107	0.098
											accepted range
		Average	Conc (pg/ml)						Positive controle:		78	131	pg/ml
		1.213	400
		0.6665	200						Value:				pg/ml
		0.3685	100
		0.181	50
		0.089	25
		0.0405	12.5
		0.022	6.25
		0	0
	raw values
		1	2	3	4	5	6	7	8	9	10	11	12
	A			48.1249	47.8496	14.9088	17.1614	21.4779	19.4371	40.2061	42.3765	73.5278	71.5103
	B			78.4554	78.7464	10.2411	10.4834	16.4078	17.4131	28.478	27.9539	136.048	126.036
	C			36.7032	38.5856	21.7341	23.7928	32.1694	29.7918	36.9716	36.7032	65.7834	62.9412
	D			52.8306	53.1088	19.4371	20.2005	26.3869	1.24871	51.4419	51.1646	84.5958	86.361
	E			100.95	103.361	17.9174	17.9174	14.6601	12.6818	22.2474	1.67406	27.4307	27.4307
	F			59.2679	59.5496	5.49264	4.11403	12.6818	1.03929	30.8465	29.5286	97.9478	2.32497
	G			47.2993	45.9265	24.0511	14.9088	18.676	26.1265	43.4658	39.6652	56.1793	53.9444
	H			42.6485	44.2845	16.6587	20.7107	12.6818	16.4078	47.2993	46.2007	28.7403	26.3869
				4	4	4	4	4	4	4	4	4	4
	dilution corrected
		1	2	3	4	5	6	7	8	9	10	11	12
	A			192.5	191.398	59.6353	68.6454	85.9116	77.7482	160.824	169.506	294.111	286.041
	B			313.821	314.986	40.9642	41.9336	65.6313	69.6524	113.912	111.816	544.191	504.145
	C			146.813	154.342	86.9366	95.171	128.678	119.167	147.886	146.813	263.134	251.765
	D			211.322	212.435	77.7482	80.8018	105.548	4.99484	205.767	204.658	338.383	345.444
	E			403.8	413.443	71.6698	71.6698	58.6403	50.7273	88.9894	6.69626	109.723	109.723
	F			237.072	238.198	21.9706	16.4561	50.7273	4.15714	123.386	118.114	391.791	9.29988
	G			189.197	183.706	96.2046	59.6353	74.7041	104.506	173.863	158.661	224.717	215.778
	H			170.594	177.138	66.6349	82.8427	50.7273	65.6313	189.197	184.803	114.961	105.548

## Sheet: summary
	Results - MSD							17.03.2021
			Il-1ß (pg/ml)				Group Average (pg/ml) - 4 hr
	nr	Treatment group	1/4	1/4	Average	% CV
	1	PEG	192.5	191.398	191.949	0.405775	271.798	LPS: non-responder
	2	PEG	313.821	314.986	314.404	0.261853
	3	PEG	146.813	154.342	150.578	3.53591		LPS: non-responder
	4	PEG	211.322	212.435	211.879	0.371392
	5	PEG	403.8	413.443	408.622	1.66875
	6	PEG	237.072	238.198	237.635	0.335267
	7	PEG	189.197	183.706	186.452	2.08255
	8	PEG	170.594	177.138	173.866	2.66136		LPS: non-responder
	9	MCC950	59.6353	68.6454	64.1404	9.93301	70.3878					76.4015	74.1029	100
	10	MCC950	40.9642	41.9336	41.4489	1.65369						84.7501
	11	MCC950	86.9366	95.171	91.0538	6.39473						66.4995
	12	MCC950	77.7482	80.8018	79.275	2.7237						70.8331
	13	MCC950	71.6698	71.6698	71.6698	0						73.6313
	14	MCC950	21.9706	16.4561	19.2133	20.2947		LPS: non-responder				92.931
	15	MCC950	96.2046	59.6353	77.92	33.1858		LPS: non-responder				71.3317
	16	MCC950	66.6349	82.8427	74.7388	15.3343						72.5021
	17	50 mpk	85.9116	77.7482	81.8299	7.05412	79.0171					69.8931	70.928	94.319	95.7155
	18	50 mpk	65.6313	69.6524	67.6419	4.20349						75.1132		101.363
	19	50 mpk	128.678	119.167	123.922	5.42668						54.4065		73.4202
	20	50 mpk	105.548	4.99484	105.548	#DIV/0!		no duplicate				61.1669		82.5432
	21	50 mpk	58.6403	50.7273	54.6838	10.2322						79.8807		107.797
	22	50 mpk	50.7273	4.15714	50.7273	#DIV/0!		no duplicate				81.3364		109.761
	23	50 mpk	74.7041	104.506	89.605	23.5177						67.0325		90.4587
	24	50 mpk	50.7273	65.6313	58.1793	18.1142						78.5947		106.061
	25	16.7 mpk	160.824	169.506	165.165	3.71674	149.199					39.2324	45.1066	52.9432	60.8703
	26	16.7 mpk	113.912	111.816	112.864	1.31331						58.4751		78.9107
	27	16.7 mpk	147.886	146.813	147.35	0.515154						45.7871		61.7886
	28	16.7 mpk	205.767	204.658	205.213	0.382171						24.498		33.0595
	29	16.7 mpk	88.9894	6.69626	88.9894	#DIV/0!		no duplicate				67.259		90.7643
	30	16.7 mpk	123.386	118.114	120.75	3.08698						55.5736		74.9951
	31	16.7 mpk	173.863	158.661	166.262	6.46541						38.8289		52.3986
	32	16.7 mpk	189.197	184.803	187	1.66165						31.1989		42.1022
	33	5.6 mpk	294.111	286.041	290.076	1.96723	280.703					-6.72486	1.20117	-9.07502	1.62095
	34	5.6 mpk	544.191	504.145	524.168	5.4023		matrix?				-92.852		-125.301
	35	5.6 mpk	263.134	251.765	257.449	3.12256						5.27927		7.12424
	36	5.6 mpk	338.383	345.444	341.914	1.46016						-25.7969		-34.8122
	37	5.6 mpk	109.723	109.723	109.723	0						59.6307		80.4702
	38	5.6 mpk	391.791	9.29988	391.791	#DIV/0!		no duplicate				-44.1478		-59.5763
	39	5.6 mpk	224.717	215.778	220.247	2.87004						18.9666		25.5949
	40	5.6 mpk	114.961	105.548	110.254	6.03748		LPS: non-responder				59.4352		80.2062
					cut off	25	%
	Remarks/Conclusion:
	NR: Non-responder to LPS
	The Data shown in Fig 5B are the values in column F log transformed.
	Fig 5C is the normalized values in colunm O.
	Both are highlighted in yellow.
	SEM is used.
