# Supplementary material for: Navigating from cellular phenotypic screen to clinical candidate: selective targeting of the NLRP3 inflammasome
Source: EMBO Mol Med. 2024 Dec 9;17(1):54–84. doi: 10.1038/s44321-024-00181-4 (PMC11730736; doi:10.1038/s44321-024-00181-4)
Supplement: Supplementary file 7 — Source data Fig. 5 [file 44321_2024_181_MOESM7_ESM.zip › Fig 5D.xlsx]

## Sheet: rep 1
Vessel Name: Plate 2_M1_LPS+Nig_960
Metric: Phase Object Confluence (%)
Cell Type:
Passage: 0
Notes:
Analysis: Dhruv BMDMs
Date Time	Elapsed	B1	D1	F1	H1	A2	B2	C2	D2	E2	F2	G2	H2	A3	B3	C3	D3	E3	F3	G3	H3	A4	B4	C4	D4	E4	F4	G4	H4	A5	B5	C5	D5	E5	F5	G5	H5	A6	B6	C6	D6	E6	F6	G6	H6	A7	B7	C7	D7
2022-06-29 10:46:00	0	18.1946	20.5258	26.9759	15.1257	64.1097	74.4397	73.3623	76.5726	72.9037	74.9934	75.5831	60.9389	63.6259	75.7441	71.1857	71.2528	74.5354	74.4499	72.2581	49.6871	68.2685	74.7085	78.7197	74.8714	76.2018	74.7125	62.4785	48.4988	68.633	77.9749	74.9571	81.3487	73.8971	73.4424	64.5705	48.7282	73.6126	79.9498	80.8517	79.4756	78.0418	76.6476	62.3612	44.2864	72.0187	81.2324	80.9406	83.133
		69.2747	74.9675	73.9485	68.261
Vessel Name: Plate 2_M1_LPS+Nig_960
Metric: Green Object Count (Per Image)
Cell Type:
Passage: 0
Notes:
Analysis: Dhruv BMDMs
Date Time	Elapsed	B1	D1	F1	H1	A2	B2	C2	D2	E2	F2	G2	H2	A3	B3	C3	D3	E3	F3	G3	H3	A4	B4	C4	D4	E4	F4	G4	H4	A5	B5	C5	D5	E5	F5	G5	H5	A6	B6	C6	D6	E6	F6	G6	H6	A7	B7	C7	D7
2022-06-29 10:46:00	0	2886	2901	2866	2304.5	138.5	158	158	162.5	640.5	848.5	140.5	104.5	116	150.5	172.5	168	1433.5	1734	110.5	280.5	105.5	133	198.5	192.5	1750.5	1795.5	107	74.5	121.5	149	200	235	1954.5	1938	117	87	131.5	134.5	443	421.5	2059	2070	123	107	141	175	993.5	996.5
2022-06-29 11:16:00	0.5	2906.5	2917.5	2885	2303.5	153.5	175	185	183	989	1138.5	151	117	133	166.5	199	227	1680.5	1934.5	127	953.5	115	157.5	397	383.5	1948	1979	130.5	82.5	145	184	553	490	2120	2111.5	157.5	113.5	595	343.5	959.5	914	2235	2242	145.5	125	979	842.5	1542	1563
2022-06-29 11:46:00	1	2926	2940	2898.5	2317	173.5	204.5	213	205.5	1106	1292	167.5	129.5	149.5	195	287	298.5	1735	2014	146.5	1600	119.5	197	650	613	2029.5	2053.5	156	96	196	277.5	827	979.5	2161	2184	290.5	201	823	889.5	1274	1372.5	2290.5	2313.5	168	141.5	1913	1981	1687.5	1731.5
2022-06-29 12:16:00	1.5	2937	2943.5	2908	2326	197	238.5	249.5	232.5	1141.5	1319.5	177.5	140	175.5	229	323.5	329.5	1776.5	2056.5	162	1636.5	121	232	683	641.5	2064	2083.5	190	113	228	318.5	869	1017.5	2192	2215	346	235.5	894	970	1316.5	1412	2325	2346.5	183.5	148	2009	2058.5	1727	1760.5
2022-06-29 12:46:00	2	2942	2952	2902.5	2331.5	260	300	301.5	282	1180.5	1362	199	168.5	211.5	286.5	367	379	1813.5	2089	191.5	1654	124	276	719	686	2107	2126	230	137	259.5	380.5	907.5	1049	2229	2246	397.5	278	943.5	1049.5	1373.5	1433.5	2360.5	2387.5	200	165.5	2046.5	2105.5	1756	1796.5
normalization to confluency
		Triton
	Elapsed	WT	MWS	FCAS	NOMID	A2	B2	C2	D2	E2	F2	G2	H2	A3	B3	C3	D3	E3	F3	G3	H3	A4	B4	C4	D4	E4	F4	G4	H4	A5	B5	C5	D5	E5	F5	G5	H5	A6	B6	C6	D6	E6	F6	G6	H6	A7	B7	C7	D7
	0	41.6602	38.6968	38.7567	33.7601	2.16036	2.12252	2.15369	2.12217	8.78557	11.3143	1.85888	1.71483	1.82316	1.98695	2.42324	2.3578	19.2325	23.2908	1.52924	5.64533	1.54537	1.78025	2.52161	2.57107	22.9719	24.0321	1.71259	1.53612	1.77029	1.91087	2.66819	2.8888	26.4489	26.388	1.81197	1.78541	1.78638	1.68231	5.47917	5.30351	26.3833	27.0067	1.97238	2.41609	1.95783	2.15431	12.2744	11.9868
	0.5	41.9562	38.9169	39.0136	33.7455	2.39433	2.3509	2.52173	2.38989	13.5658	15.1813	1.9978	1.91995	2.09034	2.19819	2.7955	3.18584	22.5463	25.9839	1.75759	19.1901	1.68453	2.10819	5.04321	5.12211	25.5637	26.4882	2.08872	1.70107	2.11269	2.35973	7.37755	6.02345	28.6885	28.7504	2.4392	2.32925	8.08285	4.29645	11.8674	11.5004	28.6385	29.2508	2.33318	2.82254	13.5937	10.3715	19.051	18.8012
	1	42.2377	39.217	39.1962	33.9432	2.7063	2.74719	2.9034	2.68373	15.1707	17.2282	2.2161	2.12508	2.34967	2.57446	4.03171	4.18931	23.2775	27.0517	2.02746	32.2015	1.75044	2.63691	8.25715	8.18737	26.6332	27.4853	2.49686	1.97943	2.85577	3.55884	11.033	12.0408	29.2434	29.7376	4.49896	4.12492	11.1801	11.1257	15.7572	17.2694	29.3496	30.1836	2.69398	3.19511	26.5626	24.3868	20.8486	20.8281
	1.5	42.3964	39.2637	39.3247	34.0751	3.07286	3.20394	3.40093	3.03633	15.6577	17.5949	2.34841	2.29738	2.75831	3.02334	4.54445	4.62438	23.8343	27.6226	2.24196	32.9361	1.77241	3.1054	8.67635	8.56802	27.086	27.8869	3.04105	2.32996	3.32202	4.08465	11.5933	12.5079	29.6629	30.1597	5.35849	4.83293	12.1447	12.1326	16.2829	17.7665	29.7917	30.6141	2.94254	3.34189	27.8955	25.3409	21.3366	21.1769
	2	42.4686	39.3771	39.2503	34.1556	4.05555	4.03011	4.10974	3.68278	16.1926	18.1616	2.63286	2.76506	3.32412	3.78247	5.15553	5.31909	24.3307	28.0591	2.65022	33.2883	1.81636	3.69436	9.13367	9.16237	27.6503	28.4557	3.68127	2.82481	3.78098	4.87978	12.1069	12.8951	30.1636	30.5818	6.15606	5.70512	12.8171	13.127	16.9879	18.037	30.2466	31.1491	3.20712	3.73704	28.4162	25.9195	21.6949	21.61
% cell death to triton within each cell line
	0					5.08696	4.99787	5.46941	5.38935	22.3834	28.8261	5.44238	5.02064	4.29295	4.67864	6.15393	5.98776	48.9996	59.3393	4.47727	16.5282	3.63885	4.19192	6.40374	6.52937	58.5267	61.2279	5.01408	4.49742	4.16846	4.49949	6.776	7.33624	67.3853	67.2301	5.30505	5.22729	4.20635	3.96129	13.9146	13.4685	67.2181	68.8065	5.77469	7.07377	4.61005	5.07272	31.1715	30.4411
	0.5					5.63789	5.53561	6.40406	6.06924	34.5624	38.6783	5.84911	5.62119	4.92209	5.17603	7.09932	8.0906	57.4425	66.2006	5.14582	56.1842	3.96652	4.96412	12.8075	13.0079	65.1299	67.4853	6.1153	4.98036	4.9747	5.55642	18.7356	15.2968	73.0913	73.2489	7.14141	6.81951	19.0325	10.1168	30.1379	29.2058	72.9638	74.5237	6.83103	8.26375	32.0088	24.4215	48.381	47.7466
	1					6.37247	6.46876	7.37332	6.81545	38.6512	43.8932	6.48825	6.22175	5.53273	6.06202	10.2387	10.639	59.3054	68.9211	5.93593	94.2787	4.12173	6.20909	20.9694	20.7922	67.8548	70.0259	7.31024	5.79533	6.72443	8.37992	28.0188	30.5781	74.5048	75.764	13.1719	12.0768	26.3257	26.1975	40.0163	43.8566	74.7756	76.9003	7.88738	9.35457	62.5463	57.4232	52.9461	52.8939
	1.5					7.2356	7.54425	8.63682	7.71091	39.8918	44.8274	6.87561	6.72621	6.49494	7.11899	11.5409	11.7438	60.7239	70.3755	6.56396	96.4294	4.17347	7.31223	22.034	21.7589	69.0083	71.0489	8.9035	6.82158	7.82229	9.61804	29.4417	31.7644	75.5736	76.8394	15.6884	14.1497	28.5968	28.5684	41.3512	45.1188	75.9019	77.9973	8.61508	9.78428	65.6851	59.6697	54.1854	53.7798
	2					9.54952	9.48962	10.4369	9.35259	41.2547	46.2713	7.70843	8.09548	7.82724	8.90651	13.0927	13.5081	61.9886	71.4877	7.75925	97.4606	4.27694	8.69903	23.1954	23.2683	70.446	72.4982	10.7779	8.27042	8.903	11.4903	30.7461	32.7477	76.8493	77.9148	18.0236	16.7033	30.1802	30.9099	43.1416	45.8058	77.0608	79.3601	9.38973	10.9412	66.9111	61.032	55.0953	54.8796
% inhibition to no compound control
	2					88.7501	88.8206	81.779	83.672	49.6495	43.5269	91.7481	91.3338	90.779	89.5076	77.1424	76.4172	24.3442	12.7508	91.6937	-4.33193	94.9615	89.752	59.5049	59.3776	14.0222	11.5176	88.4622	91.1465	89.5117	86.4637	46.3227	42.8282	6.20717	4.90671	80.7057	82.1191	64.4459	63.5862	24.6823	20.0311	5.94895	3.14276	89.9483	88.2874	21.1744	28.1004	3.81321	4.18993
																					no compound
plate layout		1	2	3	4	5	6	7	8	9	10	11	12				1	2	3	4	5	6	7	8	9	10	11	12
	A		88.7501	90.779	94.9615	89.5117	64.4459	21.1744	9.16685	9.66649	-0.169318	-0.180969	93.5155			A		100	33.3333	11.1111	3.7037	1.23457	0.411523	0.137174	0.0457247	0.0152416	0	Mock	WT
	B		88.8206	89.5076	89.752	86.4637	63.5862	28.1004	6.01462	2.25808	-2.09286	0.180969	93.3379			B
	C		81.779	77.1424	59.5049	46.3227	24.6823	3.81321	-0.367268	-0.932754	-2.04914	3.77026	89.1183			C													MWS
	D		83.672	76.4172	59.3776	42.8282	20.0311	4.18993	-11.6146	-8.7736	-6.14378	-3.77026	88.7609			D
	E		49.6495	24.3442	14.0222	6.20717	5.94895	-5.98577	0.412577	-3.56077	-4.26283	4.03193	78.4805			E													FCAS
	F		43.5269	12.7508	11.5176	4.90671	3.14276	2.35851	-1.97567	7.11603	-1.35602	-4.03193	74.5746			F
	G		91.7481	91.6937	88.4622	80.7057	89.9483	18.2566	-2.12203	-8.30101	-17.6192	-10.2413	94.2257			G													NOMID
	H		91.3338	-4.33193	91.1465	82.1191	88.2874	23.9057	-0.457805	4.44305	9.43254	10.2413	94.1105			H
																		LPS or LPS+Nig										Mock
			100	33.3333	11.1111	3.7037	1.23457	0.411523	0.137174	0.0457247	0.0152416
			WT BMDM		MWS BMDM
			1	2	1	2
			88.7501	88.8206	81.779	83.672
			90.779	89.5076	77.1424	76.4172
			94.9615	89.752	59.5049	59.3776
			89.5117	86.4637	46.3227	42.8282
			64.4459	63.5862	24.6823	20.0311
			21.1744	28.1004	3.81321	4.18993
			9.16685	6.01462	-0.367268	-11.6146
			9.66649	2.25808	-0.932754	-8.7736
			-0.169318	-2.09286	-2.04914	-6.14378
[truncated: 44 more columns]

## Sheet: rep 2
Vessel Name: Plate 4_M2_LPS+Nig_960
Metric: Phase Object Confluence (%)
Cell Type:
Passage: 0
Notes:
Analysis: Dhruv BMDMs
Date Time	Elapsed	B1	D1	F1	H1	A2	B2	C2	D2	E2	F2	G2	H2	A3	B3	C3	D3	E3	F3	G3	H3	A4	B4	C4	D4	E4	F4	G4	H4	A5	B5	C5	D5	E5	F5	G5	H5	A6	B6	C6	D6	E6	F6	G6	H6	A7	B7	C7	D7
2022-06-29 10:46:00	0	21.6741	16.3466	17.5834	25.4233	69.524	73.6295	70.2484	67.0265	68.0684	69.2921	78.2361	67.5394	67.3957	70.3161	66.7809	66.757	70.8624	71.4709	71.7527	64.9266	73.5868	73.2048	68.4654	65.483	69.5482	69.4862	78.1099	56.2484	69.2626	70.6826	63.8927	64.4868	71.9504	69.8364	76.7474	69.1276	63.4502	74.8034	71.5559	71.4385	72.2299	75.3352	76.0681	70.3081	69.6219	73.4217	72.2836	72.9255
		71.5768	68.6375	68.6802	72.8878
Vessel Name: Plate 4_M2_LPS+Nig_960
Metric: Green Object Count (Per Image)
Cell Type:
Passage: 0
Notes:
Analysis: Dhruv BMDMs
Date Time	Elapsed	B1	D1	F1	H1	A2	B2	C2	D2	E2	F2	G2	H2	A3	B3	C3	D3	E3	F3	G3	H3	A4	B4	C4	D4	E4	F4	G4	H4	A5	B5	C5	D5	E5	F5	G5	H5	A6	B6	C6	D6	E6	F6	G6	H6	A7	B7	C7	D7
2022-06-29 10:46:00	0	3311	2760.5	2278	2716	159.5	175	183	167	734.5	609	178.5	172	142	154	161.5	164.5	1389	1435	201.5	143.5	132.5	148.5	188.5	171	1477.5	1393	184.5	124.5	144	165.5	293	216	1600.5	1497	179	143	165.5	169	579.5	486.5	1736.5	1667.5	233.5	171	166.5	229	1090	991.5
2022-06-29 11:16:00	0.5	2	1195.5	2301.5	2735.5	0	201.5	209	163	941	866.5	205.5	197.5	0	0	191.5	223	1493	1641.5	231.5	170	0	0	426.5	390.5	1583	1488.5	227	135	183.5	222	653.5	693.5	1683.5	1614	264.5	220.5	479	595.5	1104	1060.5	1860	1773.5	758	772.5	1260.5	1402	1446.5	1394.5
2022-06-29 11:46:00	1	3327.5	2786.5	2306	2735	202.5	236.5	230.5	205	1002.5	939.5	237.5	214.5	193	205	225.5	255.5	1523.5	1680	265.5	194	173.5	201	494.5	436.5	1605	1513.5	259	147	222.5	270.5	728.5	735.5	1696	1636.5	340.5	278	635.5	787.5	1166.5	1112	1885	1804	984	855.5	1582.5	1684	1486	1426
2022-06-29 12:16:00	1.5	3344	2781.5	2316	2735	236	281.5	273.5	230.5	1034.5	965	278.5	245	227.5	241	248.5	287.5	1548	1704	300	219.5	200.5	236	526.5	470	1639	1539	318.5	149.5	244.5	308	762.5	765	1720	1655.5	392	318	683	835.5	1202.5	1139.5	1906	1836.5	1049.5	916.5	1634.5	1735	1517.5	1458
2022-06-29 12:46:00	2	3348.5	2786.5	2317	2729	294	335.5	323	271.5	1071.5	1007.5	316.5	291.5	274.5	296	303.5	337.5	1584	1720	350	249.5	247.5	292	567.5	512.5	1691	1578.5	394	160.5	288	360.5	801.5	810.5	1755.5	1694.5	466.5	389	728	879.5	1230	1179.5	1942	1855	1124.5	966.5	1673.5	1785	1558.5	1502
normalization to confluency
		Triton
	Elapsed	WT	MWS	FCAS	NOMID	A2	B2	C2	D2	E2	F2	G2	H2	A3	B3	C3	D3	E3	F3	G3	H3	A4	B4	C4	D4	E4	F4	G4	H4	A5	B5	C5	D5	E5	F5	G5	H5	A6	B6	C6	D6	E6	F6	G6	H6	A7	B7	C7	D7
	0	46.258	40.2186	33.1682	37.2628	2.29417	2.37676	2.60504	2.49155	10.7906	8.78889	2.28155	2.54666	2.10696	2.19011	2.41836	2.46416	19.6014	20.0781	2.80826	2.21019	1.8006	2.02855	2.75322	2.61137	21.2443	20.0472	2.36206	2.2134	2.07904	2.34145	4.58581	3.34952	22.2445	21.4358	2.33233	2.06864	2.60834	2.25925	8.09857	6.81005	24.0413	22.1344	3.06962	2.43215	2.39149	3.11897	15.0795	13.5961
	0.5	0.027942	17.4176	33.5104	37.5303	0	2.73667	2.97516	2.43187	13.8243	12.505	2.62666	2.92422	0	0	2.86759	3.34048	21.069	22.9674	3.22636	2.61834	0	0	6.22943	5.96338	22.7612	21.4215	2.90616	2.40007	2.64934	3.1408	10.2281	10.7541	23.3981	23.1111	3.44637	3.18975	7.54923	7.96086	15.4285	14.8449	25.7511	23.5414	9.96476	10.9873	18.1049	19.0952	20.0115	19.1223
	1	46.4885	40.5974	33.5759	37.5234	2.91266	3.21203	3.28121	3.05849	14.7278	13.5586	3.03568	3.17592	2.86369	2.91541	3.37672	3.82732	21.4994	23.5061	3.70021	2.98799	2.35776	2.74572	7.22263	6.66586	23.0775	21.7813	3.31584	2.61341	3.21241	3.82696	11.4019	11.4054	23.5718	23.4333	4.43663	4.02155	10.0157	10.5276	16.3019	15.5658	26.0972	23.9463	12.9358	12.1679	22.7299	22.936	20.5579	19.5542
	1.5	46.7191	40.5245	33.7215	37.5234	3.39451	3.82319	3.89333	3.43894	15.1979	13.9266	3.55974	3.62751	3.37559	3.42738	3.72113	4.30667	21.8452	23.8419	4.18103	3.38074	2.72467	3.22383	7.69002	7.17744	23.5664	22.1483	4.07759	2.65785	3.53004	4.3575	11.9341	11.8629	23.9054	23.7054	5.10767	4.60019	10.7643	11.1693	16.805	15.9508	26.388	24.3777	13.7969	13.0355	23.4768	23.6306	20.9937	19.993
	2	46.7819	40.5974	33.7361	37.4411	4.22876	4.55659	4.59797	4.05063	15.7415	14.5399	4.04544	4.316	4.07296	4.20956	4.54472	5.05565	22.3532	24.0657	4.87786	3.8428	3.36338	3.98881	8.28886	7.82646	24.3141	22.7168	5.04417	2.85341	4.15809	5.10026	12.5445	12.5685	24.3987	24.2638	6.07838	5.62727	11.4736	11.7575	17.1894	16.5107	26.8864	24.6233	14.7828	13.7466	24.037	24.3116	21.5609	20.5964
% cell death to triton within each cell line																	loss of focuss
	0					4.90397	5.08051	6.41678	6.13722	31.9854	26.0519	6.09371	6.80177	4.50379	4.68153	5.95693	6.06976	58.1021	59.5153	7.50046	5.9031	3.84891	4.33619	6.78176	6.43235	62.972	59.4235	6.30872	5.91167	4.44411	5.00503	11.2958	8.25059	65.9368	63.5397	6.22932	5.52504	5.57554	4.82933	19.9485	16.7746	71.2629	65.6105	8.19853	6.49594	5.11199	6.66704	37.144	33.49
	0.5					0	5.84985	7.32845	5.99022	40.9779	37.0673	7.01545	7.81018	0	0	7.06348	8.22831	62.4525	68.0797	8.61715	6.99322	0	0	15.3444	14.6891	67.4685	63.4974	7.76195	6.41025	5.66316	6.7137	25.1939	26.4897	69.3562	68.5058	9.20478	8.51938	16.1371	17.017	38.0037	36.5663	76.3311	69.7813	26.6145	29.3457	38.7007	40.8174	49.2925	47.1022
	1					6.22604	6.86595	8.08233	7.53372	43.6561	40.1901	8.10788	8.48245	6.12135	6.23191	8.31758	9.4275	63.7283	69.6764	9.88274	7.9805	5.0399	5.86919	17.7909	16.4194	68.4061	64.5639	8.85614	6.98005	6.86677	8.18043	28.0854	28.094	69.8712	69.4608	11.8496	10.741	21.4094	22.5035	40.1552	38.342	77.3571	70.9813	34.5497	32.4987	48.5869	49.0275	50.6386	48.1662
	1.5					7.25603	8.17237	9.5901	8.47084	45.0496	41.2809	9.50756	9.68857	7.21558	7.32629	9.16593	10.6082	64.7531	70.6718	11.1669	9.02948	5.8242	6.89119	18.9422	17.6796	69.8552	65.6517	10.8907	7.09876	7.54574	9.3145	29.3961	29.2208	70.8599	70.2672	13.6419	12.2865	23.0096	23.8752	41.3944	39.2902	78.2189	72.2601	36.8495	34.8159	50.1835	50.5123	51.712	49.2471
	2					9.03929	9.74007	11.3258	9.97758	46.6608	43.099	10.8048	11.5274	8.70627	8.99827	11.1946	12.4532	66.259	71.3354	13.0281	10.2636	7.18948	8.52638	20.4172	19.2783	72.0715	67.3367	13.4723	7.62107	8.88823	10.9022	30.8997	30.9588	72.3225	71.9226	16.2345	15.0297	24.5256	25.1325	42.3411	40.6694	79.6962	72.988	39.4828	36.7153	51.3809	51.968	53.1092	50.7333
% inhibition to no compound control
	2					88.2713	87.362	83.0637	85.0798	41.7903	46.2336	88.2437	87.4574	88.7034	88.3245	83.2599	81.3779	17.3414	11.0086	85.8246	88.8326	90.6715	88.9368	69.4686	71.1718	10.0902	15.9969	85.3413	91.7078	88.4673	85.8541	53.7934	53.705	9.77716	10.276	82.3358	83.6468	68.1773	67.3899	36.6842	39.184	0.578327	8.94687	57.0401	60.0514	33.3319	32.5701	20.5819	24.1348
plate layout		1	2	3	4	5	6	7	8	9	10	11	12
	A		88.2713	88.7034	90.6715	88.4673	68.1773	33.3319	15.7457	7.35448	3.00058	1.96125	92.4504
	B		87.362	88.3245	88.9368	85.8541	67.3899	32.5701	20.2991	12.279	6.78982	-1.96125	91.0019
	C		83.0637	83.2599	69.4686	53.7934	36.6842	20.5819	17.8465	9.83874	6.91135	7.63238	90.1713
	D		85.0798	81.3779	71.1718	53.705	39.184	24.1348	12.8829	10.1798	3.33361	-7.63238	89.819
	E		41.7903	17.3414	10.0902	9.77716	0.578327	2.15166	6.74784	2.95334	2.4425	-0.0222717	75.1816
	F		46.2336	11.0086	15.9969	10.276	8.94687	1.24693	1.28265	7.36459	4.08022	0.0222717	73.9532
	G		88.2437	85.8246	85.3413	82.3358	57.0401	22.2516	-1.2002	-13.822	-16.9472	-8.73424	92.774
	H		87.4574	88.8326	91.7078	83.6468	60.0514	30.0306	8.70786	2.9997	6.02423	8.73424	91.0115
			100	33.3333	11.1111	3.7037	1.23457	0.411523	0.137174	0.0457247	0.0152416
			WT BMDM		MWS BMDM
			1	2	1	2
			88.2713	87.362	83.0637	85.0798
			88.7034	88.3245	83.2599	81.3779
			90.6715	88.9368	69.4686	71.1718
			88.4673	85.8541	53.7934	53.705
			68.1773	67.3899	36.6842	39.184
			33.3319	32.5701	20.5819	24.1348
			15.7457	20.2991	17.8465	12.8829
			7.35448	12.279	9.83874	10.1798
			3.00058	6.78982	6.91135	3.33361
[truncated: 44 more columns]

## Sheet: rep 3
Vessel Name: NVO_Plate2_LPS+Nig_jnj960
Metric: Phase Object Confluence (%)
Cell Type:
Passage: 0
Notes:
Analysis: Dhruv BMDMs
Date Time	Elapsed	B1	D1	F1	H1	A2	B2	C2	D2	E2	F2	G2	H2	A3	B3	C3	D3	E3	F3	G3	H3	A4	B4	C4	D4	E4	F4	G4	H4	A5	B5	C5	D5	E5	F5	G5	H5	A6	B6	C6	D6	E6	F6	G6	H6	A7	B7	C7	D7
2022-07-06 10:55:00	0	36.2655	23.034	26.6745	36.6604	78.1555	83.7957	80.5279	80.3333	82.6955	80.5751	80.5971	77.5671	74.4742	81.9445	75.9254	74.5215	75.499	79.7619	75.3033	70.5129	71.8107	78.7545	75.7319	73.5175	79.8089	77.6941	73.8345	65.9757	76.4117	77.8271	65.479	68.6091	72.6092	72.3127	73.4511	66.4191	75.4162	76.3465	70.9994	72.0739	73.3201	75.4513	75.7865	61.7655	78.2595	80.1718	75.327	75.9233
		80.9756	80.4306	81.6353	79.0821
Vessel Name: NVO_Plate2_LPS+Nig_jnj960
Metric: Green Object Count (Per Image)
Cell Type:
Passage: 0
Notes:
Analysis: Dhruv BMDMs
Date Time	Elapsed	B1	D1	F1	H1	A2	B2	C2	D2	E2	F2	G2	H2	A3	B3	C3	D3	E3	F3	G3	H3	A4	B4	C4	D4	E4	F4	G4	H4	A5	B5	C5	D5	E5	F5	G5	H5	A6	B6	C6	D6	E6	F6	G6	H6	A7	B7	C7	D7
2022-07-06 10:55:00	0	3567	2938	2973	2840	218.5	241.5	275	297.5	298.5	363	173	164	187	232	284.5	292.5	836	826.5	174	133.5	222	233.5	309.5	285.5	1254.5	1230	164	157.5	208	225.5	289.5	339	1413.5	1331	175	147	198.5	251	443	432.5	1392	1422.5	199	167.5	261	279	730	764.5
2022-07-06 11:15:00	0.333333	3568.5	2929.5	2966.5	2853	231.5	263.5	303	324	436.5	505	199.5	176.5	201	252	312.5	329	1105.5	1095	195.5	152.5	245	263	349	328	1535	1486	196	176	226.5	244.5	388.5	432.5	1593.5	1525.5	206	172	222	273	748.5	706.5	1555.5	1647.5	250.5	209.5	284	324.5	1043	1091.5
2022-07-06 11:35:00	0.666667	3580.5	2938.5	2980.5	2860.5	250.5	278	315	334	500.5	580	210.5	188.5	214.5	265.5	329	345	1246.5	1246	209.5	169.5	252	280.5	397	361.5	1648	1601.5	214.5	182.5	236.5	261	483.5	560	1683.5	1617.5	227.5	185	237	291.5	900.5	926	1663.5	1727	322	277.5	334	377	1181.5	1280
2022-07-06 11:55:00	1	3580	2968	2981.5	2873.5	265.5	295.5	342.5	350.5	571	672	232	205	234.5	275.5	362	364.5	1328.5	1336.5	223.5	187.5	264	289	446.5	414.5	1704	1657.5	234	197.5	247	278	599.5	683	1729	1666.5	249.5	202.5	384	375	970	1058	1704.5	1771	432.5	393	1068.5	737.5	1234.5	1364
2022-07-06 12:15:00	1.33333	3587.5	2975.5	2990	2872	287.5	310	372.5	378	602	715	263	217.5	254.5	297	387	401	1367.5	1357.5	245.5	195.5	274.5	311.5	482	459	1737	1675.5	253	217	261	292.5	644.5	747	1751.5	1687	281.5	218.5	444	486.5	1009.5	1099.5	1729	1786.5	526	439.5	1206	1229.5	1256	1395
2022-07-06 12:35:00	1.66667	3587.5	2975	2989.5	2871	303	339.5	416.5	421	642	737.5	288	235.5	276	330	424.5	432.5	1401.5	1390.5	275.5	215	299.5	333.5	516	482	1756	1713.5	282.5	235	277	319	686.5	770.5	1774.5	1706	306	246	470.5	527	1040.5	1128.5	1743.5	1812	555.5	458	1253	1329	1277.5	1415.5
normalization to confluency
		Triton
	Elapsed	WT	MWS	FCAS	NOMID	A2	B2	C2	D2	E2	F2	G2	H2	A3	B3	C3	D3	E3	F3	G3	H3	A4	B4	C4	D4	E4	F4	G4	H4	A5	B5	C5	D5	E5	F5	G5	H5	A6	B6	C6	D6	E6	F6	G6	H6	A7	B7	C7	D7
	0	44.0503	36.5284	36.4181	35.912	2.79571	2.88201	3.41496	3.70332	3.60963	4.50512	2.14648	2.1143	2.51094	2.83119	3.7471	3.92504	11.073	10.3621	2.31066	1.89327	3.09146	2.96491	4.08678	3.88343	15.7188	15.8313	2.22118	2.38724	2.72209	2.89745	4.42127	4.94103	19.4672	18.4062	2.38254	2.21322	2.63206	3.28764	6.23949	6.00079	18.9852	18.8532	2.6258	2.71187	3.33506	3.48003	9.69108	10.0694
	0.333333	44.0688	36.4227	36.3384	36.0764	2.96204	3.14455	3.76267	4.0332	5.2784	6.26745	2.47527	2.27545	2.69892	3.07525	4.11588	4.41483	14.6426	13.7284	2.59617	2.16272	3.41175	3.33949	4.60836	4.46152	19.2334	19.1263	2.65458	2.66765	2.9642	3.14158	5.9332	6.30383	21.9463	21.0959	2.80459	2.58962	2.94366	3.5758	10.5423	9.80244	21.2152	21.8353	3.30534	3.39186	3.62895	4.04756	13.8463	14.3764
	0.666667	44.217	36.5346	36.5099	36.1713	3.20515	3.31759	3.91169	4.15768	6.05232	7.19826	2.61176	2.43015	2.88019	3.24	4.3332	4.62954	16.5101	15.6215	2.78208	2.40381	3.50923	3.5617	5.24217	4.9172	20.6493	20.6129	2.90514	2.76617	3.09507	3.35359	7.38405	8.16218	23.1858	22.3681	3.0973	2.78534	3.14256	3.81812	12.6832	12.8479	22.6882	22.8889	4.24878	4.4928	4.26785	4.7024	15.685	16.8591
	1	44.2108	36.9014	36.5222	36.3356	3.39707	3.52643	4.25318	4.36307	6.90485	8.34005	2.87852	2.64287	3.14874	3.36203	4.76783	4.89121	17.5963	16.7561	2.968	2.65909	3.67633	3.66963	5.8958	5.63811	21.351	21.3337	3.16925	2.99353	3.23249	3.57202	9.15561	9.95494	23.8124	23.0458	3.39682	3.04882	5.09174	4.91182	13.6621	14.6794	23.2474	23.4721	5.70682	6.36277	13.6533	9.199	16.3886	17.9655
	1.33333	44.3035	36.9946	36.6263	36.3167	3.67856	3.69947	4.62572	4.7054	7.27972	8.87371	3.26314	2.80402	3.41729	3.62441	5.09711	5.381	18.1128	17.0194	3.26015	2.77254	3.82255	3.95533	6.36455	6.24341	21.7645	21.5654	3.42658	3.28909	3.41571	3.75833	9.84285	10.8878	24.1223	23.3292	3.83248	3.28972	5.88733	6.37226	14.2184	15.2552	23.5815	23.6775	6.94055	7.11562	15.4103	15.3358	16.674	18.3738
	1.66667	44.3035	36.9884	36.6202	36.304	3.87689	4.05152	5.17212	5.24067	7.76342	9.15296	3.57333	3.03608	3.70598	4.02712	5.59101	5.80369	18.5632	17.4331	3.65854	3.04909	4.17069	4.23468	6.81351	6.55626	22.0026	22.0545	3.82612	3.56192	3.6251	4.09883	10.4843	11.2303	24.4391	23.592	4.16604	3.70375	6.23871	6.90274	14.655	15.6575	23.7793	24.0155	7.3298	7.41514	16.0108	16.5769	16.9594	18.6438
% cell death to triton within each cell line
	0					6.31036	6.50515	9.23252	10.0121	9.85693	12.3023	5.91251	5.82386	5.66758	6.39044	10.1305	10.6115	30.2374	28.2961	6.36474	5.21504	6.97792	6.69227	11.0488	10.499	42.9238	43.2311	6.11828	6.5757	6.1442	6.54	11.9531	13.3583	53.1598	50.2624	6.56274	6.09634	5.94098	7.42074	16.8688	16.2234	51.8436	51.4831	7.2328	7.46989	7.52777	7.85498	26.2003	27.2231
	0.333333					6.68581	7.09776	10.1726	10.904	14.4139	17.1147	6.81818	6.26776	6.09189	6.94134	11.1275	11.9357	39.985	37.4885	7.15118	5.95726	7.70086	7.53777	12.4589	12.0619	52.5214	52.2288	7.31209	7.34808	6.69068	7.09105	16.0407	17.0427	59.9294	57.6073	7.72528	7.13314	6.64432	8.07116	28.5017	26.5014	57.933	59.6263	9.1046	9.34293	8.19113	9.13599	37.4342	38.8672
	0.666667					7.23453	7.48834	10.5754	11.2405	16.5273	19.6565	7.19412	6.69389	6.50105	7.3132	11.715	12.5162	45.0848	42.6582	7.66329	6.62134	7.92089	8.03933	14.1725	13.2939	56.3878	56.2884	8.00226	7.61946	6.98608	7.56958	19.9631	22.0669	63.3142	61.0814	8.53156	7.67227	7.09326	8.61811	34.2897	34.735	61.9554	62.5036	11.7033	12.3755	9.63323	10.6141	42.405	45.5795
	1					7.66774	7.95972	11.4987	11.7958	18.8553	22.7745	7.92891	7.27983	7.10721	7.58865	12.8901	13.2236	48.0507	45.7565	8.1754	7.3245	8.29807	8.28294	15.9396	15.2429	58.3039	58.2566	8.72974	8.24572	7.29624	8.06262	24.7527	26.9137	65.0254	62.9318	9.35659	8.39802	11.4929	11.0868	36.9361	39.6864	63.4824	64.0961	15.7195	17.5264	30.8177	20.7636	44.3073	48.5706
	1.33333					8.30311	8.3503	12.5059	12.7213	19.879	24.2318	8.98838	7.72372	7.71337	8.18086	13.7803	14.5478	49.4613	46.4755	8.98013	7.63701	8.62811	8.92781	17.2069	16.8794	59.433	58.8893	9.43857	9.05985	7.70979	8.48315	26.6106	29.4356	65.8716	63.706	10.5566	9.06157	13.2886	14.3832	38.4402	41.2431	64.3949	64.657	19.1178	19.6001	34.7835	34.6154	45.0789	49.6745
	1.66667					8.75075	9.14493	13.9831	14.1684	21.1998	24.9943	9.84279	8.36293	8.36499	9.08985	15.1156	15.6906	50.691	47.6053	10.0775	8.39875	9.41391	9.55834	18.4207	17.7252	60.0831	60.2248	10.5391	9.81136	8.18243	9.25171	28.3448	30.3616	66.7366	64.4235	11.4754	10.202	14.0818	15.5806	39.6207	42.331	64.9349	65.5799	20.19	20.4251	36.139	37.4167	45.8506	50.4045
% inhibition to no compound control
	2					85.6609	85.015	70.9187	70.5333	67.0526	61.1555	83.814	86.2476	86.293	85.1052	68.5634	67.3676	21.2192	26.0149	83.428	86.1886	84.5742	84.3376	61.6897	63.1361	6.62265	6.40238	82.6689	83.8657	86.5922	84.84	41.05	36.8555	-3.71771	-0.122838	81.1292	83.2232	76.9254	74.4694	17.599	11.9623	-0.917678	-1.92015	66.7984	66.4119	40.782	38.6884	4.64238	-4.82864
plate layout		1	2	3	4	5	6	7	8	9	10	11	12
	A		85.6609	86.293	84.5742	86.5922	76.9254	40.782	14.7409	12.0985	6.84983	0.593984	88.5051
	B		85.015	85.1052	84.3376	84.84	74.4694	38.6884	18.7891	3.5815	3.58728	-0.593984	87.1479
	C		70.9187	68.5634	61.6897	41.05	17.599	4.64238	-1.0277	-2.33042	2.6886	-1.68822	78.2841
	D		70.5333	67.3676	63.1361	36.8555	11.9623	-4.82864	-10.405	-10.0538	-2.54511	1.68822	78.7408
	E		67.0526	21.2192	6.62265	-3.71771	-0.917678	-4.06893	-8.37758	-3.107	-9.52162	2.68213	78.1823
	F		61.1555	26.0149	6.40238	-0.122838	-1.92015	-5.80076	12.4105	4.42703	1.33274	-2.68213	84.5469
	G		83.814	83.428	82.6689	81.1292	66.7984	35.605	18.7229	13.563	1.01715	-3.51479	89.1176
	H		86.2476	86.1886	83.8657	83.2232	66.4119	41.3596	24.8666	18.0975	6.9422	3.51479	92.4298
			100	33.3333	11.1111	3.7037	1.23457	0.411523	0.137174	0.0457247	0.0152416
															1	2	3	4	5	6	7	8	9	10	11	12
														A		100	33.3333	11.1111	3.7037	1.23457	0.411523	0.137174	0.0457247	0.0152416	0	Mock	WT
														B
														C													MWS
														D
														E													FCAS
														F
														G													NOMID
														H
																LPS or LPS+Nig										Mock
														used data rep 3
														WT BMDM		MWS BMDM
														1	2	1	2
														85.6609	85.015	70.9187	70.5333
														86.293	85.1052	68.5634	67.3676
														84.5742	84.3376	61.6897	63.1361
														86.5922	84.84	41.05	36.8555
														76.9254	74.4694	17.599	11.9623
														40.782	38.6884	4.64238	-4.82864
														14.7409	18.7891	-1.0277	-10.405
														12.0985	3.5815	-2.33042	-10.0538
														6.84983	3.58728	2.6886	-2.54511
[truncated: 44 more columns]

## Sheet: summary
	Repeat 1					Repeat 2					Repeat 3
	WT BMDM		MWS BMDM			WT BMDM		MWS BMDM			WT BMDM		MWS BMDM
Concentration	1	2	1	2		1	2	1	2		1	2	1	2
100	88.7501	88.8206	81.779	83.672		88.2713	87.362	83.0637	85.0798		85.6609	85.015	70.9187	70.5333
33.3333	90.779	89.5076	77.1424	76.4172		88.7034	88.3245	83.2599	81.3779		86.293	85.1052	68.5634	67.3676
11.1111	94.9615	89.752	59.5049	59.3776		90.6715	88.9368	69.4686	71.1718		84.5742	84.3376	61.6897	63.1361
3.7037	89.5117	86.4637	46.3227	42.8282		88.4673	85.8541	53.7934	53.705		86.5922	84.84	41.05	36.8555
1.23457	64.4459	63.5862	24.6823	20.0311		68.1773	67.3899	36.6842	39.184		76.9254	74.4694	17.599	11.9623
0.411523	21.1744	28.1004	3.81321	4.18993		33.3319	32.5701	20.5819	24.1348		40.782	38.6884	4.64238	-4.82864
0.137174	9.16685	6.01462	-0.367268	-11.6146		15.7457	20.2991	17.8465	12.8829		14.7409	18.7891	-1.0277	-10.405
0.0457247	9.66649	2.25808	-0.932754	-8.7736		7.35448	12.279	9.83874	10.1798		12.0985	3.5815	-2.33042	-10.0538
0.0152416	-0.169318	-2.09286	-2.04914	-6.14378		3.00058	6.78982	6.91135	3.33361		6.84983	3.58728	2.6886	-2.54511
This data is used in the Fig 5D with mean +/- SD depicted.
