# Supplementary material for: Navigating from cellular phenotypic screen to clinical candidate: selective targeting of the NLRP3 inflammasome
Source: EMBO Mol Med. 2024 Dec 9;17(1):54–84. doi: 10.1038/s44321-024-00181-4 (PMC11730736; doi:10.1038/s44321-024-00181-4)
Supplement: Supplementary file 7 — Source data Fig. 5 [file 44321_2024_181_MOESM7_ESM.zip › Fig 5E.xlsx]

## Sheet: rep 1
	Results - MSD											Date	15.07.22
		Detection	Il 1ß - IL 6 - TNF-a Sulfolabeled
		Coating	Pre-coated
			1	2	3	4	5	6	7	8	9	10	11	12
		A	STD 1	100	33.3333	11.1111	3.7037	1.23457	0.411523	0.137174	0.0457247	0.0152416	0	Mock
		B	STD2
		C	STD 3
		D	STD 4
		E	STD 5
		F	STD 6
		G	STD 7
		H	blank
			blend	blend	10	3.33333	1.11111	0.37037	0.123457	0.0411523	0.0137174	0.00457247	0.00152416	µM
		Raw data
			1	2	3	4	5	6	7	8	9	10	11	12
		A	1699760	194	293	362	4371	46549	122606	168547	169467	168790	181139	100
		B	668782	228	253	810	5436	38745	109751	128296	144620	162027	177556	104
		C	203449	206	3946	20326	32562	59188	54974	53507	51160	58029	61461	148
		D	52517	267	4719	17640	34424	47282	57309	58668	49822	51144	62833	130
		E	13460	15046	22711	24648	16612	14120	17733	19778	31324	35226	38243	251
		F	3849	17528	23525	26960	22343	25871	23628	28142	44490	30194	22603	162
		G	1023	194	199	1010	13932	133	89845	98917	137864	163952	192944	124
		H	80	302	184874	1806	17104	242	123782	111288	163216	82140	242085	92
		blank	80		Lod:	400
		Signal / noise	Il 1ß Sulfolabeled
			Il 1ß Biotynilated
			1	2	3	4	5	6	7	8	9	10	11	12
			21247	2.425	3.6625	4.525	54.6375	581.862	1532.58	2106.84	2118.34	2109.88	2264.24	1.25
			8359.77	2.85	3.1625	10.125	67.95	484.312	1371.89	1603.7	1807.75	2025.34	2219.45	1.3
			2543.11	2.575	49.325	254.075	407.025	739.85	687.175	668.837	639.5	725.362	768.263	1.85
			656.462	3.3375	58.9875	220.5	430.3	591.025	716.362	733.35	622.775	639.3	785.413	1.625
			168.25	188.075	283.887	308.1	207.65	176.5	221.662	247.225	391.55	440.325	478.038	3.1375
			48.1125	219.1	294.062	337	279.288	323.387	295.35	351.775	556.125	377.425	282.538	2.025
			12.7875	2.425	2.4875	12.625	174.15	1.6625	1123.06	1236.46	1723.3	2049.4	2411.8	1.55
			1	3.775	2310.93	22.575	213.8	3.025	1547.28	1391.1	2040.2	1026.75	3026.06	1.15
			Calibrator blend
			IL-1ß std curve
			Average	Conc (pg/ml)
			21247	7060
			8359.77	1765
			2543.11	441.25
			656.462	110.312
			168.25	27.5781
			48.1125	6.89453
			12.7875	1.72363
			1	0
		raw data (pg/ml)
		pg/ml	1	2	3	4	5	6	7	8	9	10	11	12
		A					8.69008	93.2853	257.401	364.25	366.447	364.842	394.518
		B				1.48632	10.8371	77.3564	228.521	270.323	307.904	348.741	385.88
		C			7.83844	40.3913	64.8548	119.429	110.659	107.609	102.764	117.011	124.176
		D			9.39598	35.053	68.6128	94.779	115.512	118.345	100.01	102.731	127.041
		E		29.9133	45.1352	48.9953	33.0218	28.0743	35.2435	39.2942	62.3757	70.2283	76.3338
		F		34.8308	46.7613	53.6151	44.4023	51.4397	46.9686	55.9854	89.0585	60.093	44.9121
		G				1.89226	27.7098		184.715	204.544	292.258	353.315	423.277
		H			403.578	3.52026	33.9897		260.065	231.948	351.568	168.057	546.805
					3
		dilution corrected
		pg/ml	1	2	3	4	5	6	7	8	9	10	11	12
		A		0	0	0	26.0702	279.856	772.202	1092.75	1099.34	1094.53	1183.55	0	WT
		B		0	0	4.45895	32.5112	232.069	685.564	810.968	923.713	1046.22	1157.64	0		1170.6
		C		0	23.5153	121.174	194.564	358.287	331.977	322.827	308.293	351.033	372.528	0	MWS
		D		0	28.1879	105.159	205.838	284.337	346.537	355.034	300.03	308.194	381.124	0		376.826
		E		89.7399	135.406	146.986	99.0654	84.223	105.731	117.883	187.127	210.685	229.001	0	FCAS
		F		104.492	140.284	160.845	133.207	154.319	140.906	167.956	267.175	180.279	134.736	0		181.869
		G		0	0	5.67679	83.1293	0	554.144	613.632	876.773	1059.95	1269.83	0	NOMID
		H		0	1210.73	10.5608	101.969	0	780.195	695.844	1054.7	504.172	1640.41	0		1455.12
		inhibition %
		pg/ml	1	2	3	4	5	6	7	8	9	10	11	12
		A		100	100	100	97.7729	76.0929	34.0335	6.6502	6.08706	6.49845	-1.10687
		B		100	100	99.6191	97.2227	80.1751	41.4346	30.7218	21.0904	10.6248	1.10687
		C		100	93.7596	67.8436	48.3676	4.91973	11.9017	14.33	18.1869	6.84475	1.14055
		D		100	92.5196	72.0935	45.3758	24.5443	8.03807	5.78305	20.3797	18.2132	-1.14055
		E		50.6568	25.5477	19.1802	45.5292	53.6902	41.8644	35.1827	-2.89126	-15.8445	-25.9157
		F		42.5452	22.8653	11.5597	26.7567	15.1482	22.5233	7.64973	-46.9056	0.874112	25.9157
		G		100	100	99.6099	94.2871	100	61.9177	57.8295	39.7457	27.1576	12.7338
		H		100	16.7951	99.2742	92.9924	100	46.3828	52.1797	27.5179	65.3519	-12.7338

## Sheet: rep 2
Results - MSD											Date	15.07.22			Results - MSD
	Detection	Il 1ß - IL 6 - TNF-a Sulfolabeled
	Coating	Pre-coated
		1	2	3	4	5	6	7	8	9	10	11	12
	A	STD 1	100	33.3333	11.1111	3.7037	1.23457	0.411523	0.137174	0.0457247	0.0152416	0	Mock
	B	STD2
	C	STD 3
	D	STD 4
	E	STD 5
	F	STD 6
	G	STD 7
	H	blank
		blend
	Raw data
		1	2	3	4	5	6	7	8	9	10	11	12
	A	1659665	240	176	347	3910	36087	101953	128324	138789	140605	153220	73
	B	649837	200	167	342	3690	29283	73892	87321	100885	121531	133081	100
	C	183616	199	1430	12285	16798	33479	32671	30763	32899	41057	44141	91
	D	47103	185	2145	11472	19002	30656	29154	25846	28290	33086	42018	159
	E	11890	15102	13817	12479	9025	8904	11303	10525	15794	18485	18280	196
	F	3299	9596	12568	12523	12313	10476	12265	13012	18726	18945	10387	162
	G	898	183	181	686	9465	48370	85312	82474	117486	134893	135673	136
	H	65	237	504	498	11191	53947	115841	120808	136379	157990	216094	105
	blank	65		Lod:	325
	Signal / noise	Il 1ß Sulfolabeled
		Il 1ß Biotynilated
		1	2	3	4	5	6	7	8	9	10	11	12
		25533.3	3.69231	2.70769	5.33846	60.1538	555.185	1568.51	1974.22	2135.22	2163.15	2357.23	1.12308
		9997.49	3.07692	2.56923	5.26154	56.7692	450.508	1136.8	1343.4	1552.08	1869.71	2047.4	1.53846
		2824.86	3.06154	22	189	258.431	515.062	502.631	473.277	506.138	631.646	679.092	1.4
		724.662	2.84615	33	176.492	292.338	471.631	448.523	397.631	435.231	509.015	646.431	2.44615
		182.923	232.338	212.569	191.985	138.846	136.985	173.892	161.923	242.985	284.385	281.231	3.01538
		50.7538	147.631	193.354	192.662	189.431	161.169	188.692	200.185	288.092	291.462	159.8	2.49231
		13.8154	2.81538	2.78462	10.5538	145.615	744.154	1312.49	1268.83	1807.48	2075.28	2087.28	2.09231
		1	3.64615	7.75385	7.66154	172.169	829.954	1782.17	1858.58	2098.14	2430.62	3324.52	1.61538
		Calibrator blend
		IL-1ß std curve
		Average	Conc (pg/ml)
		25533.3	7060
		9997.49	1765
		2824.86	441.25
		724.662	110.312
		182.923	27.5781
		50.7538	6.89453
		13.8154	1.72363
		1	0
	raw data (pg/ml)
	pg/ml	1	2	3	4	5	6	7	8	9	10	11	12
	A					8.99326	81.2325	234.026	298.179	324.12	328.66	360.337
	B					8.48165	65.9737	167.671	199.183	231.47	281.488	309.94
	C			3.188	27.9893	38.085	75.3804	73.5583	69.2911	74.0684	92.4143	99.3895
	D			4.87324	26.1653	43.0058	69.0436	65.6829	58.2864	63.7491	74.4911	94.5856
	E		34.2929	31.4273	28.4267	20.647	20.3827	25.7856	24.0316	35.848	41.8593	41.3949
	F		21.9378	28.6308	28.5287	28.0476	23.9292	27.9455	29.6217	42.3963	42.8897	23.7244
	G				1.43752	21.6446	108.98	194.441	187.753	271.608	314.437	316.374
	H			1.01231		25.5373	121.679	267.601	279.722	318.118	372.426	524.12
				3
	dilution corrected
	pg/ml	1	2	3	4	5	6	7	8	9	10	11	12
	A		0	0	0	26.9798	243.698	702.079	894.537	972.361	985.979	1081.01	0	WT
	B		0	0	0	25.445	197.921	503.012	597.548	694.409	844.464	929.819	0		1005.42
	C		0	9.56401	83.9678	114.255	226.141	220.675	207.873	222.205	277.243	298.168	0	MWS
	D		0	14.6197	78.4959	129.017	207.131	197.049	174.859	191.247	223.473	283.757	0		290.963
	E		102.879	94.282	85.2801	61.9409	61.1481	77.3568	72.0949	107.544	125.578	124.185	0	FCAS
	F		65.8134	85.8924	85.5862	84.1428	71.7877	83.8366	88.8652	127.189	128.669	71.1733	0		97.679
	G		0	0	4.31255	64.9338	326.941	583.324	563.258	814.824	943.311	949.121	0	NOMID
	H		0	3.03693	0	76.6118	365.037	802.803	839.166	954.355	1117.28	1572.36	0		1260.74
	pg/ml	1	2	3	4	5	6	7	8	9	10	11	12
	A		100	100	100	97.3166	75.7615	30.1703	11.0281	3.28766	1.93318	-7.51896		WT
	B		100	100	100	97.4692	80.3145	49.9697	40.5671	30.9332	16.0084	7.51896
	C		100	96.713	71.1414	60.7321	22.2782	24.1569	28.5567	23.631	4.71532	-2.47654		MWS
	D		100	94.9754	73.022	55.6585	28.8119	32.277	39.9032	34.2708	23.1952	2.47654
	E		-5.32316	3.47771	12.6935	36.5873	37.399	20.8051	26.192	-10.0994	-28.5619	-27.1356		FCAS
	F		32.6228	12.0667	12.3801	13.8578	26.5065	14.1713	9.02327	-30.211	-31.7264	27.1356
	G		100	100	99.6579	94.8496	74.0675	53.7316	55.3232	35.3694	25.178	24.7171		NOMID
	H		100	99.7591	100	93.9233	71.0458	36.3228	33.4386	24.302	11.3793	-24.7171

## Sheet: rep 3
Results - MSD											Date	25.07.22			Results - MSD
	Detection	Il 1ß - IL 6 - TNF-a Sulfolabeled
	Coating	Pre-coated
		1	2	3	4	5	6	7	8	9	10	11	12
	A	STD 1	100	33.3333	11.1111	3.7037	1.23457	0.411523	0.137174	0.0457247	0.0152416	0	Mock
	B	STD2
	C	STD 3
	D	STD 4
	E	STD 5
	F	STD 6
	G	STD 7
	H	blank
		blend
	Raw data
		1	2	3	4	5	6	7	8	9	10	11	12
	A	1773058	263	212	181	589	19208	97121	117058	114576	144350	140993	85
	B	792436	181	176	182	682	18172	79188	93551	117670	125443	122095	89
	C	225898	199	686	3979	13968	32358	38582	33600	31789	34519	36094	85
	D	59841	213	431	5665	16849	32915	34886	31730	32052	36160	34534	80
	E	15118	11168	38372	32769	17734	15457	20063	18882	19405	30366	31600	104
	F	3903	16593	39691	40117	19720	20189	23581	18531	29179	35713	41345	105
	G	1114	239	276	264	2446	24700	63926	92072	91350	111773	114736	96
	H	70	254	309	380	2297	23722	70462	100262	116245	136400	144847	90
	blank	70		Lod:	350
	Signal / noise	Il 1ß Sulfolabeled
		Il 1ß Biotynilated
		1	2	3	4	5	6	7	8	9	10	11	12
		25329.4	3.75714	3.02857	2.58571	8.41429	274.4	1387.44	1672.26	1636.8	2062.14	2014.19	1.21429
		11320.5	2.58571	2.51429	2.6	9.74286	259.6	1131.26	1336.44	1681	1792.04	1744.21	1.27143
		3227.11	2.84286	9.8	56.8429	199.543	462.257	551.171	480	454.129	493.129	515.629	1.21429
		854.871	3.04286	6.15714	80.9286	240.7	470.214	498.371	453.286	457.886	516.571	493.343	1.14286
		215.971	159.543	548.171	468.129	253.343	220.814	286.614	269.743	277.214	433.8	451.429	1.48571
		55.7571	237.043	567.014	573.1	281.714	288.414	336.871	264.729	416.843	510.186	590.643	1.5
		15.9143	3.41429	3.94286	3.77143	34.9429	352.857	913.229	1315.31	1305	1596.76	1639.09	1.37143
		1	3.62857	4.41429	5.42857	32.8143	338.886	1006.6	1432.31	1660.64	1948.57	2069.24	1.28571
		Calibrator blend
		IL-1ß std curve
		Average	Conc (pg/ml)
		25329.4	7060
		11320.5	1765
		3227.11	441.25
		854.871	110.312
		215.971	27.5781
		55.7571	6.89453
		15.9143	1.72363
		1	0
	raw data (pg/ml)
	pg/ml	1	2	3	4	5	6	7	8	9	10	11	12
	A						35.0452	173.553	210.538	205.887	262.421	255.964
	B					1.09037	33.2177	140.947	167.013	211.68	226.311	219.995
	C			1.10401	7.50451	25.7571	58.0962	68.9774	60.262	57.0928	61.865	64.6187
	D				10.6812	30.879	59.0629	62.5136	56.9949	57.5578	64.7411	61.8895
	E		20.7422	68.61	58.8059	32.4388	28.4096	36.5496	34.4652	35.3907	54.6086	56.7624
	F		30.4204	70.9128	71.6602	35.9456	36.7714	42.7354	33.8478	52.5279	63.9578	73.805
	G					4.55676	44.6989	113.619	164.314	162.998	200.661	206.188
	H					4.27042	42.981	125.275	179.331	209.004	247.158	263.38
				3
	dilution corrected
	pg/ml	1	2	3	4	5	6	7	8	9	10	11	12
	A		0	0	0	0	105.136	520.659	631.614	617.662	787.263	767.892	0	WT
	B		0	0	0	3.27112	99.653	422.84	501.038	635.039	678.932	659.986	0		713.939
	C		0	3.31204	22.5135	77.2714	174.289	206.932	180.786	171.278	185.595	193.856	0	MWS
	D		0	0	32.0436	92.637	177.189	187.541	170.985	172.673	194.223	185.669	0		189.762
	E		62.2266	205.83	176.418	97.3163	85.2289	109.649	103.396	106.172	163.826	170.287	0	FCAS
	F		91.2613	212.738	214.98	107.837	110.314	128.206	101.543	157.584	191.873	221.415	0		195.851
	G		0	0	0	13.6703	134.097	340.856	492.941	488.993	601.984	618.565	0	NOMID
	H		0	0	0	12.8113	128.943	375.826	537.992	627.012	741.475	790.14	0		704.352
	pg/ml	1	2	3	4	5	6	7	8	9	10	11	12
	A		100	100	100	100	85.2738	27.0724	11.5311	13.4854	-10.2704	-7.55711		WT
	B		100	100	100	99.5418	86.0418	40.7737	29.8207	11.0513	4.90341	7.55711
	C		100	98.2546	88.1359	59.2799	8.15428	-9.04801	4.73028	9.74055	2.19602	-2.15733		MWS
	D		100	100	83.1138	51.1827	6.62606	1.17065	9.89531	9.00544	-2.35083	2.15733
	E		68.2276	-5.09506	9.92255	50.3111	56.4828	44.0143	47.207	45.7894	16.3518	13.0527		FCAS
	F		53.4027	-8.62245	-9.7673	44.9394	43.6745	34.5389	48.1528	19.5391	2.03103	-13.0527
	G		100	100	100	98.0592	80.9617	51.6071	30.015	30.5755	14.5337	12.1797		NOMID
	H		100	100	100	98.1811	81.6934	46.6424	23.6189	10.9804	-5.27046	-12.1797

## Sheet: summary
	Repeat 1					Repeat 2					Repeat 3
	WT		MWS			WT		MWS			WT		MWS
	1	2	1	2		1	2	1	2		1	2	1	2
	100	100	100	100		100	100	100	100		100	100	100	100
	100	100	93.7596	92.5196		100	100	96.713	94.9754		100	100	98.2546	100
	100	99.6191	67.8436	72.0935		100	100	71.1414	73.022		100	100	88.1359	83.1138
	97.7729	97.2227	48.3676	45.3758		97.3166	97.4692	60.7321	55.6585		100	99.5418	59.2799	51.1827
	76.0929	80.1751	4.91973	24.5443		75.7615	80.3145	22.2782	28.8119		85.2738	86.0418	8.15428	6.62606
	34.0335	41.4346	11.9017	8.03807		30.1703	49.9697	24.1569	32.277		27.0724	40.7737	-9.04801	1.17065
	6.6502	30.7218	14.33	5.78305		11.0281	40.5671	28.5567	39.9032		11.5311	29.8207	4.73028	9.89531
	6.08706	21.0904	18.1869	20.3797		3.28766	30.9332	23.631	34.2708		13.4854	11.0513	9.74055	9.00544
	6.49845	10.6248	6.84475	18.2132		1.93318	16.0084	4.71532	23.1952		-10.2704	4.90341	2.19602	-2.35083
	3 independent repeats performed in duplicate and shown as Mean +/- SD
