# Supplementary material for: Navigating from cellular phenotypic screen to clinical candidate: selective targeting of the NLRP3 inflammasome
Source: EMBO Mol Med. 2024 Dec 9;17(1):54–84. doi: 10.1038/s44321-024-00181-4 (PMC11730736; doi:10.1038/s44321-024-00181-4)
Supplement: Supplementary file 7 — Source data Fig. 5 [file 44321_2024_181_MOESM7_ESM.zip › Fig 5F.xlsx]

## Sheet: BW measurement
IPD:	bodyweights
Internal ID	Cage nr	Earmark	Sex	CreERT2	Treatment group	2022-08-17	2022-08-22	2022-08-29	2022-08-30	2022-08-31	2022-09-01	2022-09-02	2022-09-03	2022-09-04	2022-09-05	2022-09-06	2022-09-07	2022-09-08	Extra notes
7	4	RR	m	WT	A	25.7		28.4	27.8	28	28.3	28.2	28.5		28.8	29	28.6	29
8		LR	m	WT		26		27	27.8	28.2	29.2	28.9	28.4		28.6	29.1	29.5	29.8
10	6	RR	f	WT	A	18		18.8	18.7	18.7	18.8	19	18.8		19.8	19.8	20.1	20.2
13		R	f	WT		20		19.5	19.5	20.1	20.3	20.3	20.5		20.8	21.1	21	21.8
1	1	LR	f	Het	B	18.3	20.3	20.3	21.3	21.2	21.6	21	20.6		20.3	19.8	19.7	20.2
2		R	f	Het		15.9	16.9	17.8	18	18	17.8	17.3	17.2		17.4	16.1	15.8	15.8
9	5	L	f	Het	B	19.9		20.5	20.8	20.6	21.1	21.1	20.4		20.2	19.8	19.9	19.8
16	8	LR	f	Het	B	22.9		23.7	23.5	23.7	24	23.8	23		22.7	22.4	22.6	22.6
17		L	f	Het		24.9		25.2	24.4	24.3	24.4	24.4	23.5		23.9	23.4	23.7	24
18		R	f	Het		21.7		22	21.5	22	22.4	22.2	21.5		21.6	21.2	20.9	20.9
19	9	L	m	Het	B	33.9		34.2	33.8	34	34.2	34.3	33		32.1	32.5	32.8	32.1
3	2	LR	m	Het	C	22		24.8	24.5	25.1	25.1	25.1	24.6		25.6	23.8	25	25.5
4		L	m	Het		23.3		25	25	25.3	25.3	25.7	25.5		25.5	24	26	26.1
5	3	L	f	Het	C	21		21.7	21.8	21.3	21.3	21.6	21.3		22.2	21.5	22.8	22.5
6		R	f	Het		19.6		19.6	19.4	19.1	18.9	19.6	19.1		20.4	20	19.6	20.2
11	6	LR	f	Het	C	20		20.1	20	20	20.4	20.3	20.2		20.9	20.6	20.4	21.5
12		L	f	Het		21.5		20.6	20	19.8	19.9	20	20.1		20.8	20.8	21.3	21.8
14	7	LR	m	Het	C	24		25.2	24.8	25.5	25.7	26	26.1		24.7	26.1	25.5	25.6
15		R	m	Het		23.4		24.8	24	24.4	24.9	25	24.5		24.8	24.1	25.5	25.6
						@Arrival	follow up	baseline
Information:				WT + tamoxifen + vehicle					4	A
				Cre + tamoxifen + vehicle					7	B
				Cre + tamoxifen + cmpd A (100 mpk)					8	C
									19
Notes:				2 outliers on bodyweight @ arrival week
				Keep an eye out on the female of 16 g -> theeth are OK?
				AW member contacted -> theeth are fine, head is a bit smaller (diet gel is added to the cage to increase bodyweight before start study)

## Sheet: Calculations
IPD:	bodyweights
Internal ID	Cage nr	Earmark	Sex	CreERT2	Treatment group	2022-08-29	2022-08-30	2022-08-31	2022-09-01	2022-09-02	2022-09-03	2022-09-04	2022-09-05	2022-09-06	2022-09-07	2022-09-08	Extra notes
7	4	RR	m	WT	A	100	97.8873	98.5915	99.6479	99.2958	100.352		101.408	102.113	100.704	102.113
8		LR	m	WT		100	102.963	104.444	108.148	107.037	105.185		105.926	107.778	109.259	110.37
10	6	RR	f	WT	A	100	99.4681	99.4681	100	101.064	100		105.319	105.319	106.915	107.447
13		R	f	WT		100	100	103.077	104.103	104.103	105.128		106.667	108.205	107.692	111.795
1	1	LR	f	Het	B	100	104.926	104.433	106.404	103.448	101.478		100	97.5369	97.0443	99.5074
2		R	f	Het		100	101.124	101.124	100	97.191	96.6292		97.7528	90.4494	88.764	88.764
9	5	L	f	Het	B	100	101.463	100.488	102.927	102.927	99.5122		98.5366	96.5854	97.0732	96.5854
16	8	LR	f	Het	B	100	99.1561	100	101.266	100.422	97.0464		95.7806	94.5148	95.3586	95.3586
17		L	f	Het		100	96.8254	96.4286	96.8254	96.8254	93.254		94.8413	92.8571	94.0476	95.2381
18		R	f	Het		100	97.7273	100	101.818	100.909	97.7273		98.1818	96.3636	95	95
19	9	L	m	Het	B	100	98.8304	99.4152	100	100.292	96.4912		93.8596	95.0292	95.9064	93.8596
3	2	LR	m	Het	C	100	98.7903	101.21	101.21	101.21	99.1935		103.226	95.9677	100.806	102.823
4		L	m	Het		100	100	101.2	101.2	102.8	102		102	96	104	104.4
5	3	L	f	Het	C	100	100.461	98.1567	98.1567	99.5392	98.1567		102.304	99.0783	105.069	103.687
6		R	f	Het		100	98.9796	97.449	96.4286	100	97.449		104.082	102.041	100	103.061
11	6	LR	f	Het	C	100	99.5025	99.5025	101.493	100.995	100.498		103.98	102.488	101.493	106.965
12		L	f	Het		100	97.0874	96.1165	96.6019	97.0874	97.5728		100.971	100.971	103.398	105.825
14	7	LR	m	Het	C	100	98.4127	101.19	101.984	103.175	103.571		98.0159	103.571	101.19	101.587
15		R	m	Het		100	96.7742	98.3871	100.403	100.806	98.7903		100	97.1774	102.823	103.226
						baseline
Information:				WT + tamoxifen + vehicle					4	A
				Cre + tamoxifen + vehicle					7	B
				Cre + tamoxifen + cmpd A (100 mpk)					8	C
									19
Notes:				2 outliers on bodyweight @ arrival week
				Keep an eye out on the female of 16 g -> theeth are OK?
				AW member contacted -> theeth are fine, head is a bit smaller (diet gel is added to the cage to increase bodyweight before start study)
these values are used in the graph and shown as Mean +/- SEM.
