# Supplementary material for: Navigating from cellular phenotypic screen to clinical candidate: selective targeting of the NLRP3 inflammasome
Source: EMBO Mol Med. 2024 Dec 9;17(1):54–84. doi: 10.1038/s44321-024-00181-4 (PMC11730736; doi:10.1038/s44321-024-00181-4)
Supplement: Supplementary file 7 — Source data Fig. 5 [file 44321_2024_181_MOESM7_ESM.zip › Fig 5G.xlsx]

## Sheet: readout
Status	Run Name	Protocol	Bead Plex Name	Name	Type	Location	AEB	Conc.	Fitt Conc	Conc. Units	Dilution	Errors	IBead	Bead Fill %	# Beads	# Pos	fON	ISingle	Username	Warnings	Order	Curve Name	Curve Date	Protocol Version	Bead Plex Id	Included	Instrument Serial Number	Software Version	Image Analysis Version	Extended Results
Complete	2022-09-08 Run 1	mouse IL1b Discovery	mouse IL1b	Cal A	Calibrator	H01	0.010325	0	-	pg/mL	1		482.453	7.68	10027	103	0.0102723	436.156	LABADMIN	CadenceOvertime	8	Plate Layout 2022-09-08_CAPS mouse IL1b Discovery 20220908181835	2022-08-09 18:18:35	1	1	TRUE		1.1.0	2.13.0.1250	0001_DecodingIntensityStdDev_577F1=66.425; 0001_DecodingIntensityStdDev_577F2=113.025; 0001_MeanDecodingIntensity_577F1=519.20; 0001_MeanDecodingIntensity_577F2=544.93; 0001AEB=00.0103; 0001DecodingIntensityStdDev=44.227; 0001DecodingIntensityStdDev_488=44.227; 0001DecodingIntensityStdDev_647=21.229; 0001DecodingIntensityStdDev_700=11.207; 0001DecodingIntensityStdDev_750=12.571; 0001F_on=0.0103; …
Complete	2022-09-08 Run 1	mouse IL1b Discovery	mouse IL1b	Cal A	Calibrator	H02	0.009755	0	-	pg/mL	1		431.181	7.73	8962	87	0.00970765	436.156	LABADMIN	CadenceOvertime	16	Plate Layout 2022-09-08_CAPS mouse IL1b Discovery 20220908181835	2022-08-09 18:18:35	1	1	TRUE		1.1.0	2.13.0.1250	0001_DecodingIntensityStdDev_577F1=72.557; 0001_DecodingIntensityStdDev_577F2=111.666; 0001_MeanDecodingIntensity_577F1=505.81; 0001_MeanDecodingIntensity_577F2=528.09; 0001AEB=00.0098; 0001DecodingIntensityStdDev=51.581; 0001DecodingIntensityStdDev_488=51.581; 0001DecodingIntensityStdDev_647=25.282; 0001DecodingIntensityStdDev_700=12.752; 0001DecodingIntensityStdDev_750=13.164; 0001F_on=0.0097; …
Complete	2022-09-08 Run 1	mouse IL1b Discovery	mouse IL1b	Cal A	Calibrator	H03	0.010077	0	-	pg/mL	1		456.344	9.41	12367	124	0.0100267	436.156	LABADMIN	CadenceOvertime	24	Plate Layout 2022-09-08_CAPS mouse IL1b Discovery 20220908181835	2022-08-09 18:18:35	1	1	TRUE		1.1.0	2.13.0.1250	0001_DecodingIntensityStdDev_577F1=68.466; 0001_DecodingIntensityStdDev_577F2=115.443; 0001_MeanDecodingIntensity_577F1=497.32; 0001_MeanDecodingIntensity_577F2=521.29; 0001AEB=00.0101; 0001DecodingIntensityStdDev=46.621; 0001DecodingIntensityStdDev_488=46.621; 0001DecodingIntensityStdDev_647=21.949; 0001DecodingIntensityStdDev_700=11.318; 0001DecodingIntensityStdDev_750=13.259; 0001F_on=0.0100; …
Complete	2022-09-08 Run 1	mouse IL1b Discovery	mouse IL1b	Cal B	Calibrator	G01	0.054155	0.041152	-	pg/mL	1		464.034	8.23	10168	536	0.0527144	436.156	LABADMIN	CadenceOvertime	7	Plate Layout 2022-09-08_CAPS mouse IL1b Discovery 20220908181835	2022-08-09 18:18:35	1	1	TRUE		1.1.0	2.13.0.1250	0001_DecodingIntensityStdDev_577F1=133.533; 0001_DecodingIntensityStdDev_577F2=248.847; 0001_MeanDecodingIntensity_577F1=556.24; 0001_MeanDecodingIntensity_577F2=604.68; 0001AEB=00.0542; 0001DecodingIntensityStdDev=61.249; 0001DecodingIntensityStdDev_488=61.249; 0001DecodingIntensityStdDev_647=32.332; 0001DecodingIntensityStdDev_700=14.584; 0001DecodingIntensityStdDev_750=12.600; 0001F_on=0.0527;…
Complete	2022-09-08 Run 1	mouse IL1b Discovery	mouse IL1b	Cal B	Calibrator	G02	0.060708	0.041152	-	pg/mL	1		440.227	7.38	8947	527	0.0589024	436.156	LABADMIN	CadenceOvertime	15	Plate Layout 2022-09-08_CAPS mouse IL1b Discovery 20220908181835	2022-08-09 18:18:35	1	1	TRUE		1.1.0	2.13.0.1250	0001_DecodingIntensityStdDev_577F1=125.072; 0001_DecodingIntensityStdDev_577F2=238.254; 0001_MeanDecodingIntensity_577F1=525.27; 0001_MeanDecodingIntensity_577F2=568.66; 0001AEB=00.0607; 0001DecodingIntensityStdDev=46.236; 0001DecodingIntensityStdDev_488=46.236; 0001DecodingIntensityStdDev_647=20.716; 0001DecodingIntensityStdDev_700=11.067; 0001DecodingIntensityStdDev_750=13.029; 0001F_on=0.0589;…
Complete	2022-09-08 Run 1	mouse IL1b Discovery	mouse IL1b	Cal B	Calibrator	G03	0.053305	0.041152	-	pg/mL	1		437.188	7.6	9613	499	0.0519089	436.156	LABADMIN	CadenceOvertime	23	Plate Layout 2022-09-08_CAPS mouse IL1b Discovery 20220908181835	2022-08-09 18:18:35	1	1	TRUE		1.1.0	2.13.0.1250	0001_DecodingIntensityStdDev_577F1=117.248; 0001_DecodingIntensityStdDev_577F2=219.937; 0001_MeanDecodingIntensity_577F1=530.75; 0001_MeanDecodingIntensity_577F2=571.24; 0001AEB=00.0533; 0001DecodingIntensityStdDev=58.692; 0001DecodingIntensityStdDev_488=58.692; 0001DecodingIntensityStdDev_647=29.531; 0001DecodingIntensityStdDev_700=13.748; 0001DecodingIntensityStdDev_750=13.451; 0001F_on=0.0519;…
Complete	2022-09-08 Run 1	mouse IL1b Discovery	mouse IL1b	Cal C	Calibrator	F01	0.153348	0.123457	-	pg/mL	1		446.364	9.29	12253	1742	0.142169	436.156	LABADMIN	CadenceOvertime	6	Plate Layout 2022-09-08_CAPS mouse IL1b Discovery 20220908181835	2022-08-09 18:18:35	1	1	TRUE		1.1.0	2.13.0.1250	0001_DecodingIntensityStdDev_577F1=168.097; 0001_DecodingIntensityStdDev_577F2=346.320; 0001_MeanDecodingIntensity_577F1=531.86; 0001_MeanDecodingIntensity_577F2=618.98; 0001AEB=00.1533; 0001DecodingIntensityStdDev=46.475; 0001DecodingIntensityStdDev_488=46.475; 0001DecodingIntensityStdDev_647=20.305; 0001DecodingIntensityStdDev_700=10.767; 0001DecodingIntensityStdDev_750=12.292; 0001F_on=0.1422;…
Complete	2022-09-08 Run 1	mouse IL1b Discovery	mouse IL1b	Cal C	Calibrator	F02	0.161867	0.123457	-	pg/mL	1		451.655	7.49	9194	1374	0.149445	436.156	LABADMIN	CadenceOvertime	14	Plate Layout 2022-09-08_CAPS mouse IL1b Discovery 20220908181835	2022-08-09 18:18:35	1	1	TRUE		1.1.0	2.13.0.1250	0001_DecodingIntensityStdDev_577F1=200.781; 0001_DecodingIntensityStdDev_577F2=404.425; 0001_MeanDecodingIntensity_577F1=526.20; 0001_MeanDecodingIntensity_577F2=611.77; 0001AEB=00.1619; 0001DecodingIntensityStdDev=44.261; 0001DecodingIntensityStdDev_488=44.261; 0001DecodingIntensityStdDev_647=20.072; 0001DecodingIntensityStdDev_700=10.931; 0001DecodingIntensityStdDev_750=12.794; 0001F_on=0.1494;…
Complete	2022-09-08 Run 1	mouse IL1b Discovery	mouse IL1b	Cal C	Calibrator	F03	0.15099	0.123457	-	pg/mL	1		462.191	8.89	11795	1653	0.140144	436.156	LABADMIN	CadenceOvertime	22	Plate Layout 2022-09-08_CAPS mouse IL1b Discovery 20220908181835	2022-08-09 18:18:35	1	1	TRUE		1.1.0	2.13.0.1250	0001_DecodingIntensityStdDev_577F1=173.269; 0001_DecodingIntensityStdDev_577F2=350.110; 0001_MeanDecodingIntensity_577F1=546.67; 0001_MeanDecodingIntensity_577F2=633.57; 0001AEB=00.1510; 0001DecodingIntensityStdDev=52.667; 0001DecodingIntensityStdDev_488=52.667; 0001DecodingIntensityStdDev_647=23.703; 0001DecodingIntensityStdDev_700=12.103; 0001DecodingIntensityStdDev_750=13.519; 0001F_on=0.1401;…
Complete	2022-09-08 Run 1	mouse IL1b Discovery	mouse IL1b	Cal D	Calibrator	E01	0.41092	0.37037	-	pg/mL	1		534.277	8.83	11580	3902	0.33696	436.156	LABADMIN	CadenceOvertime	5	Plate Layout 2022-09-08_CAPS mouse IL1b Discovery 20220908181835	2022-08-09 18:18:35	1	1	TRUE		1.1.0	2.13.0.1250	0001_DecodingIntensityStdDev_577F1=290.272; 0001_DecodingIntensityStdDev_577F2=599.322; 0001_MeanDecodingIntensity_577F1=659.88; 0001_MeanDecodingIntensity_577F2=866.37; 0001AEB=00.4109; 0001DecodingIntensityStdDev=48.014; 0001DecodingIntensityStdDev_488=48.014; 0001DecodingIntensityStdDev_647=21.013; 0001DecodingIntensityStdDev_700=11.013; 0001DecodingIntensityStdDev_750=12.031; 0001F_on=0.3370;…
Complete	2022-09-08 Run 1	mouse IL1b Discovery	mouse IL1b	Cal D	Calibrator	E02	0.369183	0.37037	-	pg/mL	1		540.343	7.14	8390	2590	0.308701	436.156	LABADMIN	CadenceOvertime	13	Plate Layout 2022-09-08_CAPS mouse IL1b Discovery 20220908181835	2022-08-09 18:18:35	1	1	TRUE		1.1.0	2.13.0.1250	0001_DecodingIntensityStdDev_577F1=295.915; 0001_DecodingIntensityStdDev_577F2=599.909; 0001_MeanDecodingIntensity_577F1=637.00; 0001_MeanDecodingIntensity_577F2=808.81; 0001AEB=00.3692; 0001DecodingIntensityStdDev=45.745; 0001DecodingIntensityStdDev_488=45.745; 0001DecodingIntensityStdDev_647=1113.940; 0001DecodingIntensityStdDev_700=409.108; 0001DecodingIntensityStdDev_750=13.095; 0001F_on=0.30…
Complete	2022-09-08 Run 1	mouse IL1b Discovery	mouse IL1b	Cal D	Calibrator	E03	0.419552	0.37037	-	pg/mL	1		491.479	7.87	10795	3699	0.342659	436.156	LABADMIN	CadenceOvertime	21	Plate Layout 2022-09-08_CAPS mouse IL1b Discovery 20220908181835	2022-08-09 18:18:35	1	1	TRUE		1.1.0	2.13.0.1250	0001_DecodingIntensityStdDev_577F1=278.077; 0001_DecodingIntensityStdDev_577F2=569.489; 0001_MeanDecodingIntensity_577F1=624.58; 0001_MeanDecodingIntensity_577F2=814.52; 0001AEB=00.4196; 0001DecodingIntensityStdDev=55.124; 0001DecodingIntensityStdDev_488=55.124; 0001DecodingIntensityStdDev_647=23.246; 0001DecodingIntensityStdDev_700=11.709; 0001DecodingIntensityStdDev_750=13.446; 0001F_on=0.3427;…
Complete	2022-09-08 Run 1	mouse IL1b Discovery	mouse IL1b	Cal E	Calibrator	D01	1.41754	1.11111	-	pg/mL	1		837.712	10.08	13468	9940	0.738046	436.156	LABADMIN	CadenceOvertime	4	Plate Layout 2022-09-08_CAPS mouse IL1b Discovery 20220908181835	2022-08-09 18:18:35	1	1	TRUE		1.1.0	2.13.0.1250	0001_DecodingIntensityStdDev_577F1=548.031; 0001_DecodingIntensityStdDev_577F2=1138.382; 0001_MeanDecodingIntensity_577F1=1027.51; 0001_MeanDecodingIntensity_577F2=1664.50; 0001AEB=-; 0001DecodingIntensityStdDev=43.736; 0001DecodingIntensityStdDev_488=43.736; 0001DecodingIntensityStdDev_647=19.356; 0001DecodingIntensityStdDev_700=10.308; 0001DecodingIntensityStdDev_750=12.098; 0001F_on=0.7380; 00…
Complete	2022-09-08 Run 1	mouse IL1b Discovery	mouse IL1b	Cal E	Calibrator	D02	1.26051	1.11111	-	pg/mL	1		782.198	8.31	10295	7236	0.702865	436.156	LABADMIN	CadenceOvertime	12	Plate Layout 2022-09-08_CAPS mouse IL1b Discovery 20220908181835	2022-08-09 18:18:35	1	1	TRUE		1.1.0	2.13.0.1250	0001_DecodingIntensityStdDev_577F1=520.665; 0001_DecodingIntensityStdDev_577F2=1077.226; 0001_MeanDecodingIntensity_577F1=963.34; 0001_MeanDecodingIntensity_577F2=1532.87; 0001AEB=-; 0001DecodingIntensityStdDev=45.014; 0001DecodingIntensityStdDev_488=45.014; 0001DecodingIntensityStdDev_647=20.642; 0001DecodingIntensityStdDev_700=11.092; 0001DecodingIntensityStdDev_750=12.813; 0001F_on=0.7029; 000…
Complete	2022-09-08 Run 1	mouse IL1b Discovery	mouse IL1b	Cal E	Calibrator	D03	1.22504	1.11111	-	pg/mL	1		763.053	9.24	12883	9021	0.700225	436.156	LABADMIN	CadenceOvertime	20	Plate Layout 2022-09-08_CAPS mouse IL1b Discovery 20220908181835	2022-08-09 18:18:35	1	1	TRUE		1.1.0	2.13.0.1250	0001_DecodingIntensityStdDev_577F1=489.421; 0001_DecodingIntensityStdDev_577F2=1027.928; 0001_MeanDecodingIntensity_577F1=913.59; 0001_MeanDecodingIntensity_577F2=1478.50; 0001AEB=-; 0001DecodingIntensityStdDev=48.036; 0001DecodingIntensityStdDev_488=48.036; 0001DecodingIntensityStdDev_647=20.807; 0001DecodingIntensityStdDev_700=10.873; 0001DecodingIntensityStdDev_750=13.025; 0001F_on=0.7002; 000…
Complete	2022-09-08 Run 1	mouse IL1b Discovery	mouse IL1b	Cal F	Calibrator	C01	3.647	3.33333	-	pg/mL	1		1656.47	8.34	10774	10346	0.960275	436.156	LABADMIN	CadenceOvertime	3	Plate Layout 2022-09-08_CAPS mouse IL1b Discovery 20220908181835	2022-08-09 18:18:35	1	1	TRUE		1.1.0	2.13.0.1250	0001_DecodingIntensityStdDev_577F1=962.579; 0001_DecodingIntensityStdDev_577F2=1962.902; 0001_MeanDecodingIntensity_577F1=1946.21; 0001_MeanDecodingIntensity_577F2=3544.50; 0001AEB=-; 0001DecodingIntensityStdDev=45.366; 0001DecodingIntensityStdDev_488=45.366; 0001DecodingIntensityStdDev_647=20.874; 0001DecodingIntensityStdDev_700=10.955; 0001DecodingIntensityStdDev_750=12.116; 0001F_on=0.9603; 00…
Complete	2022-09-08 Run 1	mouse IL1b Discovery	mouse IL1b	Cal F	Calibrator	C02	3.20522	3.33333	-	pg/mL	1		1491.6	9.04	11168	10467	0.937231	436.156	LABADMIN	CadenceOvertime	11	Plate Layout 2022-09-08_CAPS mouse IL1b Discovery 20220908181835	2022-08-09 18:18:35	1	1	TRUE		1.1.0	2.13.0.1250	0001_DecodingIntensityStdDev_577F1=914.715; 0001_DecodingIntensityStdDev_577F2=1855.675; 0001_MeanDecodingIntensity_577F1=1774.40; 0001_MeanDecodingIntensity_577F2=3193.17; 0001AEB=-; 0001DecodingIntensityStdDev=49.369; 0001DecodingIntensityStdDev_488=49.369; 0001DecodingIntensityStdDev_647=23.401; 0001DecodingIntensityStdDev_700=11.764; 0001DecodingIntensityStdDev_750=12.757; 0001F_on=0.9372; 00…
Complete	2022-09-08 Run 1	mouse IL1b Discovery	mouse IL1b	Cal F	Calibrator	C03	2.98763	3.33333	-	pg/mL	1		1402.9	9.12	11692	10860	0.92884	436.156	LABADMIN	CadenceOvertime	19	Plate Layout 2022-09-08_CAPS mouse IL1b Discovery 20220908181835	2022-08-09 18:18:35	1	1	TRUE		1.1.0	2.13.0.1250	0001_DecodingIntensityStdDev_577F1=896.217; 0001_DecodingIntensityStdDev_577F2=1799.031; 0001_MeanDecodingIntensity_577F1=1701.85; 0001_MeanDecodingIntensity_577F2=3041.07; 0001AEB=-; 0001DecodingIntensityStdDev=54.283; 0001DecodingIntensityStdDev_488=54.283; 0001DecodingIntensityStdDev_647=26.099; 0001DecodingIntensityStdDev_700=12.426; 0001DecodingIntensityStdDev_750=13.279; 0001F_on=0.9288; 00…
Complete	2022-09-08 Run 1	mouse IL1b Discovery	mouse IL1b	Cal G	Calibrator	B01	11.6795	10	-	pg/mL	1		5111.88	10.79	14640	14589	0.996516	436.156	LABADMIN		2	Plate Layout 2022-09-08_CAPS mouse IL1b Discovery 20220908181835	2022-08-09 18:18:35	1	1	TRUE		1.1.0	2.13.0.1250	0001_DecodingIntensityStdDev_577F1=1960.700; 0001_DecodingIntensityStdDev_577F2=3800.179; 0001_MeanDecodingIntensity_577F1=5242.51; 0001_MeanDecodingIntensity_577F2=10363.65; 0001AEB=-; 0001DecodingIntensityStdDev=43.065; 0001DecodingIntensityStdDev_488=43.065; 0001DecodingIntensityStdDev_647=19.913; 0001DecodingIntensityStdDev_700=10.325; 0001DecodingIntensityStdDev_750=11.690; 0001F_on=0.9965; …
Complete	2022-09-08 Run 1	mouse IL1b Discovery	mouse IL1b	Cal G	Calibrator	B02	10.2122	10	-	pg/mL	1		4487.19	7.83	10587	10509	0.992632	436.156	LABADMIN	CadenceOvertime	10	Plate Layout 2022-09-08_CAPS mouse IL1b Discovery 20220908181835	2022-08-09 18:18:35	1	1	TRUE		1.1.0	2.13.0.1250	0001_DecodingIntensityStdDev_577F1=1746.722; 0001_DecodingIntensityStdDev_577F2=3542.566; 0001_MeanDecodingIntensity_577F1=4377.69; 0001_MeanDecodingIntensity_577F2=8847.85; 0001AEB=-; 0001DecodingIntensityStdDev=46.700; 0001DecodingIntensityStdDev_488=46.700; 0001DecodingIntensityStdDev_647=19.567; 0001DecodingIntensityStdDev_700=10.478; 0001DecodingIntensityStdDev_750=12.633; 0001F_on=0.9926; 0…
Complete	2022-09-08 Run 1	mouse IL1b Discovery	mouse IL1b	Cal G	Calibrator	B03	10.6967	10	-	pg/mL	1		4709.82	8.16	10611	10511	0.990576	436.156	LABADMIN	CadenceOvertime	18	Plate Layout 2022-09-08_CAPS mouse IL1b Discovery 20220908181835	2022-08-09 18:18:35	1	1	TRUE		1.1.0	2.13.0.1250	0001_DecodingIntensityStdDev_577F1=1815.364; 0001_DecodingIntensityStdDev_577F2=3673.073; 0001_MeanDecodingIntensity_577F1=4548.50; 0001_MeanDecodingIntensity_577F2=9249.04; 0001AEB=-; 0001DecodingIntensityStdDev=49.160; 0001DecodingIntensityStdDev_488=49.160; 0001DecodingIntensityStdDev_647=21.892; 0001DecodingIntensityStdDev_700=11.213; 0001DecodingIntensityStdDev_750=13.219; 0001F_on=0.9906; 0…
Complete	2022-09-08 Run 1	mouse IL1b Discovery	mouse IL1b	Cal H	Calibrator	A01	27.4696	30	-	pg/mL	1		11993.2	8.76	9843	9833	0.998984	436.156	LABADMIN	CadenceOvertime	1	Plate Layout 2022-09-08_CAPS mouse IL1b Discovery 20220908181835	2022-08-09 18:18:35	1	1	TRUE		1.1.0	2.13.0.1250	0001_DecodingIntensityStdDev_577F1=3354.393; 0001_DecodingIntensityStdDev_577F2=5568.171; 0001_MeanDecodingIntensity_577F1=13057.84; 0001_MeanDecodingIntensity_577F2=25123.91; 0001AEB=-; 0001DecodingIntensityStdDev=44.947; 0001DecodingIntensityStdDev_488=44.947; 0001DecodingIntensityStdDev_647=20.105; 0001DecodingIntensityStdDev_700=10.049; 0001DecodingIntensityStdDev_750=11.637; 0001F_on=0.9990;…
Complete	2022-09-08 Run 1	mouse IL1b Discovery	mouse IL1b	Cal H	Calibrator	A02	27.1628	30	-	pg/mL	1		11919.8	8.33	9366	9309	0.993914	436.156	LABADMIN	CadenceOvertime	9	Plate Layout 2022-09-08_CAPS mouse IL1b Discovery 20220908181835	2022-08-09 18:18:35	1	1	TRUE		1.1.0	2.13.0.1250	0001_DecodingIntensityStdDev_577F1=3622.093; 0001_DecodingIntensityStdDev_577F2=5993.545; 0001_MeanDecodingIntensity_577F1=13344.40; 0001_MeanDecodingIntensity_577F2=25279.65; 0001AEB=-; 0001DecodingIntensityStdDev=48.108; 0001DecodingIntensityStdDev_488=48.108; 0001DecodingIntensityStdDev_647=23.619; 0001DecodingIntensityStdDev_700=11.498; 0001DecodingIntensityStdDev_750=12.782; 0001F_on=0.9939;…
Complete	2022-09-08 Run 1	mouse IL1b Discovery	mouse IL1b	Cal H	Calibrator	A03	23.8123	30	-	pg/mL	1		11203.5	8.21	8359	7749	0.927025	436.156	LABADMIN	CadenceOvertime	17	Plate Layout 2022-09-08_CAPS mouse IL1b Discovery 20220908181835	2022-08-09 18:18:35	1	1	TRUE		1.1.0	2.13.0.1250	0001_DecodingIntensityStdDev_577F1=4792.203; 0001_DecodingIntensityStdDev_577F2=8574.099; 0001_MeanDecodingIntensity_577F1=11883.03; 0001_MeanDecodingIntensity_577F2=22345.18; 0001AEB=-; 0001DecodingIntensityStdDev=56.942; 0001DecodingIntensityStdDev_488=56.942; 0001DecodingIntensityStdDev_647=25.068; 0001DecodingIntensityStdDev_700=12.431; 0001DecodingIntensityStdDev_750=13.179; 0001F_on=0.9270;…
Complete	2022-09-08 Run 1	mouse IL1b Discovery	mouse IL1b	sample -01	Unknown	A04	0.014477	-	0.015321	pg/mL	4		483.793	6.96	8558	123	0.0143725	436.156	LABADMIN	CadenceOvertime	25	Plate Layout 2022-09-08_CAPS mouse IL1b Discovery 20220908181835	2022-08-09 18:18:35	1	1	TRUE		1.1.0	2.13.0.1250	0001_DecodingIntensityStdDev_577F1=80.009; 0001_DecodingIntensityStdDev_577F2=134.826; 0001_MeanDecodingIntensity_577F1=524.26; 0001_MeanDecodingIntensity_577F2=553.69; 0001AEB=00.0145; 0001DecodingIntensityStdDev=64.726; 0001DecodingIntensityStdDev_488=64.726; 0001DecodingIntensityStdDev_647=34.502; 0001DecodingIntensityStdDev_700=15.012; 0001DecodingIntensityStdDev_750=13.194; 0001F_on=0.0144; …
Complete	2022-09-08 Run 1	mouse IL1b Discovery	mouse IL1b	sample -02	Unknown	B04	0.012637	-	0.008919	pg/mL	4		426.897	6.23	7804	98	0.0125577	436.156	LABADMIN	CadenceOvertime	26	Plate Layout 2022-09-08_CAPS mouse IL1b Discovery 20220908181835	2022-08-09 18:18:35	1	1	TRUE		1.1.0	2.13.0.1250	0001_DecodingIntensityStdDev_577F1=71.459; 0001_DecodingIntensityStdDev_577F2=113.827; 0001_MeanDecodingIntensity_577F1=520.76; 0001_MeanDecodingIntensity_577F2=533.35; 0001AEB=00.0126; 0001DecodingIntensityStdDev=68.495; 0001DecodingIntensityStdDev_488=68.495; 0001DecodingIntensityStdDev_647=39.402; 0001DecodingIntensityStdDev_700=16.539; 0001DecodingIntensityStdDev_750=13.345; 0001F_on=0.0126; …
Complete	2022-09-08 Run 1	mouse IL1b Discovery	mouse IL1b	sample -03	Unknown	C04	0.019875	-	0.034256	pg/mL	4		488.192	7.59	9655	190	0.0196789	436.156	LABADMIN	CadenceOvertime	27	Plate Layout 2022-09-08_CAPS mouse IL1b Discovery 20220908181835	2022-08-09 18:18:35	1	1	TRUE		1.1.0	2.13.0.1250	0001_DecodingIntensityStdDev_577F1=125.951; 0001_DecodingIntensityStdDev_577F2=184.967; 0001_MeanDecodingIntensity_577F1=509.33; 0001_MeanDecodingIntensity_577F2=544.49; 0001AEB=00.0199; 0001DecodingIntensityStdDev=55.147; 0001DecodingIntensityStdDev_488=55.147; 0001DecodingIntensityStdDev_647=27.960; 0001DecodingIntensityStdDev_700=13.090; 0001DecodingIntensityStdDev_750=13.419; 0001F_on=0.0197;…
Complete	2022-09-08 Run 1	mouse IL1b Discovery	mouse IL1b	sample -04	Unknown	D04	0.012882	-	0.009768	pg/mL	4		475.776	6.45	8438	108	0.0127992	436.156	LABADMIN	CadenceOvertime	28	Plate Layout 2022-09-08_CAPS mouse IL1b Discovery 20220908181835	2022-08-09 18:18:35	1	1	TRUE		1.1.0	2.13.0.1250	0001_DecodingIntensityStdDev_577F1=153.223; 0001_DecodingIntensityStdDev_577F2=188.587; 0001_MeanDecodingIntensity_577F1=493.22; 0001_MeanDecodingIntensity_577F2=521.45; 0001AEB=00.0129; 0001DecodingIntensityStdDev=49.198; 0001DecodingIntensityStdDev_488=49.198; 0001DecodingIntensityStdDev_647=25.214; 0001DecodingIntensityStdDev_700=12.026; 0001DecodingIntensityStdDev_750=13.167; 0001F_on=0.0128;…
Complete	2022-09-08 Run 1	mouse IL1b Discovery	mouse IL1b	sample -05	Unknown	E04	0.015054	-	0.017336	pg/mL	4		434.919	6.91	8567	128	0.0149411	436.156	LABADMIN	CadenceOvertime	29	Plate Layout 2022-09-08_CAPS mouse IL1b Discovery 20220908181835	2022-08-09 18:18:35	1	1	TRUE		1.1.0	2.13.0.1250	0001_DecodingIntensityStdDev_577F1=83.655; 0001_DecodingIntensityStdDev_577F2=134.211; 0001_MeanDecodingIntensity_577F1=514.16; 0001_MeanDecodingIntensity_577F2=544.80; 0001AEB=00.0151; 0001DecodingIntensityStdDev=71.559; 0001DecodingIntensityStdDev_488=71.559; 0001DecodingIntensityStdDev_647=38.643; 0001DecodingIntensityStdDev_700=16.721; 0001DecodingIntensityStdDev_750=13.289; 0001F_on=0.0149; …
Complete	2022-09-08 Run 1	mouse IL1b Discovery	mouse IL1b	sample -06	Unknown	F04	0.013052	-	0.010359	pg/mL	4		461.159	7.47	9177	119	0.0129672	436.156	LABADMIN	CadenceOvertime	30	Plate Layout 2022-09-08_CAPS mouse IL1b Discovery 20220908181835	2022-08-09 18:18:35	1	1	TRUE		1.1.0	2.13.0.1250	0001_DecodingIntensityStdDev_577F1=81.979; 0001_DecodingIntensityStdDev_577F2=131.407; 0001_MeanDecodingIntensity_577F1=502.57; 0001_MeanDecodingIntensity_577F2=530.18; 0001AEB=00.0131; 0001DecodingIntensityStdDev=64.838; 0001DecodingIntensityStdDev_488=64.838; 0001DecodingIntensityStdDev_647=37.745; 0001DecodingIntensityStdDev_700=16.680; 0001DecodingIntensityStdDev_750=13.609; 0001F_on=0.0130; …
Complete	2022-09-08 Run 1	mouse IL1b Discovery	mouse IL1b	sample -07	Unknown	G04	0.016671	-	0.022997	pg/mL	4		455.773	8.31	10464	173	0.0165329	436.156	LABADMIN	CadenceOvertime	31	Plate Layout 2022-09-08_CAPS mouse IL1b Discovery 20220908181835	2022-08-09 18:18:35	1	1	TRUE		1.1.0	2.13.0.1250	0001_DecodingIntensityStdDev_577F1=84.193; 0001_DecodingIntensityStdDev_577F2=143.260; 0001_MeanDecodingIntensity_577F1=524.62; 0001_MeanDecodingIntensity_577F2=553.03; 0001AEB=00.0167; 0001DecodingIntensityStdDev=57.421; 0001DecodingIntensityStdDev_488=57.421; 0001DecodingIntensityStdDev_647=31.353; 0001DecodingIntensityStdDev_700=14.439; 0001DecodingIntensityStdDev_750=13.509; 0001F_on=0.0165; …
Complete	2022-09-08 Run 1	mouse IL1b Discovery	mouse IL1b	sample -08	Unknown	H04	0.013064	-	0.010402	pg/mL	4		514.53	6.61	8475	110	0.0129794	436.156	LABADMIN	CadenceOvertime	32	Plate Layout 2022-09-08_CAPS mouse IL1b Discovery 20220908181835	2022-08-09 18:18:35	1	1	TRUE		1.1.0	2.13.0.1250	0001_DecodingIntensityStdDev_577F1=97.673; 0001_DecodingIntensityStdDev_577F2=159.862; 0001_MeanDecodingIntensity_577F1=510.11; 0001_MeanDecodingIntensity_577F2=537.18; 0001AEB=00.0131; 0001DecodingIntensityStdDev=67.307; 0001DecodingIntensityStdDev_488=67.307; 0001DecodingIntensityStdDev_647=37.755; 0001DecodingIntensityStdDev_700=16.719; 0001DecodingIntensityStdDev_750=13.524; 0001F_on=0.0130; …
Complete	2022-09-08 Run 1	mouse IL1b Discovery	mouse IL1b	sample -09	Unknown	A05	0.171399	-	0.58043	pg/mL	4		475.803	9.04	11218	1767	0.157515	436.156	LABADMIN	CadenceOvertime	33	Plate Layout 2022-09-08_CAPS mouse IL1b Discovery 20220908181835	2022-08-09 18:18:35	1	1	TRUE		1.1.0	2.13.0.1250	0001_DecodingIntensityStdDev_577F1=204.044; 0001_DecodingIntensityStdDev_577F2=405.660; 0001_MeanDecodingIntensity_577F1=543.94; 0001_MeanDecodingIntensity_577F2=628.90; 0001AEB=00.1714; 0001DecodingIntensityStdDev=69.158; 0001DecodingIntensityStdDev_488=69.158; 0001DecodingIntensityStdDev_647=39.358; 0001DecodingIntensityStdDev_700=17.207; 0001DecodingIntensityStdDev_750=13.680; 0001F_on=0.1575;…
Complete	2022-09-08 Run 1	mouse IL1b Discovery	mouse IL1b	sample -10	Unknown	B05	0.379837	-	1.34447	pg/mL	4		547.814	6.52	8186	2587	0.316027	436.156	LABADMIN	CadenceOvertime	34	Plate Layout 2022-09-08_CAPS mouse IL1b Discovery 20220908181835	2022-08-09 18:18:35	1	1	TRUE		1.1.0	2.13.0.1250	0001_DecodingIntensityStdDev_577F1=294.623; 0001_DecodingIntensityStdDev_577F2=610.266; 0001_MeanDecodingIntensity_577F1=630.43; 0001_MeanDecodingIntensity_577F2=823.81; 0001AEB=00.3798; 0001DecodingIntensityStdDev=73.239; 0001DecodingIntensityStdDev_488=73.239; 0001DecodingIntensityStdDev_647=42.512; 0001DecodingIntensityStdDev_700=17.924; 0001DecodingIntensityStdDev_750=13.585; 0001F_on=0.3160;…
Complete	2022-09-08 Run 1	mouse IL1b Discovery	mouse IL1b	sample -11	Unknown	C05	0.367249	-	1.2981	pg/mL	4		558.841	7.91	9344	2872	0.307363	436.156	LABADMIN	CadenceOvertime	35	Plate Layout 2022-09-08_CAPS mouse IL1b Discovery 20220908181835	2022-08-09 18:18:35	1	1	TRUE		1.1.0	2.13.0.1250	0001_DecodingIntensityStdDev_577F1=313.187; 0001_DecodingIntensityStdDev_577F2=628.358; 0001_MeanDecodingIntensity_577F1=631.32; 0001_MeanDecodingIntensity_577F2=841.71; 0001AEB=00.3672; 0001DecodingIntensityStdDev=65.161; 0001DecodingIntensityStdDev_488=65.161; 0001DecodingIntensityStdDev_647=37.623; 0001DecodingIntensityStdDev_700=16.546; 0001DecodingIntensityStdDev_750=13.713; 0001F_on=0.3074;…
Complete	2022-09-08 Run 1	mouse IL1b Discovery	mouse IL1b	sample -12	Unknown	D05	0.260881	-	0.90732	pg/mL	4		478.295	6.18	7412	1702	0.229628	436.156	LABADMIN	CadenceOvertime	36	Plate Layout 2022-09-08_CAPS mouse IL1b Discovery 20220908181835	2022-08-09 18:18:35	1	1	TRUE		1.1.0	2.13.0.1250	0001_DecodingIntensityStdDev_577F1=239.877; 0001_DecodingIntensityStdDev_577F2=476.284; 0001_MeanDecodingIntensity_577F1=556.01; 0001_MeanDecodingIntensity_577F2=686.66; 0001AEB=00.2609; 0001DecodingIntensityStdDev=65.531; 0001DecodingIntensityStdDev_488=65.531; 0001DecodingIntensityStdDev_647=35.907; 0001DecodingIntensityStdDev_700=16.045; 0001DecodingIntensityStdDev_750=13.704; 0001F_on=0.2296;…
Complete	2022-09-08 Run 1	mouse IL1b Discovery	mouse IL1b	sample -13	Unknown	E05	0.164833	-	0.556527	pg/mL	4		468.076	5.6	6133	932	0.151965	436.156	LABADMIN	CadenceOvertime	37	Plate Layout 2022-09-08_CAPS mouse IL1b Discovery 20220908181835	2022-08-09 18:18:35	1	1	TRUE		1.1.0	2.13.0.1250	0001_DecodingIntensityStdDev_577F1=198.822; 0001_DecodingIntensityStdDev_577F2=395.873; 0001_MeanDecodingIntensity_577F1=551.60; 0001_MeanDecodingIntensity_577F2=644.38; 0001AEB=00.1648; 0001DecodingIntensityStdDev=93.336; 0001DecodingIntensityStdDev_488=93.336; 0001DecodingIntensityStdDev_647=51.736; 0001DecodingIntensityStdDev_700=22.828; 0001DecodingIntensityStdDev_750=13.739; 0001F_on=0.1520;…
Complete	2022-09-08 Run 1	mouse IL1b Discovery	mouse IL1b	sample -14	Unknown	F05	0.216183	-	0.743784	pg/mL	4		510.435	10.1	12062	2345	0.194412	436.156	LABADMIN	CadenceOvertime	38	Plate Layout 2022-09-08_CAPS mouse IL1b Discovery 20220908181835	2022-08-09 18:18:35	1	1	TRUE		1.1.0	2.13.0.1250	0001_DecodingIntensityStdDev_577F1=228.009; 0001_DecodingIntensityStdDev_577F2=458.918; 0001_MeanDecodingIntensity_577F1=557.55; 0001_MeanDecodingIntensity_577F2=672.67; 0001AEB=00.2162; 0001DecodingIntensityStdDev=52.160; 0001DecodingIntensityStdDev_488=52.160; 0001DecodingIntensityStdDev_647=28.068; 0001DecodingIntensityStdDev_700=13.271; 0001DecodingIntensityStdDev_750=13.748; 0001F_on=0.1944;…
Complete	2022-09-08 Run 1	mouse IL1b Discovery	mouse IL1b	sample -15	Unknown	G05	0.295442	-	1.03406	pg/mL	4		533.455	4.82	5563	1423	0.255797	436.156	LABADMIN	CadenceOvertime	39	Plate Layout 2022-09-08_CAPS mouse IL1b Discovery 20220908181835	2022-08-09 18:18:35	1	1	TRUE		1.1.0	2.13.0.1250	0001_DecodingIntensityStdDev_577F1=296.188; 0001_DecodingIntensityStdDev_577F2=582.976; 0001_MeanDecodingIntensity_577F1=598.72; 0001_MeanDecodingIntensity_577F2=754.70; 0001AEB=00.2954; 0001DecodingIntensityStdDev=95.686; 0001DecodingIntensityStdDev_488=95.686; 0001DecodingIntensityStdDev_647=52.538; 0001DecodingIntensityStdDev_700=22.650; 0001DecodingIntensityStdDev_750=13.921; 0001F_on=0.2558;…
Complete	2022-09-08 Run 1	mouse IL1b Discovery	mouse IL1b	sample -16	Unknown	H05	0.009841	-	0	pg/mL	4	AEB Below Range Flag	477.402	7.96	9497	93	0.00979257	436.156	LABADMIN	CadenceOvertime	40	Plate Layout 2022-09-08_CAPS mouse IL1b Discovery 20220908181835	2022-08-09 18:18:35	1	1	TRUE		1.1.0	2.13.0.1250	0001_DecodingIntensityStdDev_577F1=82.514; 0001_DecodingIntensityStdDev_577F2=120.559; 0001_MeanDecodingIntensity_577F1=512.30; 0001_MeanDecodingIntensity_577F2=536.34; 0001AEB=00.0098; 0001DecodingIntensityStdDev=46.954; 0001DecodingIntensityStdDev_488=46.954; 0001DecodingIntensityStdDev_647=23.363; 0001DecodingIntensityStdDev_700=11.915; 0001DecodingIntensityStdDev_750=13.590; 0001F_on=0.0098; …
Complete	2022-09-08 Run 1	mouse IL1b Discovery	mouse IL1b	sample -17	Unknown	A06	0.175521	-	0.595443	pg/mL	4		460.118	8.8	9790	1576	0.160981	436.156	LABADMIN	CadenceOvertime	41	Plate Layout 2022-09-08_CAPS mouse IL1b Discovery 20220908181835	2022-08-09 18:18:35	1	1	TRUE		1.1.0	2.13.0.1250	0001_DecodingIntensityStdDev_577F1=196.965; 0001_DecodingIntensityStdDev_577F2=398.170; 0001_MeanDecodingIntensity_577F1=532.21; 0001_MeanDecodingIntensity_577F2=628.47; 0001AEB=00.1755; 0001DecodingIntensityStdDev=59.458; 0001DecodingIntensityStdDev_488=59.458; 0001DecodingIntensityStdDev_647=36.139; 0001DecodingIntensityStdDev_700=15.968; 0001DecodingIntensityStdDev_750=13.998; 0001F_on=0.1610;…
Complete	2022-09-08 Run 1	mouse IL1b Discovery	mouse IL1b	sample -18	Unknown	B06	0.374525	-	1.3249	pg/mL	4		550.725	5.93	7033	2197	0.312384	436.156	LABADMIN	CadenceOvertime	42	Plate Layout 2022-09-08_CAPS mouse IL1b Discovery 20220908181835	2022-08-09 18:18:35	1	1	TRUE		1.1.0	2.13.0.1250	0001_DecodingIntensityStdDev_577F1=293.816; 0001_DecodingIntensityStdDev_577F2=612.021; 0001_MeanDecodingIntensity_577F1=605.80; 0001_MeanDecodingIntensity_577F2=796.74; 0001AEB=00.3745; 0001DecodingIntensityStdDev=78.386; 0001DecodingIntensityStdDev_488=78.386; 0001DecodingIntensityStdDev_647=45.525; 0001DecodingIntensityStdDev_700=18.589; 0001DecodingIntensityStdDev_750=13.983; 0001F_on=0.3124;…
Complete	2022-09-08 Run 1	mouse IL1b Discovery	mouse IL1b	sample -19	Unknown	C06	0.346811	-	1.22285	pg/mL	4		526.582	8.88	10578	3100	0.293061	436.156	LABADMIN	CadenceOvertime	43	Plate Layout 2022-09-08_CAPS mouse IL1b Discovery 20220908181835	2022-08-09 18:18:35	1	1	TRUE		1.1.0	2.13.0.1250	0001_DecodingIntensityStdDev_577F1=283.866; 0001_DecodingIntensityStdDev_577F2=575.287; 0001_MeanDecodingIntensity_577F1=610.71; 0001_MeanDecodingIntensity_577F2=788.57; 0001AEB=00.3468; 0001DecodingIntensityStdDev=76.468; 0001DecodingIntensityStdDev_488=76.468; 0001DecodingIntensityStdDev_647=44.841; 0001DecodingIntensityStdDev_700=18.677; 0001DecodingIntensityStdDev_750=13.937; 0001F_on=0.2931;…
Complete	2022-09-08 Run 1	mouse IL1b Discovery	mouse IL1b	sample -20	Unknown	D06	0.272752	-	0.950825	pg/mL	4		534.859	6.21	8022	1915	0.238719	436.156	LABADMIN	CadenceOvertime	44	Plate Layout 2022-09-08_CAPS mouse IL1b Discovery 20220908181835	2022-08-09 18:18:35	1	1	TRUE		1.1.0	2.13.0.1250	0001_DecodingIntensityStdDev_577F1=267.351; 0001_DecodingIntensityStdDev_577F2=541.178; 0001_MeanDecodingIntensity_577F1=580.66; 0001_MeanDecodingIntensity_577F2=732.03; 0001AEB=00.2728; 0001DecodingIntensityStdDev=66.033; 0001DecodingIntensityStdDev_488=66.033; 0001DecodingIntensityStdDev_647=37.116; 0001DecodingIntensityStdDev_700=15.471; 0001DecodingIntensityStdDev_750=14.006; 0001F_on=0.2387;…
Complete	2022-09-08 Run 1	mouse IL1b Discovery	mouse IL1b	sample -21	Unknown	E06	0.160968	-	0.542463	pg/mL	4		493.513	4.78	6329	941	0.148681	436.156	LABADMIN	CadenceOvertime	45	Plate Layout 2022-09-08_CAPS mouse IL1b Discovery 20220908181835	2022-08-09 18:18:35	1	1	TRUE		1.1.0	2.13.0.1250	0001_DecodingIntensityStdDev_577F1=204.968; 0001_DecodingIntensityStdDev_577F2=411.250; 0001_MeanDecodingIntensity_577F1=548.63; 0001_MeanDecodingIntensity_577F2=646.20; 0001AEB=00.1610; 0001DecodingIntensityStdDev=92.108; 0001DecodingIntensityStdDev_488=92.108; 0001DecodingIntensityStdDev_647=50.622; 0001DecodingIntensityStdDev_700=21.706; 0001DecodingIntensityStdDev_750=13.765; 0001F_on=0.1487;…
Complete	2022-09-08 Run 1	mouse IL1b Discovery	mouse IL1b	sample -22	Unknown	F06	0.213835	-	0.735205	pg/mL	4		505.467	6.76	8955	1724	0.192518	436.156	LABADMIN	CadenceOvertime	46	Plate Layout 2022-09-08_CAPS mouse IL1b Discovery 20220908181835	2022-08-09 18:18:35	1	1	TRUE		1.1.0	2.13.0.1250	0001_DecodingIntensityStdDev_577F1=226.418; 0001_DecodingIntensityStdDev_577F2=458.011; 0001_MeanDecodingIntensity_577F1=573.00; 0001_MeanDecodingIntensity_577F2=697.11; 0001AEB=00.2138; 0001DecodingIntensityStdDev=62.487; 0001DecodingIntensityStdDev_488=62.487; 0001DecodingIntensityStdDev_647=30.411; 0001DecodingIntensityStdDev_700=13.728; 0001DecodingIntensityStdDev_750=13.875; 0001F_on=0.1925;…
Complete	2022-09-08 Run 1	mouse IL1b Discovery	mouse IL1b	sample -23	Unknown	G06	0.302832	-	1.06119	pg/mL	4		529.678	4.07	5232	1367	0.261277	436.156	LABADMIN	CadenceOvertime	47	Plate Layout 2022-09-08_CAPS mouse IL1b Discovery 20220908181835	2022-08-09 18:18:35	1	1	TRUE		1.1.0	2.13.0.1250	0001_DecodingIntensityStdDev_577F1=277.158; 0001_DecodingIntensityStdDev_577F2=559.155; 0001_MeanDecodingIntensity_577F1=591.81; 0001_MeanDecodingIntensity_577F2=762.29; 0001AEB=00.3028; 0001DecodingIntensityStdDev=91.373; 0001DecodingIntensityStdDev_488=91.373; 0001DecodingIntensityStdDev_647=49.472; 0001DecodingIntensityStdDev_700=20.486; 0001DecodingIntensityStdDev_750=13.676; 0001F_on=0.2613;…
Complete	2022-09-08 Run 1	mouse IL1b Discovery	mouse IL1b	sample -24	Unknown	H06	0.009122	-	0	pg/mL	4	AEB Below Range Flag	416.533	8.39	10132	92	0.00908014	436.156	LABADMIN	CadenceOvertime	48	Plate Layout 2022-09-08_CAPS mouse IL1b Discovery 20220908181835	2022-08-09 18:18:35	1	1	TRUE		1.1.0	2.13.0.1250	0001_DecodingIntensityStdDev_577F1=70.210; 0001_DecodingIntensityStdDev_577F2=106.601; 0001_MeanDecodingIntensity_577F1=486.50; 0001_MeanDecodingIntensity_577F2=511.59; 0001AEB=00.0091; 0001DecodingIntensityStdDev=51.968; 0001DecodingIntensityStdDev_488=51.968; 0001DecodingIntensityStdDev_647=28.266; 0001DecodingIntensityStdDev_700=13.425; 0001DecodingIntensityStdDev_750=13.689; 0001F_on=0.0091; …
Complete	2022-09-08 Run 1	mouse IL1b Discovery	mouse IL1b	sample -25	Unknown	A07	0.161573	-	0.544665	pg/mL	4		460.625	7.47	9015	1345	0.149196	436.156	LABADMIN	CadenceOvertime	49	Plate Layout 2022-09-08_CAPS mouse IL1b Discovery 20220908181835	2022-08-09 18:18:35	1	1	TRUE		1.1.0	2.13.0.1250	0001_DecodingIntensityStdDev_577F1=169.052; 0001_DecodingIntensityStdDev_577F2=362.337; 0001_MeanDecodingIntensity_577F1=533.89; 0001_MeanDecodingIntensity_577F2=624.27; 0001AEB=00.1616; 0001DecodingIntensityStdDev=53.292; 0001DecodingIntensityStdDev_488=53.292; 0001DecodingIntensityStdDev_647=29.832; 0001DecodingIntensityStdDev_700=14.036; 0001DecodingIntensityStdDev_750=13.651; 0001F_on=0.1492;…
Complete	2022-09-08 Run 1	mouse IL1b Discovery	mouse IL1b	sample -26	Unknown	B07	0.164811	-	0.556448	pg/mL	4		499.555	9.47	12228	1858	0.151946	436.156	LABADMIN	CadenceOvertime	50	Plate Layout 2022-09-08_CAPS mouse IL1b Discovery 20220908181835	2022-08-09 18:18:35	1	1	TRUE		1.1.0	2.13.0.1250	0001_DecodingIntensityStdDev_577F1=197.145; 0001_DecodingIntensityStdDev_577F2=402.510; 0001_MeanDecodingIntensity_577F1=531.48; 0001_MeanDecodingIntensity_577F2=628.84; 0001AEB=00.1648; 0001DecodingIntensityStdDev=45.476; 0001DecodingIntensityStdDev_488=45.476; 0001DecodingIntensityStdDev_647=22.453; 0001DecodingIntensityStdDev_700=11.275; 0001DecodingIntensityStdDev_750=13.299; 0001F_on=0.1519;…
Complete	2022-09-08 Run 1	mouse IL1b Discovery	mouse IL1b	sample -27	Unknown	C07	0.038738	-	0.101161	pg/mL	4		455.578	7.37	9027	343	0.0379971	436.156	LABADMIN	CadenceOvertime	51	Plate Layout 2022-09-08_CAPS mouse IL1b Discovery 20220908181835	2022-08-09 18:18:35	1	1	TRUE		1.1.0	2.13.0.1250	0001_DecodingIntensityStdDev_577F1=108.832; 0001_DecodingIntensityStdDev_577F2=204.344; 0001_MeanDecodingIntensity_577F1=511.68; 0001_MeanDecodingIntensity_577F2=536.21; 0001AEB=00.0387; 0001DecodingIntensityStdDev=63.068; 0001DecodingIntensityStdDev_488=63.068; 0001DecodingIntensityStdDev_647=36.263; 0001DecodingIntensityStdDev_700=15.576; 0001DecodingIntensityStdDev_750=13.651; 0001F_on=0.0380;…
Complete	2022-09-08 Run 1	mouse IL1b Discovery	mouse IL1b	sample -28	Unknown	D07	0.015111	-	0.017537	pg/mL	4		438.588	5.28	6401	96	0.0149977	436.156	LABADMIN	CadenceOvertime	52	Plate Layout 2022-09-08_CAPS mouse IL1b Discovery 20220908181835	2022-08-09 18:18:35	1	1	TRUE		1.1.0	2.13.0.1250	0001_DecodingIntensityStdDev_577F1=78.474; 0001_DecodingIntensityStdDev_577F2=133.093; 0001_MeanDecodingIntensity_577F1=476.30; 0001_MeanDecodingIntensity_577F2=519.25; 0001AEB=00.0151; 0001DecodingIntensityStdDev=65.041; 0001DecodingIntensityStdDev_488=65.041; 0001DecodingIntensityStdDev_647=36.139; 0001DecodingIntensityStdDev_700=16.273; 0001DecodingIntensityStdDev_750=13.692; 0001F_on=0.0150; …
Complete	2022-09-08 Run 1	mouse IL1b Discovery	mouse IL1b	sample -29	Unknown	E07	0.021202	-	0.038933	pg/mL	4		498.937	5.15	6292	132	0.020979	436.156	LABADMIN	CadenceOvertime	53	Plate Layout 2022-09-08_CAPS mouse IL1b Discovery 20220908181835	2022-08-09 18:18:35	1	1	TRUE		1.1.0	2.13.0.1250	0001_DecodingIntensityStdDev_577F1=98.974; 0001_DecodingIntensityStdDev_577F2=174.012; 0001_MeanDecodingIntensity_577F1=501.31; 0001_MeanDecodingIntensity_577F2=533.59; 0001AEB=00.0212; 0001DecodingIntensityStdDev=80.532; 0001DecodingIntensityStdDev_488=80.532; 0001DecodingIntensityStdDev_647=45.543; 0001DecodingIntensityStdDev_700=18.904; 0001DecodingIntensityStdDev_750=13.930; 0001F_on=0.0210; …
Complete	2022-09-08 Run 1	mouse IL1b Discovery	mouse IL1b	sample -30	Unknown	F07	0.016909	-	0.02383	pg/mL	4		445.402	6.86	8350	140	0.0167665	436.156	LABADMIN	CadenceOvertime	54	Plate Layout 2022-09-08_CAPS mouse IL1b Discovery 20220908181835	2022-08-09 18:18:35	1	1	TRUE		1.1.0	2.13.0.1250	0001_DecodingIntensityStdDev_577F1=264.086; 0001_DecodingIntensityStdDev_577F2=279.462; 0001_MeanDecodingIntensity_577F1=516.05; 0001_MeanDecodingIntensity_577F2=542.29; 0001AEB=00.0169; 0001DecodingIntensityStdDev=67.263; 0001DecodingIntensityStdDev_488=67.263; 0001DecodingIntensityStdDev_647=40.403; 0001DecodingIntensityStdDev_700=16.932; 0001DecodingIntensityStdDev_750=13.805; 0001F_on=0.0168;…
Complete	2022-09-08 Run 1	mouse IL1b Discovery	mouse IL1b	sample -31	Unknown	G07	0.173374	-	0.587622	pg/mL	4		423.832	7.24	9235	1470	0.159177	436.156	LABADMIN	CadenceOvertime	55	Plate Layout 2022-09-08_CAPS mouse IL1b Discovery 20220908181835	2022-08-09 18:18:35	1	1	TRUE		1.1.0	2.13.0.1250	0001_DecodingIntensityStdDev_577F1=222.665; 0001_DecodingIntensityStdDev_577F2=424.979; 0001_MeanDecodingIntensity_577F1=551.01; 0001_MeanDecodingIntensity_577F2=638.83; 0001AEB=00.1734; 0001DecodingIntensityStdDev=67.914; 0001DecodingIntensityStdDev_488=67.914; 0001DecodingIntensityStdDev_647=38.940; 0001DecodingIntensityStdDev_700=17.595; 0001DecodingIntensityStdDev_750=13.828; 0001F_on=0.1592;…
Complete	2022-09-08 Run 1	mouse IL1b Discovery	mouse IL1b	sample -32	Unknown	H07	0.192221	-	0.656311	pg/mL	4		487.114	7.76	9624	1683	0.174875	436.156	LABADMIN	CadenceOvertime	56	Plate Layout 2022-09-08_CAPS mouse IL1b Discovery 20220908181835	2022-08-09 18:18:35	1	1	TRUE		1.1.0	2.13.0.1250	0001_DecodingIntensityStdDev_577F1=213.507; 0001_DecodingIntensityStdDev_577F2=426.567; 0001_MeanDecodingIntensity_577F1=544.34; 0001_MeanDecodingIntensity_577F2=648.45; 0001AEB=00.1922; 0001DecodingIntensityStdDev=66.529; 0001DecodingIntensityStdDev_488=66.529; 0001DecodingIntensityStdDev_647=38.609; 0001DecodingIntensityStdDev_700=16.555; 0001DecodingIntensityStdDev_750=13.783; 0001F_on=0.1749;…
Complete	2022-09-08 Run 1	mouse IL1b Discovery	mouse IL1b	sample -33	Unknown	A08	0.169217	-	0.572483	pg/mL	4		473.084	6.95	9006	1402	0.155674	436.156	LABADMIN	CadenceOvertime	57	Plate Layout 2022-09-08_CAPS mouse IL1b Discovery 20220908181835	2022-08-09 18:18:35	1	1	TRUE		1.1.0	2.13.0.1250	0001_DecodingIntensityStdDev_577F1=195.575; 0001_DecodingIntensityStdDev_577F2=398.882; 0001_MeanDecodingIntensity_577F1=535.80; 0001_MeanDecodingIntensity_577F2=630.62; 0001AEB=00.1692; 0001DecodingIntensityStdDev=55.688; 0001DecodingIntensityStdDev_488=55.688; 0001DecodingIntensityStdDev_647=27.509; 0001DecodingIntensityStdDev_700=12.996; 0001DecodingIntensityStdDev_750=13.843; 0001F_on=0.1557;…
Complete	2022-09-08 Run 1	mouse IL1b Discovery	mouse IL1b	sample -34	Unknown	B08	0.145716	-	0.487014	pg/mL	4		465.723	7.08	8658	1174	0.135597	436.156	LABADMIN	CadenceOvertime	58	Plate Layout 2022-09-08_CAPS mouse IL1b Discovery 20220908181835	2022-08-09 18:18:35	1	1	TRUE		1.1.0	2.13.0.1250	0001_DecodingIntensityStdDev_577F1=171.481; 0001_DecodingIntensityStdDev_577F2=352.423; 0001_MeanDecodingIntensity_577F1=542.77; 0001_MeanDecodingIntensity_577F2=626.58; 0001AEB=00.1457; 0001DecodingIntensityStdDev=70.620; 0001DecodingIntensityStdDev_488=70.620; 0001DecodingIntensityStdDev_647=38.441; 0001DecodingIntensityStdDev_700=16.351; 0001DecodingIntensityStdDev_750=13.938; 0001F_on=0.1356;…
Complete	2022-09-08 Run 1	mouse IL1b Discovery	mouse IL1b	sample -35	Unknown	C08	0.031313	-	0.074734	pg/mL	4		463.418	7.11	8434	260	0.0308276	436.156	LABADMIN	CadenceOvertime	59	Plate Layout 2022-09-08_CAPS mouse IL1b Discovery 20220908181835	2022-08-09 18:18:35	1	1	TRUE		1.1.0	2.13.0.1250	0001_DecodingIntensityStdDev_577F1=102.853; 0001_DecodingIntensityStdDev_577F2=187.475; 0001_MeanDecodingIntensity_577F1=506.98; 0001_MeanDecodingIntensity_577F2=539.03; 0001AEB=00.0313; 0001DecodingIntensityStdDev=63.378; 0001DecodingIntensityStdDev_488=63.378; 0001DecodingIntensityStdDev_647=950.703; 0001DecodingIntensityStdDev_700=349.908; 0001DecodingIntensityStdDev_750=13.965; 0001F_on=0.030…
Complete	2022-09-08 Run 1	mouse IL1b Discovery	mouse IL1b	sample -36	Unknown	D08	0.013644	-	0.01242	pg/mL	4		388.728	6.99	8117	110	0.0135518	436.156	LABADMIN	CadenceOvertime	60	Plate Layout 2022-09-08_CAPS mouse IL1b Discovery 20220908181835	2022-08-09 18:18:35	1	1	TRUE		1.1.0	2.13.0.1250	0001_DecodingIntensityStdDev_577F1=76.180; 0001_DecodingIntensityStdDev_577F2=115.186; 0001_MeanDecodingIntensity_577F1=483.48; 0001_MeanDecodingIntensity_577F2=509.18; 0001AEB=00.0136; 0001DecodingIntensityStdDev=58.940; 0001DecodingIntensityStdDev_488=58.940; 0001DecodingIntensityStdDev_647=33.445; 0001DecodingIntensityStdDev_700=15.355; 0001DecodingIntensityStdDev_750=13.949; 0001F_on=0.0136; …
Complete	2022-09-08 Run 1	mouse IL1b Discovery	mouse IL1b	sample -37	Unknown	E08	0.021147	-	0.038739	pg/mL	4		455.839	4.66	5209	109	0.0209253	436.156	LABADMIN	CadenceOvertime	61	Plate Layout 2022-09-08_CAPS mouse IL1b Discovery 20220908181835	2022-08-09 18:18:35	1	1	TRUE		1.1.0	2.13.0.1250	0001_DecodingIntensityStdDev_577F1=95.128; 0001_DecodingIntensityStdDev_577F2=160.090; 0001_MeanDecodingIntensity_577F1=500.34; 0001_MeanDecodingIntensity_577F2=529.66; 0001AEB=00.0211; 0001DecodingIntensityStdDev=75.012; 0001DecodingIntensityStdDev_488=75.012; 0001DecodingIntensityStdDev_647=40.082; 0001DecodingIntensityStdDev_700=17.584; 0001DecodingIntensityStdDev_750=14.069; 0001F_on=0.0209; …
Complete	2022-09-08 Run 1	mouse IL1b Discovery	mouse IL1b	sample -38	Unknown	F08	0.013115	-	0.010578	pg/mL	4		409.024	5.39	6140	80	0.0130293	436.156	LABADMIN	CadenceOvertime	62	Plate Layout 2022-09-08_CAPS mouse IL1b Discovery 20220908181835	2022-08-09 18:18:35	1	1	TRUE		1.1.0	2.13.0.1250	0001_DecodingIntensityStdDev_577F1=77.939; 0001_DecodingIntensityStdDev_577F2=119.116; 0001_MeanDecodingIntensity_577F1=483.19; 0001_MeanDecodingIntensity_577F2=494.73; 0001AEB=00.0131; 0001DecodingIntensityStdDev=72.590; 0001DecodingIntensityStdDev_488=72.590; 0001DecodingIntensityStdDev_647=42.884; 0001DecodingIntensityStdDev_700=18.291; 0001DecodingIntensityStdDev_750=13.834; 0001F_on=0.0130; …
Complete	2022-09-08 Run 1	mouse IL1b Discovery	mouse IL1b	sample -39	Unknown	G08	0.165332	-	0.558344	pg/mL	4		444.91	7.43	8124	1238	0.152388	436.156	LABADMIN	CadenceOvertime	63	Plate Layout 2022-09-08_CAPS mouse IL1b Discovery 20220908181835	2022-08-09 18:18:35	1	1	TRUE		1.1.0	2.13.0.1250	0001_DecodingIntensityStdDev_577F1=202.610; 0001_DecodingIntensityStdDev_577F2=401.182; 0001_MeanDecodingIntensity_577F1=541.79; 0001_MeanDecodingIntensity_577F2=635.14; 0001AEB=00.1653; 0001DecodingIntensityStdDev=58.513; 0001DecodingIntensityStdDev_488=58.513; 0001DecodingIntensityStdDev_647=38.033; 0001DecodingIntensityStdDev_700=16.763; 0001DecodingIntensityStdDev_750=13.983; 0001F_on=0.1524;…
Complete	2022-09-08 Run 1	mouse IL1b Discovery	mouse IL1b	sample -40	Unknown	H08	0.175562	-	0.59559	pg/mL	4		489.375	5.71	6428	1035	0.161014	436.156	LABADMIN	CadenceOvertime	64	Plate Layout 2022-09-08_CAPS mouse IL1b Discovery 20220908181835	2022-08-09 18:18:35	1	1	TRUE		1.1.0	2.13.0.1250	0001_DecodingIntensityStdDev_577F1=244.516; 0001_DecodingIntensityStdDev_577F2=431.173; 0001_MeanDecodingIntensity_577F1=573.42; 0001_MeanDecodingIntensity_577F2=677.94; 0001AEB=00.1756; 0001DecodingIntensityStdDev=66.451; 0001DecodingIntensityStdDev_488=66.451; 0001DecodingIntensityStdDev_647=37.144; 0001DecodingIntensityStdDev_700=16.280; 0001DecodingIntensityStdDev_750=14.092; 0001F_on=0.1610;…

## Sheet: analysis
	Plate Lay-out
		1	2	3	4	5	6	7	8	9	10	11	12
	A	STD	STD	STD
	B
	C
	D
	E
	F
	G
	H	Blank
		1	2	3	4	5	6	7	8	9	10	11	12
	A	STD	STD	STD	0.015321	0.58043	0.595443	0.544665	0.572483
	B				0.008919	1.34447	1.3249	0.556448	0.487014
	C				0.034256	1.2981	1.22285	0.101161	0.074734
	D				0.009768	0.90732	0.950825	0.017537	0.01242
	E				0.017336	0.556527	0.542463	0.038933	0.038739
	F				0.010359	0.743784	0.735205	0.02383	0.010578
	G				0.022997	1.03406	1.06119	0.587622	0.558344
	H	Blank			0.010402	AEB Below Range Flag		0.656311	0.59559
		ID nr	1/4	1/4	Average	%CV	Group
		7	0.015321	0.017336	0.0163285	8.72597	0.0161698
		8	0.008919	0.010359	0.009639	10.5637
		10	0.034256	0.022997	0.0286265	27.811
		13	0.009768	0.010402	0.010085	4.44527
		1	0.58043	0.595443	0.587936	1.8056	0.921255
		2	1.34447	1.3249	1.33469	1.03696
		9	1.2981	1.22285	1.26047	4.22102
		16	0.90732	0.950825	0.929072	3.31112
		17	0.556527	0.542463	0.549495	1.8098
		18	0.743784	0.735205	0.739494	0.820326
		19	1.03406	1.06119	1.04762	1.83124
		3	0.544665	0.572483	0.558574	3.52152	0.304776
		4	0.556448	0.487014	0.521731	9.41045
		5	0.101161	0.074734	0.0879475	21.2476
		6	0.017537	0.01242	0.0149785	24.1564
		11	0.038933	0.038739	0.038836	0.353226
		12	0.02383	0.010578	0.017204	54.4674
		14	0.587622	0.558344	0.572983	3.61314
		15	0.656311	0.59559	0.62595	6.85937
			20	%
		Quanterix allows a 20% CV -> for all samples except 4 this is perfect,
		the 4 outliers show low values so higher variation is to be expected
Statistical analysis in graphpad:
	Number of families	1
	Number of comparisons per family	3
	Alpha	0.05
	Bonferroni's multiple comparisons test	Mean Diff,	95,00% CI of diff,	Below threshold?	Summary	Adjusted P Value
	WT + vehicle vs. Cre + vehicle	-0.9049	-1,355 to -0,4545	Yes	***	0.0002	A-B
	WT + vehicle vs. Cre + JNJ-960	-0.2886	-0,7287 to 0,1515	No	ns	0.2962	A-C
	Cre + vehicle vs. Cre + JNJ-960	0.6163	0,2443 to 0,9882	Yes	**	0.0013	B-C
	Test details	Mean 1	Mean 2	Mean Diff,	SE of diff,	n1	n2	t	DF
	WT + vehicle vs. Cre + vehicle	0.01625	0.9211	-0.9049	0.1685	4	7	5.37	16
	WT + vehicle vs. Cre + JNJ-960	0.01625	0.3049	-0.2886	0.1646	4	8	1.753	16
	Cre + vehicle vs. Cre + JNJ-960	0.9211	0.3049	0.6163	0.1391	7	8	4.429	16
