# Supplementary material for: Navigating from cellular phenotypic screen to clinical candidate: selective targeting of the NLRP3 inflammasome
Source: EMBO Mol Med. 2024 Dec 9;17(1):54–84. doi: 10.1038/s44321-024-00181-4 (PMC11730736; doi:10.1038/s44321-024-00181-4)
Supplement: Supplementary file 7 — Source data Fig. 5 [file 44321_2024_181_MOESM7_ESM.zip › Fig 5H.xlsx]

## Sheet: readout
Program	xPONENT		LX100/LX200
Build	4.3.229.0
Date	2022-12-09	13:47:00
SN	LX10018267422
Batch	CAPS_JNJ960 (100 mpk)_12.09.2022
Version	1
Operator
ComputerName	DESKTOP-7N0BDI6
Country Code	7F
ProtocolName	Ms_G-CSF_CXCl1_CCL4_IL-1b_6_18_IP10
ProtocolVersion	1
ProtocolDescription
ProtocolDevelopingCompany	Thermo
SampleVolume	85 uL
DDGate	5000 to 25000
SampleTimeout	45 sec
BatchStartTime	2022-12-09 15:53:27
BatchStopTime	2022-12-09 16:38:59
BatchDescription	<None>
ProtocolPlate	Name	Current 96-well plate	Type	96	Plates	1
ProtocolMicrosphere	Map	100 regions	Type	MagPlex	Count	7
ProtocolReporterGain	Default
ProtocolAnalysis	Type	Quan	Mode	MeanOfReplicates
NormBead	None
ProtocolHeater	Off
Most Recent Calibration and Control Results:
Last MagCAL1 Calibration	Passed 09/12/2022 11:57:59
Last CAL2 Calibration	Passed 09/12/2022 11:58:32
Last MagCON1 Verification	Passed 09/12/2022 12:00:03
Last CON2 Verification	Passed 09/12/2022 12:00:34
Last Fluidics Test	Passed 09/12/2022 12:01:05
CALInfo:
AssayLotInfo:
KitName	LotNumber	ExpirationDate	Manufacturer
STD mix AB	287083-000	2025-01-12	ProcartaPlex
Reagent	LotName	LotNumber	ExpirationDate	Manufacturer
Standard1	STD mix AB	287083-000	2025-01-12	ProcartaPlex
Standard2	STD mix AB	287083-000	2025-01-12	ProcartaPlex
Standard3	STD mix AB	287083-000	2025-01-12	ProcartaPlex
Standard4	STD mix AB	287083-000	2025-01-12	ProcartaPlex
Standard5	STD mix AB	287083-000	2025-01-12	ProcartaPlex
Standard6	STD mix AB	287083-000	2025-01-12	ProcartaPlex
Standard7	STD mix AB	287083-000	2025-01-12	ProcartaPlex
Samples	48	Min Events	100	Per Bead
Results
DataType:	Median
Location	Sample	G-CSF(CSF-3)	IL-1beta	IP-10	IL-6	CXCL1 (GRO alpha)	IL-18	CCL4 (MIP1 beta)	Total Events
1(1,A1)	Standard1	1868	3253.5	9177	2926.5	1436.5	4680.5	11855	798
2(1,A2)	Standard1	1852	3287.5	9470	3124.5	1378	4795.5	11776	828
3(1,A3)	Unknown1	11	7	126.5	7	34	63	13	798
4(1,A4)	Unknown9	46.5	7	692	15.5	60.5	121	19	944
5(1,A5)	Unknown17	51	8	684	15	56.5	119.5	18.5	943
6(1,A6)	Unknown25	41	6.5	765	14	107	68.5	15	851
7(1,A7)	Unknown33	38	7	759	16	100	64	16	827
13(1,B1)	Standard2	1866	1322	4365	1406.5	654.5	1192	9402.5	655
14(1,B2)	Standard2	1817.5	1230.5	3678	1319	615	1196	8996	736
15(1,B3)	Unknown2	12	7	112	8	29.5	48.5	10	856
16(1,B4)	Unknown10	57	10	870	18	46	272.5	17	921
17(1,B5)	Unknown18	57	7	828	17.5	47	267.5	15	950
18(1,B6)	Unknown26	46	7	582.5	15	100	71.5	17	806
19(1,B7)	Unknown34	48	6	612	16	104	74	18	876
25(1,C1)	Standard3	971.5	326	1149	435	208	203.5	3725.5	749
26(1,C2)	Standard3	935	311	1175	397	189	205.5	3772	635
27(1,C3)	Unknown3	12	6	183	8	26	51	14	958
28(1,C4)	Unknown11	64	8	815.5	25.5	43	65	14	848
29(1,C5)	Unknown19	61	7	728	24.5	41.5	66	17	1027
30(1,C6)	Unknown27	25	6	348	15	45	52	13	897
31(1,C7)	Unknown35	26	5	348	14	45	54	11	885
37(1,D1)	Standard4	278.5	70	263.5	99	53	64	825	755
38(1,D2)	Standard4	261	64.5	248	91	49	62	782.5	698
39(1,D3)	Unknown4	11	6	126	7	26	51	11	1084
40(1,D4)	Unknown12	116	7	763	21	45	112	16	896
41(1,D5)	Unknown20	114.5	7	706	20	47	104	15	1127
42(1,D6)	Unknown28	11	6	165.5	11	37	54	11	962
43(1,D7)	Unknown36	10	5	166.5	11	36	49.5	10	764
49(1,E1)	Standard5	61	19	61	25.5	27.5	45	104	761
50(1,E2)	Standard5	57	21	59	25	28	48	106.5	709
51(1,E3)	Unknown5	10	6	96	7	33	50	13	1024
52(1,E4)	Unknown13	86	7	838.5	17	137	214	15	911
53(1,E5)	Unknown21	89	6	818.5	21	134	185	13	822
54(1,E6)	Unknown29	13	6	231	9	27	50.5	13	992
55(1,E7)	Unknown37	11	6	234	8	31	49	11	780
61(1,F1)	Standard6	20	9	23	10	22.5	47	18	722
62(1,F2)	Standard6	18	8	23	10	25.5	48	18	801
63(1,F3)	Unknown6	11	7	109	7	30	52	12	725
64(1,F4)	Unknown14	57	6	789	23	130	46	13	722
65(1,F5)	Unknown22	51	6	759	23	122.5	44	13	732
66(1,F6)	Unknown30	9	4.5	138	5	26	44	13	438
67(1,F7)	Unknown38	11	5	164	5	26.5	51.5	11	469
73(1,G1)	Standard7	9	7	12	7.5	24	48	11	544
74(1,G2)	Standard7	10.5	7	14	6	22	45.5	10	359
75(1,G3)	Unknown7	15	7	178	10	22	54	12	337
76(1,G4)	Unknown15	52	8	667.5	17	30	77	13	544
77(1,G5)	Unknown23	44	6	658	15	29	75.5	12	524
78(1,G6)	Unknown31	67	7	846	19	190	60.5	15.5	457
79(1,G7)	Unknown39	67.5	7	793.5	22	174	59.5	17	396
85(1,H1)	Background0	7	6.5	7	4	20	44	11	473
86(1,H2)	Background0	7	4.5	7	4	22	44	10.5	382
87(1,H3)	Unknown8	11	6	116	5	29	54	13	224
88(1,H4)	Unknown16	6	5	10	5.5	24	49.5	8	440
89(1,H5)	Unknown24	7	4	9	5.5	24	52	8	592
90(1,H6)	Unknown32	21	8	788	8	202.5	74	15	353
91(1,H7)	Unknown40	22	6	781	5	154	73	17	390
DataType:	Net MFI
Location	Sample	G-CSF(CSF-3)	IL-1beta	IP-10	IL-6	CXCL1 (GRO alpha)	IL-18	CCL4 (MIP1 beta)	Total Events
1(1,A1)	Standard1	1861	3248	9170	2922.5	1415.5	4636.5	11844.2	798
2(1,A2)	Standard1	1845	3282	9463	3120.5	1357	4751.5	11765.2	828
3(1,A3)	Unknown1	4	1.5	119.5	3	13	19	2.25	798
4(1,A4)	Unknown9	39.5	1.5	685	11.5	39.5	77	8.25	944
5(1,A5)	Unknown17	44	2.5	677	11	35.5	75.5	7.75	943
6(1,A6)	Unknown25	34	1	758	10	86	24.5	4.25	851
7(1,A7)	Unknown33	31	1.5	752	12	79	20	5.25	827
13(1,B1)	Standard2	1859	1316.5	4358	1402.5	633.5	1148	9391.75	655
14(1,B2)	Standard2	1810.5	1225	3671	1315	594	1152	8985.25	736
15(1,B3)	Unknown2	5	1.5	105	4	8.5	4.5	-0.75	856
16(1,B4)	Unknown10	50	4.5	863	14	25	228.5	6.25	921
17(1,B5)	Unknown18	50	1.5	821	13.5	26	223.5	4.25	950
18(1,B6)	Unknown26	39	1.5	575.5	11	79	27.5	6.25	806
19(1,B7)	Unknown34	41	0.5	605	12	83	30	7.25	876
25(1,C1)	Standard3	964.5	320.5	1142	431	187	159.5	3714.75	749
26(1,C2)	Standard3	928	305.5	1168	393	168	161.5	3761.25	635
27(1,C3)	Unknown3	5	0.5	176	4	5	7	3.25	958
28(1,C4)	Unknown11	57	2.5	808.5	21.5	22	21	3.25	848
29(1,C5)	Unknown19	54	1.5	721	20.5	20.5	22	6.25	1027
30(1,C6)	Unknown27	18	0.5	341	11	24	8	2.25	897
31(1,C7)	Unknown35	19	-0.5	341	10	24	10	0.25	885
37(1,D1)	Standard4	271.5	64.5	256.5	95	32	20	814.25	755
38(1,D2)	Standard4	254	59	241	87	28	18	771.75	698
39(1,D3)	Unknown4	4	0.5	119	3	5	7	0.25	1084
40(1,D4)	Unknown12	109	1.5	756	17	24	68	5.25	896
41(1,D5)	Unknown20	107.5	1.5	699	16	26	60	4.25	1127
42(1,D6)	Unknown28	4	0.5	158.5	7	16	10	0.25	962
43(1,D7)	Unknown36	3	-0.5	159.5	7	15	5.5	-0.75	764
49(1,E1)	Standard5	54	13.5	54	21.5	6.5	1	93.25	761
50(1,E2)	Standard5	50	15.5	52	21	7	4	95.75	709
51(1,E3)	Unknown5	3	0.5	89	3	12	6	2.25	1024
52(1,E4)	Unknown13	79	1.5	831.5	13	116	170	4.25	911
53(1,E5)	Unknown21	82	0.5	811.5	17	113	141	2.25	822
54(1,E6)	Unknown29	6	0.5	224	5	6	6.5	2.25	992
55(1,E7)	Unknown37	4	0.5	227	4	10	5	0.25	780
61(1,F1)	Standard6	13	3.5	16	6	1.5	3	7.25	722
62(1,F2)	Standard6	11	2.5	16	6	4.5	4	7.25	801
63(1,F3)	Unknown6	4	1.5	102	3	9	8	1.25	725
64(1,F4)	Unknown14	50	0.5	782	19	109	2	2.25	722
65(1,F5)	Unknown22	44	0.5	752	19	101.5	0	2.25	732
66(1,F6)	Unknown30	2	-1	131	1	5	0	2.25	438
67(1,F7)	Unknown38	4	-0.5	157	1	5.5	7.5	0.25	469
73(1,G1)	Standard7	2	1.5	5	3.5	3	4	0.25	544
74(1,G2)	Standard7	3.5	1.5	7	2	1	1.5	-0.75	359
75(1,G3)	Unknown7	8	1.5	171	6	1	10	1.25	337
76(1,G4)	Unknown15	45	2.5	660.5	13	9	33	2.25	544
77(1,G5)	Unknown23	37	0.5	651	11	8	31.5	1.25	524
78(1,G6)	Unknown31	60	1.5	839	15	169	16.5	4.75	457
79(1,G7)	Unknown39	60.5	1.5	786.5	18	153	15.5	6.25	396
85(1,H1)	Background0	0	1	0	0	-1	0	0.25	473
86(1,H2)	Background0	0	-1	0	0	1	0	-0.25	382
87(1,H3)	Unknown8	4	0.5	109	1	8	10	2.25	224
88(1,H4)	Unknown16	-1	-0.5	3	1.5	3	5.5	-2.75	440
89(1,H5)	Unknown24	0	-1.5	2	1.5	3	8	-2.75	592
90(1,H6)	Unknown32	14	2.5	781	4	181.5	30	4.25	353
91(1,H7)	Unknown40	15	0.5	774	1	133	29	6.25	390
DataType:	Count										Cut off	80
Location	Sample	G-CSF(CSF-3)	IL-1beta	IP-10	IL-6	CXCL1 (GRO alpha)	IL-18	CCL4 (MIP1 beta)	Total Events			40
1(1,A1)	Standard1	124	148	105	110	98	80	133	798
2(1,A2)	Standard1	153	142	115	116	92	80	130	828		IL-18 is giving a low beadcount all way through the run
3(1,A3)	Unknown1	147	160	62	101	129	51	148	798		Last 16 samples a general low bead count, strange since the rst of the wells DID have enough beads?
4(1,A4)	Unknown9	152	222	88	136	132	78	136	944
5(1,A5)	Unknown17	178	195	101	109	152	80	128	943		If IL-18 readoud is crucial/significant, run can be repeated (still sample left)
6(1,A6)	Unknown25	142	166	107	100	132	80	124	851
7(1,A7)	Unknown33	112	175	80	125	123	81	131	827
13(1,B1)	Standard2	107	113	102	86	80	87	80	655
14(1,B2)	Standard2	110	126	108	123	85	80	104	736
15(1,B3)	Unknown2	137	193	81	95	132	80	138	856
16(1,B4)	Unknown10	163	203	85	131	107	80	152	921
17(1,B5)	Unknown18	162	212	101	128	143	80	124	950
18(1,B6)	Unknown26	159	163	80	110	103	80	111	806
19(1,B7)	Unknown34	147	179	90	135	118	80	127	876
25(1,C1)	Standard3	126	157	114	81	85	80	106	749
26(1,C2)	Standard3	93	117	80	89	90	84	82	635
27(1,C3)	Unknown3	130	227	87	121	176	80	137	958
28(1,C4)	Unknown11	135	186	80	104	135	84	124	848
29(1,C5)	Unknown19	199	224	95	124	150	80	155	1027
30(1,C6)	Unknown27	157	199	83	115	125	80	138	897
31(1,C7)	Unknown35	154	204	92	108	123	80	124	885
37(1,D1)	Standard4	120	166	96	98	98	80	97	755
38(1,D2)	Standard4	124	124	96	97	91	80	86	698
39(1,D3)	Unknown4	199	225	107	146	175	79	153	1084
40(1,D4)	Unknown12	139	191	99	123	121	80	143	896
41(1,D5)	Unknown20	194	245	100	166	170	80	172	1127
42(1,D6)	Unknown28	177	172	114	145	125	80	149	962
43(1,D7)	Unknown36	140	148	86	94	107	80	109	764
49(1,E1)	Standard5	127	156	89	106	98	80	105	761
50(1,E2)	Standard5	116	150	80	94	87	90	92	709
51(1,E3)	Unknown5	178	223	100	137	153	80	153	1024
52(1,E4)	Unknown13	146	196	96	136	122	80	135	911
53(1,E5)	Unknown21	135	176	74	127	125	69	116	822
54(1,E6)	Unknown29	166	203	101	144	146	80	152	992
55(1,E7)	Unknown37	140	156	68	104	125	68	119	780
61(1,F1)	Standard6	123	116	101	105	100	80	97	722
62(1,F2)	Standard6	137	151	81	109	122	80	121	801
63(1,F3)	Unknown6	124	147	75	102	93	85	99	725
64(1,F4)	Unknown14	108	135	87	103	99	73	117	722
65(1,F5)	Unknown22	123	154	73	99	104	62	117	732
66(1,F6)	Unknown30	73	102	41	57	68	37	60	438
67(1,F7)	Unknown38	70	102	53	69	62	48	65	469
73(1,G1)	Standard7	79	96	60	86	75	69	79	544
74(1,G2)	Standard7	56	49	51	57	47	58	41	359
75(1,G3)	Unknown7	59	83	21	41	65	21	47	337
76(1,G4)	Unknown15	86	102	52	85	82	50	87	544
77(1,G5)	Unknown23	87	111	58	69	70	52	77	524
78(1,G6)	Unknown31	62	111	60	63	69	38	54	457
79(1,G7)	Unknown39	60	81	46	60	52	36	61	396
85(1,H1)	Background0	82	76	75	53	58	55	74	473
86(1,H2)	Background0	70	68	47	57	54	34	52	382
87(1,H3)	Unknown8	37	36	28	34	33	19	37	224
88(1,H4)	Unknown16	79	87	62	66	44	46	56	440
89(1,H5)	Unknown24	96	109	83	90	62	76	76	592
90(1,H6)	Unknown32	57	65	38	61	60	31	41	353
91(1,H7)	Unknown40	65	93	40	60	57	24	51	390
DataType:	Result
Location	Sample	G-CSF(CSF-3)	IL-1beta	IP-10	IL-6	CXCL1 (GRO alpha)	IL-18	CCL4 (MIP1 beta)	Total Events
85(1,H1)	Background0	NaN	NaN	NaN	NaN	NaN	NaN	NaN	473
86(1,H2)	Background0	NaN	NaN	NaN	NaN	NaN	NaN	NaN	382
1(1,A1)	Standard1	1905.86	3924.4	1551.9	20741.8	7340.79	124886	3504.09	798
2(1,A2)	Standard1	1636.6	4003.78	1690.96	24698.3	6452.15	128580	3348.06	828
13(1,B1)	Standard2	1865.36	1061.99	433.019	5733.22	1650.16	30617.1	1239.65	655
14(1,B2)	Standard2	1296.21	976.823	350.461	5264.3	1522.92	30709.2	1087.78	736
25(1,C1)	Standard3	256.281	253.443	103.091	1509.04	468.478	7197.39	244.51	749
26(1,C2)	Standard3	244.06	242.571	105.357	1375.75	425.738	7254.35	248.048	635
37(1,D1)	Standard4	69.7473	62.3457	25.6093	356.749	105.161	2180.04	64.0805	755
38(1,D2)	Standard4	65.5878	57.7919	24.1848	328.832	94.0478	2057.21	61.6433	698
49(1,E1)	Standard5	16.1605	16.2799	6.00609	88.5041	24.5439	< 29.9560546875	15.9097	761
50(1,E2)	Standard5	15.079	18.3862	5.79196	86.4996	26.5804	740.784	16.1597	709
61(1,F1)	Standard6	4.4481	4.32727	1.70251	22.1549	< 1.62353515625	455.504	3.9371	722
62(1,F2)	Standard6	3.81493	2.81426	1.70251	22.1549	15.7658	740.784	3.9371	801
73(1,G1)	Standard7	0.723359	1.05317	0.21959	9.58053	7.9802	740.784	1.34561	544
74(1,G2)	Standard7	1.28714	1.05317	0.519471	0.595262	< 1.62353515625	< 29.9560546875	0.455597	359
3(1,A3)	Unknown1	5.87126	4.21269	50.7073	27.3397	193.738	8477.67	9.32306	798
16(1,B4)	Unknown10	60.3159	22.8882	315.553	230.949	341.982	36328.2	14.6458	921
28(1,C4)	Unknown11	67.865	11.2571	296.688	354.016	306.87	8956.86	10.847	848
40(1,D4)	Unknown12	121.637	4.21269	278.51	280.97	330.386	17226.2	13.4742	896
52(1,E4)	Unknown13	91.0293	4.21269	304.65	213.978	1233.7	29978.3	12.2166	911
64(1,F4)	Unknown14	60.3159	< 0.9765625	287.514	313.693	1169.83	< 29.9560546875	9.32306	722
76(1,G4)	Unknown15	54.8571	11.2571	245.397	213.978	137.243	11476.3	9.32306	544
88(1,H4)	Unknown16	< 1.01318359375	< 0.9765625	< 0.390625	< 5.46875	31.9208	3963.21	< 0.98876953125	440
5(1,A5)	Unknown17	53.7579	11.2571	251.125	179.491	458.626	18302.8	16.2778	943
17(1,B5)	Unknown18	60.3159	4.21269	301.015	222.484	353.477	35800.3	12.2166	950
29(1,C5)	Unknown19	64.6421	4.21269	266.384	337.958	288.919	9188.27	14.6458	1027
15(1,B3)	Unknown2	7.2863	4.21269	44.9725	48.8806	129.727	3342.53	1.82239	856
41(1,D5)	Unknown20	120.127	4.21269	258.757	264.432	353.477	16032.8	12.2166	1127
53(1,E5)	Unknown21	94.1341	< 0.9765625	297.727	280.97	1206.36	26646.9	9.32306	822
65(1,F5)	Unknown22	53.7579	< 0.9765625	277.125	313.693	1101.03	< 29.9560546875	9.32306	732
77(1,G5)	Unknown23	45.986	< 0.9765625	242.097	179.491	122.078	11186.3	7.56505	524
89(1,H5)	Unknown24	< 1.01318359375	< 0.9765625	< 0.390625	< 5.46875	31.9208	5139.32	< 0.98876953125	592
6(1,A6)	Unknown25	42.6088	< 0.9765625	279.203	161.928	957.292	9746.27	12.2166	851
18(1,B6)	Unknown26	48.2212	4.21269	215.822	179.491	891.485	10382.9	14.6458	806
30(1,C6)	Unknown27	23.9508	< 0.9765625	133.069	179.491	330.386	5139.32	9.32306	897
42(1,D6)	Unknown28	5.87126	< 0.9765625	65.8162	107.527	233.09	5892.81	5.38245	962
54(1,E6)	Unknown29	8.66873	< 0.9765625	90.4552	69.1455	89.8173	4478.76	9.32306	992
27(1,C3)	Unknown3	7.2863	< 0.9765625	72.4761	48.8806	72.3155	4711.12	10.847	958
66(1,F6)	Unknown30	2.89343	< 0.9765625	55.2063	< 5.46875	72.3155	< 29.9560546875	9.32306	438
78(1,G6)	Unknown31	71.0705	4.21269	307.246	247.762	1711.94	7842.22	12.8575	457
90(1,H6)	Unknown32	19.0422	11.2571	287.168	48.8806	1824.39	10890.5	12.2166	353
7(1,A7)	Unknown33	39.1998	4.21269	277.125	196.832	891.485	8720.16	13.4742	827
19(1,B7)	Unknown34	50.4443	< 0.9765625	226.101	196.832	929.168	10890.5	15.7484	876
31(1,C7)	Unknown35	25.1583	< 0.9765625	133.069	161.928	330.386	5892.81	5.38245	885
43(1,D7)	Unknown36	4.41334	< 0.9765625	66.1986	107.527	220.197	3963.21	1.82239	764
55(1,E7)	Unknown37	5.87126	< 0.9765625	91.567	48.8806	151.923	3670.26	5.38245	780
67(1,F7)	Unknown38	5.87126	< 0.9765625	65.2423	< 5.46875	81.2125	4930.62	5.38245	469
79(1,G7)	Unknown39	71.6031	4.21269	289.072	297.387	1568.07	7574.36	14.6458	396
39(1,D3)	Unknown4	5.87126	< 0.9765625	50.5108	27.3397	72.3155	4711.12	5.38245	1084
91(1,H7)	Unknown40	20.2823	< 0.9765625	284.744	< 5.46875	1387.83	10689.7	14.6458	390
51(1,E3)	Unknown5	4.41334	< 0.9765625	38.5495	27.3397	180.119	4230.76	9.32306	1024
63(1,F3)	Unknown6	5.87126	4.21269	43.7763	27.3397	137.243	5139.32	7.56505	725
75(1,G3)	Unknown7	11.3594	4.21269	70.5798	88.6197	< 1.62353515625	5892.81	7.56505	337
87(1,H3)	Unknown8	5.87126	< 0.9765625	46.562	< 5.46875	122.078	5892.81	9.32306	224
4(1,A4)	Unknown9	48.7781	4.21269	253.901	188.188	501.162	18513.8	16.7942	944
DataType:	Range
Location	Sample	G-CSF(CSF-3)	IL-1beta	IP-10	IL-6	CXCL1 (GRO alpha)	IL-18	CCL4 (MIP1 beta)	Total Events
1(1,A1)	Standard1								798
2(1,A2)	Standard1								828
3(1,A3)	Unknown1								798
4(1,A4)	Unknown9								944
5(1,A5)	Unknown17								943
6(1,A6)	Unknown25								851
7(1,A7)	Unknown33								827
13(1,B1)	Standard2								655
14(1,B2)	Standard2								736
15(1,B3)	Unknown2								856
16(1,B4)	Unknown10								921
17(1,B5)	Unknown18								950
18(1,B6)	Unknown26								806
19(1,B7)	Unknown34								876
25(1,C1)	Standard3								749
26(1,C2)	Standard3								635
27(1,C3)	Unknown3								958
28(1,C4)	Unknown11								848
29(1,C5)	Unknown19								1027
30(1,C6)	Unknown27								897
31(1,C7)	Unknown35								885
37(1,D1)	Standard4								755
38(1,D2)	Standard4								698
39(1,D3)	Unknown4								1084
40(1,D4)	Unknown12								896
41(1,D5)	Unknown20								1127
42(1,D6)	Unknown28								962
43(1,D7)	Unknown36								764
49(1,E1)	Standard5								761
50(1,E2)	Standard5								709
51(1,E3)	Unknown5								1024
52(1,E4)	Unknown13								911
53(1,E5)	Unknown21								822
54(1,E6)	Unknown29								992
55(1,E7)	Unknown37								780
61(1,F1)	Standard6								722
62(1,F2)	Standard6								801
63(1,F3)	Unknown6								725
64(1,F4)	Unknown14								722
65(1,F5)	Unknown22								732
66(1,F6)	Unknown30								438
67(1,F7)	Unknown38								469
73(1,G1)	Standard7								544
74(1,G2)	Standard7								359
75(1,G3)	Unknown7								337
76(1,G4)	Unknown15								544
77(1,G5)	Unknown23								524
78(1,G6)	Unknown31								457
79(1,G7)	Unknown39								396
85(1,H1)	Background0								473
86(1,H2)	Background0								382
87(1,H3)	Unknown8								224
88(1,H4)	Unknown16								440
89(1,H5)	Unknown24								592
90(1,H6)	Unknown32								353
91(1,H7)	Unknown40								390
DataType:	Avg Net MFI
Sample	G-CSF(CSF-3)	IL-1beta	IP-10	IL-6	CXCL1 (GRO alpha)	IL-18	CCL4 (MIP1 beta)
Standard1	1853	3265	9316.5	3021.5	1386.25	4694	11804.8
Standard2	1834.75	1270.75	4014.5	1358.75	613.75	1150	9188.5
Standard3	946.25	313	1155	412	177.5	160.5	3738
Standard4	262.75	61.75	248.75	91	30	19	793
Standard5	52	14.5	53	21.25	6.75	2.5	94.5
Standard6	12	3	16	6	3	3.5	7.25
Standard7	2.75	1.5	6	2.75	2	2.75	-0.25
Unknown1	4	1.5	119.5	3	13	19	2.25
Unknown2	5	1.5	105	4	8.5	4.5	-0.75
Unknown3	5	0.5	176	4	5	7	3.25
Unknown4	4	0.5	119	3	5	7	0.25
Unknown5	3	0.5	89	3	12	6	2.25
Unknown6	4	1.5	102	3	9	8	1.25
Unknown7	8	1.5	171	6	1	10	1.25
Unknown8	4	0.5	109	1	8	10	2.25
Unknown9	39.5	1.5	685	11.5	39.5	77	8.25
Unknown10	50	4.5	863	14	25	228.5	6.25
Unknown11	57	2.5	808.5	21.5	22	21	3.25
Unknown12	109	1.5	756	17	24	68	5.25
Unknown13	79	1.5	831.5	13	116	170	4.25
Unknown14	50	0.5	782	19	109	2	2.25
Unknown15	45	2.5	660.5	13	9	33	2.25
Unknown16	-1	-0.5	3	1.5	3	5.5	-2.75
Unknown17	44	2.5	677	11	35.5	75.5	7.75
Unknown18	50	1.5	821	13.5	26	223.5	4.25
Unknown19	54	1.5	721	20.5	20.5	22	6.25
Unknown20	107.5	1.5	699	16	26	60	4.25
Unknown21	82	0.5	811.5	17	113	141	2.25
Unknown22	44	0.5	752	19	101.5	0	2.25
Unknown23	37	0.5	651	11	8	31.5	1.25
Unknown24	0	-1.5	2	1.5	3	8	-2.75
Unknown25	34	1	758	10	86	24.5	4.25
Unknown26	39	1.5	575.5	11	79	27.5	6.25
Unknown27	18	0.5	341	11	24	8	2.25
Unknown28	4	0.5	158.5	7	16	10	0.25
Unknown29	6	0.5	224	5	6	6.5	2.25
Unknown30	2	-1	131	1	5	0	2.25
Unknown31	60	1.5	839	15	169	16.5	4.75
Unknown32	14	2.5	781	4	181.5	30	4.25
Unknown33	31	1.5	752	12	79	20	5.25
Unknown34	41	0.5	605	12	83	30	7.25
Unknown35	19	-0.5	341	10	24	10	0.25
Unknown36	3	-0.5	159.5	7	15	5.5	-0.75
Unknown37	4	0.5	227	4	10	5	0.25
Unknown38	4	-0.5	157	1	5.5	7.5	0.25
Unknown39	60.5	1.5	786.5	18	153	15.5	6.25
Unknown40	15	0.5	774	1	133	29	6.25
DataType:	Avg Result
Sample	G-CSF(CSF-3)	IL-1beta	IP-10	IL-6	CXCL1 (GRO alpha)	IL-18	CCL4 (MIP1 beta)
Standard1	1771.23	3964.09	1621.43	22720.1	6896.47	126733	3426.07
Standard2	1580.79	1019.4	391.74	5498.76	1586.54	30663.1	1163.71
Standard3	250.171	248.007	104.224	1442.39	447.108	7225.87	246.279
Standard4	67.6675	60.0688	24.8971	342.79	99.6042	2118.62	62.8619
Standard5	15.6198	17.3331	5.89903	87.5019	25.5622	N/A	16.0347
Standard6	4.13151	3.57076	1.70251	22.1549	N/A	598.144	3.9371
Standard7	1.00525	1.05317	0.36953	5.08789	N/A	N/A	0.900605
Unknown1	5.87126	4.21269	50.7073	27.3397	193.738	8477.67	9.32306
Unknown2	7.2863	4.21269	44.9725	48.8806	129.727	3342.53	1.82239
Unknown3	7.2863	< 0.9765625	72.4761	48.8806	72.3155	4711.12	10.847
Unknown4	5.87126	< 0.9765625	50.5108	27.3397	72.3155	4711.12	5.38245
Unknown5	4.41334	< 0.9765625	38.5495	27.3397	180.119	4230.76	9.32306
Unknown6	5.87126	4.21269	43.7763	27.3397	137.243	5139.32	7.56505
Unknown7	11.3594	4.21269	70.5798	88.6197	< 1.62353515625	5892.81	7.56505
Unknown8	5.87126	< 0.9765625	46.562	< 5.46875	122.078	5892.81	9.32306
Unknown9	48.7781	4.21269	253.901	188.188	501.162	18513.8	16.7942
Unknown10	60.3159	22.8882	315.553	230.949	341.982	36328.2	14.6458
Unknown11	67.865	11.2571	296.688	354.016	306.87	8956.86	10.847
Unknown12	121.637	4.21269	278.51	280.97	330.386	17226.2	13.4742
Unknown13	91.0293	4.21269	304.65	213.978	1233.7	29978.3	12.2166
Unknown14	60.3159	< 0.9765625	287.514	313.693	1169.83	< 29.9560546875	9.32306
Unknown15	54.8571	11.2571	245.397	213.978	137.243	11476.3	9.32306
Unknown16	< 1.01318359375	< 0.9765625	< 0.390625	< 5.46875	31.9208	3963.21	< 0.98876953125
Unknown17	53.7579	11.2571	251.125	179.491	458.626	18302.8	16.2778
Unknown18	60.3159	4.21269	301.015	222.484	353.477	35800.3	12.2166
Unknown19	64.6421	4.21269	266.384	337.958	288.919	9188.27	14.6458
Unknown20	120.127	4.21269	258.757	264.432	353.477	16032.8	12.2166
Unknown21	94.1341	< 0.9765625	297.727	280.97	1206.36	26646.9	9.32306
Unknown22	53.7579	< 0.9765625	277.125	313.693	1101.03	< 29.9560546875	9.32306
Unknown23	45.986	< 0.9765625	242.097	179.491	122.078	11186.3	7.56505
Unknown24	< 1.01318359375	< 0.9765625	< 0.390625	< 5.46875	31.9208	5139.32	< 0.98876953125
Unknown25	42.6088	< 0.9765625	279.203	161.928	957.292	9746.27	12.2166
Unknown26	48.2212	4.21269	215.822	179.491	891.485	10382.9	14.6458
Unknown27	23.9508	< 0.9765625	133.069	179.491	330.386	5139.32	9.32306
Unknown28	5.87126	< 0.9765625	65.8162	107.527	233.09	5892.81	5.38245
Unknown29	8.66873	< 0.9765625	90.4552	69.1455	89.8173	4478.76	9.32306
Unknown30	2.89343	< 0.9765625	55.2063	< 5.46875	72.3155	< 29.9560546875	9.32306
Unknown31	71.0705	4.21269	307.246	247.762	1711.94	7842.22	12.8575
Unknown32	19.0422	11.2571	287.168	48.8806	1824.39	10890.5	12.2166
Unknown33	39.1998	4.21269	277.125	196.832	891.485	8720.16	13.4742
Unknown34	50.4443	< 0.9765625	226.101	196.832	929.168	10890.5	15.7484
Unknown35	25.1583	< 0.9765625	133.069	161.928	330.386	5892.81	5.38245
Unknown36	4.41334	< 0.9765625	66.1986	107.527	220.197	3963.21	1.82239
Unknown37	5.87126	< 0.9765625	91.567	48.8806	151.923	3670.26	5.38245
Unknown38	5.87126	< 0.9765625	65.2423	< 5.46875	81.2125	4930.62	5.38245
Unknown39	71.6031	4.21269	289.072	297.387	1568.07	7574.36	14.6458
Unknown40	20.2823	< 0.9765625	284.744	< 5.46875	1387.83	10689.7	14.6458
DataType:	Avg Range
Sample	G-CSF(CSF-3)	IL-1beta	IP-10	IL-6	CXCL1 (GRO alpha)	IL-18	CCL4 (MIP1 beta)
Standard1
Standard2
Standard3
Standard4
Standard5
Standard6
Standard7
Unknown1
Unknown2
Unknown3
Unknown4
Unknown5
Unknown6
Unknown7
Unknown8
Unknown9
Unknown10
Unknown11
Unknown12
Unknown13
Unknown14
Unknown15
Unknown16
Unknown17
Unknown18
Unknown19
Unknown20
Unknown21
Unknown22
Unknown23
Unknown24
Unknown25
Unknown26
Unknown27
Unknown28
Unknown29
Unknown30
Unknown31
Unknown32
Unknown33
Unknown34
Unknown35
Unknown36
Unknown37
Unknown38
Unknown39
Unknown40
DataType:	%CV Replicates
Sample	G-CSF(CSF-3)	IL-1beta	IP-10	IL-6	CXCL1 (GRO alpha)	IL-18	CCL4 (MIP1 beta)
Standard1	10.7493	1.41585	6.06442	12.3134	9.11138	2.06119	3.22042
Standard2	25.4589	5.90731	14.9021	6.02994	5.67089	0.212377	9.22802
Standard3	3.45427	3.09985	1.53731	6.53427	6.75946	0.5574	1.01566
Standard4	4.34662	5.36058	4.04558	5.75872	7.88916	4.09949	2.74141
Standard5	4.89613	8.59259	2.5667	1.61983	5.63341	NaN	1.10228
Standard6	10.8367	29.9615	0	0	NaN	33.7249	0
Standard7	39.6571	0	57.3831	124.876	NaN	NaN	69.8793
Unknown1
Unknown2
Unknown3
Unknown4
Unknown5
Unknown6
Unknown7
Unknown8
Unknown9
Unknown10
Unknown11
Unknown12
Unknown13
Unknown14
Unknown15
Unknown16
Unknown17
Unknown18
Unknown19
Unknown20
Unknown21
Unknown22
Unknown23
Unknown24
Unknown25
Unknown26
Unknown27
Unknown28
Unknown29
Unknown30
Unknown31
Unknown32
Unknown33
Unknown34
Unknown35
Unknown36
Unknown37
Unknown38
Unknown39
Unknown40
DataType:	% Recovery
Location	Sample	G-CSF(CSF-3)	IL-1beta	IP-10	IL-6	CXCL1 (GRO alpha)	IL-18	CCL4 (MIP1 beta)
1(1,A1)	Standard1	45.92	98.11	96.99	92.6	110.39	101.78	86.52
2(1,A2)	Standard1	39.44	100.09	105.68	110.26	97.02	104.79	82.67
13(1,B1)	Standard2	179.79	106.2	108.25	102.38	99.26	99.81	122.43
14(1,B2)	Standard2	124.94	97.68	87.62	94.01	91.6	100.11	107.43
25(1,C1)	Standard3	98.81	101.38	103.09	107.79	112.72	93.85	96.6
26(1,C2)	Standard3	94.1	97.03	105.36	98.27	102.43	94.6	97.99
37(1,D1)	Standard4	107.56	99.75	102.44	101.93	101.21	113.71	101.26
38(1,D2)	Standard4	101.15	92.47	96.74	93.95	90.51	107.3	97.41
49(1,E1)	Standard5	99.69	104.19	96.1	101.15	94.48	N/A	100.57
50(1,E2)	Standard5	93.02	117.67	92.67	98.86	102.32	154.56	102.15
61(1,F1)	Standard6	109.76	110.78	108.96	101.28	N/A	380.14	99.55
62(1,F2)	Standard6	94.13	72.05	108.96	101.28	242.77	618.23	99.55
73(1,G1)	Standard7	71.39	107.84	56.21	175.19	491.53	2472.9	136.09
74(1,G2)	Standard7	127.04	107.84	132.98	10.88	N/A	N/A	46.08
DataType:	Comments
Location	Sample	G-CSF(CSF-3)	IL-1beta	IP-10	IL-6	CXCL1 (GRO alpha)	IL-18	CCL4 (MIP1 beta)
1(1,A1)	Standard1	Extrapolated				Extrapolated		Extrapolated
2(1,A2)	Standard1		Extrapolated	Extrapolated	Extrapolated		Extrapolated
3(1,A3)	Unknown1				Extrapolated
4(1,A4)	Unknown9
5(1,A5)	Unknown17
6(1,A6)	Unknown25
7(1,A7)	Unknown33
13(1,B1)	Standard2	Extrapolated
14(1,B2)	Standard2
15(1,B3)	Unknown2							Extrapolated
16(1,B4)	Unknown10
17(1,B5)	Unknown18
18(1,B6)	Unknown26
19(1,B7)	Unknown34
25(1,C1)	Standard3
26(1,C2)	Standard3
27(1,C3)	Unknown3
28(1,C4)	Unknown11
29(1,C5)	Unknown19
30(1,C6)	Unknown27
31(1,C7)	Unknown35
37(1,D1)	Standard4
38(1,D2)	Standard4
39(1,D3)	Unknown4				Extrapolated
40(1,D4)	Unknown12
41(1,D5)	Unknown20
42(1,D6)	Unknown28
43(1,D7)	Unknown36	Extrapolated						Extrapolated
49(1,E1)	Standard5
50(1,E2)	Standard5
51(1,E3)	Unknown5	Extrapolated			Extrapolated
52(1,E4)	Unknown13
53(1,E5)	Unknown21
54(1,E6)	Unknown29
55(1,E7)	Unknown37
61(1,F1)	Standard6						Extrapolated
62(1,F2)	Standard6
63(1,F3)	Unknown6				Extrapolated
64(1,F4)	Unknown14
65(1,F5)	Unknown22
66(1,F6)	Unknown30	Extrapolated
67(1,F7)	Unknown38
73(1,G1)	Standard7	Extrapolated		Extrapolated
74(1,G2)	Standard7				Extrapolated			Extrapolated
75(1,G3)	Unknown7
76(1,G4)	Unknown15
77(1,G5)	Unknown23
78(1,G6)	Unknown31
79(1,G7)	Unknown39
85(1,H1)	Background0
86(1,H2)	Background0
87(1,H3)	Unknown8
88(1,H4)	Unknown16
89(1,H5)	Unknown24
90(1,H6)	Unknown32
91(1,H7)	Unknown40
DataType:	Units
Analyte:	G-CSF(CSF-3)	IL-1beta	IP-10	IL-6	CXCL1 (GRO alpha)	IL-18	CCL4 (MIP1 beta)
BeadID:	12	19	22	28	43	66	72
Units:	pg/ml	pg/ml	pg/ml	pg/ml	pg/ml	pg/ml	pg/ml
DataType:	Standard Expected Concentration
Reagent	G-CSF(CSF-3)	IL-1beta	IP-10	IL-6	CXCL1 (GRO alpha)	IL-18	CCL4 (MIP1 beta)
Standard1	4150	4000	1600	22400	6650	122700	4050
Standard2	1037.5	1000	400	5600	1662.5	30675	1012.5
Standard3	259.375	250	100	1400	415.625	7668.75	253.125
Standard4	64.8438	62.5	25	350	103.906	1917.19	63.2812
Standard5	16.2109	15.625	6.25	87.5	25.9766	479.297	15.8203
Standard6	4.05273	3.90625	1.5625	21.875	6.49414	119.824	3.95508
Standard7	1.01318	0.976562	0.390625	5.46875	1.62354	29.9561	0.98877
DataType:	Control Expected Concentration
Reagent	G-CSF(CSF-3)	IL-1beta	IP-10	IL-6	CXCL1 (GRO alpha)	IL-18	CCL4 (MIP1 beta)
DataType:	Control Range - Low
Reagent	G-CSF(CSF-3)	IL-1beta	IP-10	IL-6	CXCL1 (GRO alpha)	IL-18	CCL4 (MIP1 beta)
DataType:	Control Range - High
Reagent	G-CSF(CSF-3)	IL-1beta	IP-10	IL-6	CXCL1 (GRO alpha)	IL-18	CCL4 (MIP1 beta)
DataType:	Per Bead Count
Analyte:	G-CSF(CSF-3)	IL-1beta	IP-10	IL-6	CXCL1 (GRO alpha)	IL-18	CCL4 (MIP1 beta)
BeadID:	12	19	22	28	43	66	72
Per Bead:	80	80	80	80	80	80	80
DataType:	Dilution Factor
Location	Sample	Dilution Factor
1(1,A1)	Standard1
2(1,A2)	Standard1
3(1,A3)	Unknown1	4
4(1,A4)	Unknown9	4
5(1,A5)	Unknown17	4
6(1,A6)	Unknown25	4
7(1,A7)	Unknown33	4
13(1,B1)	Standard2
14(1,B2)	Standard2
15(1,B3)	Unknown2	4
16(1,B4)	Unknown10	4
17(1,B5)	Unknown18	4
18(1,B6)	Unknown26	4
19(1,B7)	Unknown34	4
25(1,C1)	Standard3
26(1,C2)	Standard3
27(1,C3)	Unknown3	4
28(1,C4)	Unknown11	4
29(1,C5)	Unknown19	4
30(1,C6)	Unknown27	4
31(1,C7)	Unknown35	4
37(1,D1)	Standard4
38(1,D2)	Standard4
39(1,D3)	Unknown4	4
40(1,D4)	Unknown12	4
41(1,D5)	Unknown20	4
42(1,D6)	Unknown28	4
43(1,D7)	Unknown36	4
49(1,E1)	Standard5
50(1,E2)	Standard5
51(1,E3)	Unknown5	4
52(1,E4)	Unknown13	4
53(1,E5)	Unknown21	4
54(1,E6)	Unknown29	4
55(1,E7)	Unknown37	4
61(1,F1)	Standard6
62(1,F2)	Standard6
63(1,F3)	Unknown6	4
64(1,F4)	Unknown14	4
65(1,F5)	Unknown22	4
66(1,F6)	Unknown30	4
67(1,F7)	Unknown38	4
73(1,G1)	Standard7
74(1,G2)	Standard7
75(1,G3)	Unknown7	4
76(1,G4)	Unknown15	4
77(1,G5)	Unknown23	4
78(1,G6)	Unknown31	4
79(1,G7)	Unknown39	4
85(1,H1)	Background0
86(1,H2)	Background0
87(1,H3)	Unknown8	4
88(1,H4)	Unknown16	4
89(1,H5)	Unknown24	4
90(1,H6)	Unknown32	4
91(1,H7)	Unknown40	4
DataType:	Analysis Types
Analyte:	G-CSF(CSF-3)	IL-1beta	IP-10	IL-6	CXCL1 (GRO alpha)	IL-18	CCL4 (MIP1 beta)
AnalysisType	Logistic 5P Weighted	Logistic 5P Weighted	Logistic 5P Weighted	Logistic 5P Weighted	Logistic 5P Weighted	Logistic 5P Weighted	Logistic 5P Weighted
DataType:	Analysis Coefficients
Analyte:	G-CSF(CSF-3)	IL-1beta	IP-10	IL-6	CXCL1 (GRO alpha)	IL-18	CCL4 (MIP1 beta)
Coefficient A	0.347055	1.08171	3.77156	1.93396	1.96963	2.65748	-0.90788
Coefficient B	1909.58	7261.48	13560.4	4809.89	1978.77	181391	14043.1
Coefficient C	391.102	2674.68	878.771	10968.5	2400.37	0.00469554	212.122
Coefficient D	-1.94698	-0.84253	-1.18259	-0.980521	-1.05674	-0.232226	-0.881647
Coefficient F	0.57557	1.47758	0.949012	1.16254	1.25308	196.177	2.1023
DataType:	R^2
Analyte:	G-CSF(CSF-3)	IL-1beta	IP-10	IL-6	CXCL1 (GRO alpha)	IL-18	CCL4 (MIP1 beta)
Value	0.998656	0.995786	0.997735	0.99965	0.99541	0.960949	0.999336
DataType:	Audit Logs
UserId	Date	Message
DataType:	Warnings/Errors
Location	Status	Message
1,A3	Warning	The acquisition had at least one region that did not reach the specified count.
1,A4	Warning	The acquisition had at least one region that did not reach the specified count.
1,D3	Warning	The acquisition had at least one region that did not reach the specified count.
1,E5	Warning	The acquisition had at least one region that did not reach the specified count.
1,E7	Warning	The acquisition had at least one region that did not reach the specified count.
1,F3	Warning	The acquisition had at least one region that did not reach the specified count.
1,F4	Warning	The acquisition had at least one region that did not reach the specified count.
1,F5	Warning	The acquisition had at least one region that did not reach the specified count.
1,F6	Warning	The acquisition had at least one region that did not reach the specified count.
1,F7	Warning	The acquisition had at least one region that did not reach the specified count.
1,G1	Warning	The acquisition had at least one region that did not reach the specified count.
1,G2	Warning	The acquisition had at least one region that did not reach the specified count.
1,G3	Warning	The acquisition had at least one region that did not reach the specified count.
1,G4	Warning	The acquisition had at least one region that did not reach the specified count.
1,G5	Warning	The acquisition had at least one region that did not reach the specified count.
1,G6	Warning	The acquisition had at least one region that did not reach the specified count.
1,G7	Warning	The acquisition had at least one region that did not reach the specified count.
1,H1	Warning	The acquisition had at least one region that did not reach the specified count.
1,H2	Warning	The acquisition had at least one region that did not reach the specified count.
1,H3	Warning	The acquisition had at least one region that did not reach the specified count.
1,H4	Warning	The acquisition had at least one region that did not reach the specified count.
1,H5	Warning	The acquisition had at least one region that did not reach the specified count.
1,H6	Warning	The acquisition had at least one region that did not reach the specified count.
1,H7	Warning	The acquisition had at least one region that did not reach the specified count.
-- CRC --
CRC32: 5EB1FC76

## Sheet: analysis
	Plate Lay-out
		1	2	3	4	5	6	7	8	9	10	11	12
	A	STD	STD	7	1	1	3	3
	B			8	2	2	4	4
	C			10	9	9	5	5
	D			13	16	16	6	6
	E			7	17	17	11	11
	F			8	18	18	12	12
	G			10	19	19	14	14
	H	Blank		13			15	15
			Mouse G-CSF				IL-1ß				IP-10
		ID nr	1/4	1/4	Average	% CV	1/4	1/4	Average	% CV	1/4	1/4	Average	% CV
		7	5.87126	4.41334	5.1423	20.0475	4.21269	< 0.9765625	4.21269	#DIV/0!	50.7073	38.5495	44.6284	19.2632
		8	7.2863	5.87126	6.57878	15.2092	4.21269	4.21269	4.21269	0	44.9725	43.7763	44.3744	1.90612
		10	7.2863	11.3594	9.32284	30.893	< 0.9765625	4.21269	4.21269	#DIV/0!	72.4761	70.5798	71.528	1.87465
		13	5.87126	5.87126	5.87126	0	< 0.9765625	< 0.9765625	#DIV/0!	#DIV/0!	50.5108	46.562	48.5364	5.7528
		1	48.7781	53.7579	51.268	6.86831	4.21269	11.2571	7.73487	64.3982	253.901	251.125	252.513	0.777337
		2	60.3159	60.3159	60.3159	0	22.8882	4.21269	13.5505	97.455	315.553	301.015	308.284	3.33453
		9	67.865	64.6421	66.2535	3.43968	11.2571	4.21269	7.73487	64.3982	296.688	266.384	281.536	7.61123
		16	121.637	120.127	120.882	0.883168	4.21269	4.21269	4.21269	0	278.51	258.757	268.634	5.19963
		17	91.0293	94.1341	92.5817	2.37137	4.21269	< 0.9765625	4.21269	#DIV/0!	304.65	297.727	301.188	1.62531
		18	60.3159	53.7579	57.0369	8.13025	< 0.9765625	< 0.9765625	#DIV/0!	#DIV/0!	287.514	277.125	282.32	2.60209
		19	54.8571	45.986	50.4215	12.4407	11.2571	< 0.9765625	11.2571	#DIV/0!	245.397	242.097	243.747	0.957169
		3	42.6088	39.1998	40.9043	5.89316	< 0.9765625	4.21269	4.21269	#DIV/0!	279.203	277.125	278.164	0.528283
		4	48.2212	50.4443	49.3328	3.18651	4.21269	< 0.9765625	4.21269	#DIV/0!	215.822	226.101	220.962	3.28949
		5	23.9508	25.1583	24.5546	3.47722	< 0.9765625	< 0.9765625	#DIV/0!	#DIV/0!	133.069	133.069	133.069	0
		6	5.87126	4.41334	5.1423	20.0475	< 0.9765625	< 0.9765625	#DIV/0!	#DIV/0!	65.8162	66.1986	66.0074	0.40958
		11	8.66873	5.87126	7.27	27.2092	< 0.9765625	< 0.9765625	#DIV/0!	#DIV/0!	90.4552	91.567	91.0111	0.863802
		12	2.89343	5.87126	4.38235	48.0482	< 0.9765625	< 0.9765625	#DIV/0!	#DIV/0!	55.2063	65.2423	60.2243	11.7836		Luminex data: CAPS_cmpdA (100 mpk)
		14	71.0705	71.6031	71.3368	0.52797	4.21269	4.21269	4.21269	0	307.246	289.072	298.159	4.31001		Significant effects seen on mouse G-CSF, IP-10, IL-6 and IL-18
		15	19.0422	20.2823	19.6623	4.45965	11.2571	< 0.9765625	11.2571	#DIV/0!	287.168	284.744	285.956	0.59935		No induction window was seen on CCL4 an no window or effects seen on CXCL1
						20				20				20
			IL-6				CXCL1				IL-18				CCL4
		ID nr	1/4	1/4	Average	% CV	1/4	1/4	Average	% CV	1/4	1/4	Average	% CV	1/4	1/4	Average	% CV
		7	27.3397	27.3397	27.3397	0	193.738	180.119	186.929	5.15153	8477.67	4230.76	6354.22	47.2603	9.32306	9.32306	9.32306	0
		8	48.8806	27.3397	38.1101	39.9677	129.727	137.243	133.485	3.98151	3342.53	5139.32	4240.93	29.9587	1.82239	7.56505	4.69372	86.513
		10	48.8806	88.6197	68.7502	40.8723	72.3155	< 1.62353515625	72.3155	#DIV/0!	4711.12	5892.81	5301.96	15.7599	10.847	7.56505	9.20604	25.2087
		13	27.3397	< 5.46875	27.3397	#DIV/0!	72.3155	122.078	97.1967	36.2022	4711.12	5892.81	5301.96	15.7599	5.38245	9.32306	7.35276	37.8965
		1	188.188	179.491	183.839	3.34505	501.162	458.626	479.894	6.26756	18513.8	18302.8	18408.3	0.81061	16.7942	16.2778	16.536	2.20827
		2	230.949	222.484	226.717	2.64005	341.982	353.477	347.729	2.33761	36328.2	35800.3	36064.2	1.03495	14.6458	12.2166	13.4312	12.7887
		9	354.016	337.958	345.987	3.28193	306.87	288.919	297.894	4.26113	8956.86	9188.27	9072.56	1.80357	10.847	14.6458	12.7464	21.0734
		16	280.97	264.432	272.701	4.28831	330.386	353.477	341.932	4.77513	17226.2	16032.8	16629.5	5.07449	13.4742	12.2166	12.8454	6.92285
		17	213.978	280.97	247.474	19.1415	1233.7	1206.36	1220.03	1.58454	29978.3	26646.9	28312.6	8.32008	12.2166	9.32306	10.7698	18.9979
		18	313.693	313.693	313.693	0	1169.83	1101.03	1135.43	4.28445	< 29.9560546875	< 29.9560546875	#DIV/0!	#DIV/0!	9.32306	9.32306	9.32306	0
		19	213.978	179.491	196.735	12.3955	137.243	122.078	129.66	8.27028	11476.3	11186.3	11331.3	1.80965	9.32306	7.56505	8.44405	14.7217
		3	161.928	196.832	179.38	13.7592	957.292	891.485	924.389	5.03387	9746.27	8720.16	9233.21	7.85828	12.2166	13.4742	12.8454	6.92285
		4	179.491	196.832	188.162	6.51692	891.485	929.168	910.327	2.9271	10382.9	10890.5	10636.7	3.37418	14.6458	15.7484	15.1971	5.13043
		5	179.491	161.928	170.709	7.27493	330.386	330.386	330.386	0	5139.32	5892.81	5516.07	9.65899	9.32306	5.38245	7.35276	37.8965
		6	107.527	107.527	107.527	0	233.09	220.197	226.644	4.0227	5892.81	3963.21	4928.01	27.6873	5.38245	1.82239	3.60242	69.8793
		11	69.1455	48.8806	59.0131	24.2818	89.8173	151.923	120.87	36.3328	4478.76	3670.26	4074.51	14.0309	9.32306	5.38245	7.35276	37.8965
		12	< 5.46875	< 5.46875	#DIV/0!	#DIV/0!	72.3155	81.2125	76.764	8.19541	< 29.9560546875	4930.62	4930.62	#DIV/0!	9.32306	5.38245	7.35276	37.8965
		14	247.762	297.387	272.575	12.8736	1711.94	1568.07	1640	6.20327	7842.22	7574.36	7708.29	2.45719	12.8575	14.6458	13.7516	9.19508
		15	48.8806	< 5.46875	48.8806	#DIV/0!	1824.39	1387.83	1606.11	19.2199	10890.5	10689.7	10790.1	1.31557	12.2166	14.6458	13.4312	12.7887
						20				20				20				20
												Values highlighted in yellow are used in fig 5H
												Mean +/- SEM is shown
							Statistical analysis in graphpad:
							Number of families	1
							Number of comparisons per family	2
							Alpha	0.05
							Bonferroni's multiple comparisons test	Mean Diff,	95,00% CI of diff,	Below threshold?	Summary	Adjusted P Value	B-?
							Cre + vehicle vs. WT + vehicle	0.5313	0,2466 to 0,8160	Yes	***	0.0006	A	WT + vehicle
							Cre + vehicle vs. Cre + JNJ-960	0.42	0,1818 to 0,6582	Yes	**	0.0011	C	Cre + JNJ-960
							Test details	Mean 1	Mean 2	Mean Diff,	SE of diff,	n1	n2	t	DF
							Cre + vehicle vs. WT + vehicle	4.251	3.72	0.5313	0.1143	6	4	4.646	15
							Cre + vehicle vs. Cre + JNJ-960	4.251	3.831	0.42	0.09567	6	8	4.39	15
