# Supplementary material for: Navigating from cellular phenotypic screen to clinical candidate: selective targeting of the NLRP3 inflammasome
Source: EMBO Mol Med. 2024 Dec 9;17(1):54–84. doi: 10.1038/s44321-024-00181-4 (PMC11730736; doi:10.1038/s44321-024-00181-4)
Supplement: Supplementary file 7 — Source data Fig. 5 [file 44321_2024_181_MOESM7_ESM.zip › Fig 5I.xlsx]

## Sheet: Sheet1
Generated on 16-Sep-2022 14:05:35 by CPD (Clinical Pathology Data) 2.4.0
Search tag:	MWS
Adhoc experiment:	MWS_JNJ960 100 mpk_29.08.2022
Adhoc list:	MWS_JNJ960_100 mpk_29.08.2022
Remarks:
Abbreviations: CS: Clotted sample
Barcode	Matrix	Experiment	Period	Meas. Date	Subject	Remark	RBC	HCT	HGB	MCV	RDW_CV	RET_PCT	RET_ABS	MCH	MCHC	PLT_O	PLT_CALC	MPV	WBC	NRBC_PCT	NRBC_ABS	NEUT_PCT	LYMPH_PCT	MONO_PCT	EOS_PCT	BASO_PCT	NEUT_ABS	LYMPH_ABS	MONO_ABS	EOS_ABS	BASO_ABS	PLTCLMPS	PLTCLMPS_CALC	MICRO	MACRO	ANISO	HYPO	PLT_ABN_D	PLT_ABN_S	RBC_ABN_D	WBC_ABN_S	RET_ABN_S
							Red Blood cells	Haematocrit	Haemoglobin	Mean cell volume	Red cell volume distribution width (coef. of var.)	Reticulocytes	Reticulocytes	Mean cell haemoglobin	Mean cell haemoglobin concentration	Thrombocytes (via Optical, RET channel)	Thrombocytes	Mean Platelet Volume	White blood cells	Nucleated Red Blood Cells	Nucleated Red Blood Cells	Neutrophils	Lymphocytes	Monocytes	Eosinophils	Basophils	Neutrophils	Lymphocytes	Monocytes	Eosinophils	Basophils	Platelet clumps	Platelet clumps	Microcytosis	Macrocytosis	Anisocytosis	Hypochromia	PLT Abnormal Distribution	PLT Abnormal Scattergram	RBC Abnormal Distribution	WBC Abnormal Scattergram	RET Abnormal Scattergram
							10E6/µl	%	g/dl	fl	%	%	10E6/µl	pg	g/dl	10E3/µl	10E3/µl	fl	10E3/µl	#/100WBC	10E3/µl	%	%	%	%	%	10E3/µl	10E3/µl	10E3/µl	10E3/µl	10E3/µl	Score	Score	Score	Score	Score	Score	Score	Score	Score	Score	Score
00443119	EDTABLOOD	MWS_JNJ960_100 mpk_29.08.2022	D10 H24	16-Sep-2022	7	106925//MWS_364-51.2//rr	8.21	38.6	11.6	47	17.2	4.89	0.4015	14.1	30.1	936	936	6.2	1.38	0	0	13	76.1	8.7	2.2	0	0.18	1.05	0.12	0.03	0	10	0	0	0	1	0	0	0	0	0	0
00443120	EDTABLOOD	MWS_JNJ960_100 mpk_29.08.2022	D10 H24	16-Sep-2022	8	106924//MWS_363-51.2//rl	8.15	39.4	12	48.3	18.1	5.24	0.4271	14.7	30.5	847	847	6.3	1.57	0	0	9.6	83.4	5.7	1.3	0	0.15	1.31	0.09	0.02	0	0	0	0	0	1	0	0	0	0	0	0
00443121	EDTABLOOD	MWS_JNJ960_100 mpk_29.08.2022	D10 H24	16-Sep-2022	10	106558//MWS_358-52.2//rr	7.38	36.2	11.1	49.1	17	7.01	0.5173	15	30.7	715	715	6.4	2.85	0.4	0.01	9.4	80.4	7.7	2.1	0.4	0.27	2.29	0.22	0.06	0.01	0	0	0	0	1	0	0	0	0	0	0
00443122	EDTABLOOD	MWS_JNJ960_100 mpk_29.08.2022	D10 H24	16-Sep-2022	13	106555//MWS_355-52.2//r	7.75	36.8	11	47.5	17.3	4.76	0.3689	14.2	29.9	646	646	6.3	1.34	0.7	0.01	11.9	76.9	9.7	1.5	0	0.16	1.03	0.13	0.02	0	10	0	0	0	1	0	0	0	0	0	0
00443123	EDTABLOOD	MWS_JNJ960_100 mpk_29.08.2022	D10 H24	16-Sep-2022	1	108054//MWS_374-49.6//rl	6.81	31.3	9.6	46	13.5	4.68	0.3187	14.1	30.7	250	250	7.4	2	0.5	0.01	56.5	34.5	8	0.5	0.5	1.13	0.69	0.16	0.01	0.01	30	0	0	0	0	0	0	0	0	0	0
00443124	EDTABLOOD	MWS_JNJ960_100 mpk_29.08.2022	D10 H24	16-Sep-2022	2	108052//MWS_372-49.6//r	6.46	29.5	9.1	45.7	13	4.24	0.2739	14.1	30.8	200	200	7.5	3.11	0.3	0.01	45.7	41.5	11.9	0.3	0.6	1.42	1.29	0.37	0.01	0.02	0	0	0	0	0	0	0	0	0	0	0
00443125	EDTABLOOD	MWS_JNJ960_100 mpk_29.08.2022	D10 H24	16-Sep-2022	9	106868//MWS_361-49.5//l	6.53	31.4	9.6	48.1	14.4	3.96	0.2586	14.7	30.6	84	84	7.5	3.13	0.3	0.01	65.9	24.9	8.6	0.6	0	2.06	0.78	0.27	0.02	0	0	0	0	0	0	0	0	0	0	0	0
00443126	EDTABLOOD	MWS_JNJ960_100 mpk_29.08.2022	D10 H24	16-Sep-2022	16	105760//MWS_348-49.4//rl	7.37	33.8	10.2	45.9	15.1	3.52	0.2594	13.8	30.2	120	120	7.7	2.24	0.9	0.02	32.2	58	9.4	0.4	0	0.72	1.3	0.21	0.01	0	20	0	0	0	0	0	0	0	0	1	0
00443127	EDTABLOOD	MWS_JNJ960_100 mpk_29.08.2022	D10 H24	16-Sep-2022	17	105759//MWS_347-49.4//l	6.62	30.4	9.1	45.9	14.2	4.59	0.3039	13.7	29.9	653	653	6.7	0.49	2	0.01	24.5	63.3	10.2	0	2	0.12	0.31	0.05	0	0.01	0	0	0	0	0	0	0	0	0	0	0
00443128	EDTABLOOD	MWS_JNJ960_100 mpk_29.08.2022	D10 H24	16-Sep-2022	18	105758//MWS_346-49.4//r	6.98	32.2	9.4	46.1	14.4	3.92	0.2736	13.5	29.2	77	77	7.8	1.65	0	0	58.2	30.9	10.3	0.6	0	0.96	0.51	0.17	0.01	0	0	0	0	0	0	0	0	0	0	0	0
00443129	EDTABLOOD	MWS_JNJ960_100 mpk_29.08.2022	D10 H24	16-Sep-2022	19	104813//MWS_339-52.1//l	6.9	31.1	9.2	45.1	14.8	3	0.207	13.3	29.6	775	775	6.4	3.08	0.6	0.02	64.7	28.2	6.8	0	0.3	1.99	0.87	0.21	0	0.01	0	0	0	0	0	0	0	0	0	0	0
00443130	EDTABLOOD	MWS_JNJ960_100 mpk_29.08.2022	D10 H24	16-Sep-2022	3	108051//MWS_371-49.6//rl	7.98	37	11.2	46.4	14.9	4.19	0.3344	14	30.3	526	526	6.5	1.96	0	0	35.2	42.9	20.9	0.5	0.5	0.69	0.84	0.41	0.01	0.01	10	0	0	0	0	0	0	0	0	0	0
00443131	EDTABLOOD	MWS_JNJ960_100 mpk_29.08.2022	D10 H24	16-Sep-2022	4	108050//MWS_370-49.6//l	7.82	36.6	11.1	46.8	14	3.86	0.3019	14.2	30.3	366	366	6.5	2.12	0	0	43.8	37.3	18.4	0.5	0	0.93	0.79	0.39	0.01	0	0	0	0	0	0	0	0	0	0	0	0
00443132	EDTABLOOD	MWS_JNJ960_100 mpk_29.08.2022	D10 H24	16-Sep-2022	5	106929//MWS_368-51.2//l	7.61	37.4	11	49.1	16.2	5.25	0.3995	14.5	29.4	812	812	6.3	3.16	0.3	0.01	29.7	57.9	11.1	1.3	0	0.94	1.83	0.35	0.04	0	0	0	0	0	1	0	0	0	0	0	0
00443133	EDTABLOOD	MWS_JNJ960_100 mpk_29.08.2022	D10 H24	16-Sep-2022	6	106928//MWS_367-51.2//r	7.58	34.6	10.5	45.6	14.4	4.69	0.3555	13.9	30.3	924	924	6.4	1.77	0.6	0.01	24.9	67.2	6.2	1.7	0	0.44	1.19	0.11	0.03	0	10	0	0	0	0	0	0	0	0	0	0
00443134	EDTABLOOD	MWS_JNJ960_100 mpk_29.08.2022	D10 H24	16-Sep-2022	11	106557//MWS_357-52.2//rl	7.69	36.2	10.6	47.1	14.6	4.53	0.3484	13.8	29.3	902	902	6.2	1.96	0.5	0.01	15.8	73.5	10.2	0.5	0	0.31	1.44	0.2	0.01	0	0	0	0	0	0	0	0	0	0	0	0
00443135	EDTABLOOD	MWS_JNJ960_100 mpk_29.08.2022	D10 H24	16-Sep-2022	12	106556//MWS_356-52.2//l	CS	CS	CS	CS	CS	CS	CS	CS	CS	CS	CS	CS	CS	CS	CS	CS	CS	CS	CS	CS	CS	CS	CS	CS	CS	CS	CS	CS	CS	CS	CS	CS	CS	CS	CS	CS
00443136	EDTABLOOD	MWS_JNJ960_100 mpk_29.08.2022	D10 H24	16-Sep-2022	14	106554//MWS_354-52.2//rl	8.92	40.8	12.3	45.7	17.2	4.05	0.3613	13.8	30.1	909	909	6	1.58	0.6	0.01	13.9	72.8	12.7	0.6	0	0.22	1.15	0.2	0.01	0	0	0	0	0	1	0	0	0	0	0	0
00443137	EDTABLOOD	MWS_JNJ960_100 mpk_29.08.2022	D10 H24	16-Sep-2022	15	106552//MWS_352-52.2//r	8	36.9	11.2	46.1	16.2	4.23	0.3384	14	30.4	881	881	6.3	1.6	0	0	34.3	43.1	21.3	1.3	0	0.55	0.69	0.34	0.02	0	0	0	0	0	1	0	0	0	0	0	0
	Highlighted valyues are used in Fig 5I als % neutrophils.
	Mean +/- SEM is used.
Statistical analysis in graphpad:
	Number of families	1
	Number of comparisons per family	3
	Alpha	0.05
	Bonferroni's multiple comparisons test	Mean Diff,	95,00% CI of diff,	Below threshold?	Summary	Adjusted P Value
	WT + vehicle vs. Cre + vehicle	-38.7	-59,48 to -17,91	Yes	***	0.0005
	WT + vehicle vs. Cre + cmpd A	-17.25	-38,04 to 3,533	No	ns	0.1229
	Cre + vehicle vs. Cre + cmpd A	21.44	3,716 to 39,17	Yes	*	0.0159
	Test details	Mean 1	Mean 2	Mean Diff,	SE of diff,	n1
	WT + vehicle vs. Cre + vehicle	10.98	49.67	-38.7	7.716	4
	WT + vehicle vs. Cre + cmpd A	10.98	28.23	-17.25	7.716	4
	Cre + vehicle vs. Cre + cmpd A	49.67	28.23	21.44	6.581	7
