# Supplementary material for: Navigating from cellular phenotypic screen to clinical candidate: selective targeting of the NLRP3 inflammasome
Source: EMBO Mol Med. 2024 Dec 9;17(1):54–84. doi: 10.1038/s44321-024-00181-4 (PMC11730736; doi:10.1038/s44321-024-00181-4)
Supplement: Supplementary file 7 — Source data Fig. 5 [file 44321_2024_181_MOESM7_ESM.zip › Fig 5J.xlsx]

## Sheet: repeat 1
		compound conc
Plate 1: LPS		100	33.3333	11.1111	3.7037	1.23457	0.411523	0.137174	0.0457247	0.0152416	0	only doxy
		1	2	3	4	5	6	7	8	9	10	11	12
MWS OLD	A													MCC950
	B
	C													cmpd A
	D
MWS New	E													MCC950
	F
	G													cmpd A
	H
Vessel Name: 20220615_MWS_compound DR_LPS
Date Time	Elapsed	A1	B1	C1	D1	E1	F1	G1	H1	A2	B2	C2	D2	E2	F2	G2	H2	A3	B3	C3	D3	E3	F3	G3	H3	A4	B4	C4	D4	E4	F4	G4	H4	A5	B5	C5	D5	E5	F5	G5	H5	A6	B6	C6	D6	E6	F6	G6	H6
2022-06-15 10:30:00	0	121.333	142	92.3333	105.333	96	108.667	89	65	136.667	112	109.333	127.667	94	120.667	98.6667	98	158	120.667	103.667	123.333	93	83	97	70	130.333	119.333	124.667	107.667	107	112.333	108	86	127.333	108.333	86.6667	101	93.3333	85.6667	81.6667	69.3333	141	133.667	94.6667	95.3333	89	97.6667	83.3333	65.3333
2022-06-15 11:00:00	0.5	117.333	130	87.3333	100	92.3333	107.667	83.3333	66.6667	128.667	111.667	101	121.333	90.3333	117.667	90.6667	97	167	123.667	101.667	113.667	91	79	96.6667	70.6667	259	213.333	121.333	101.667	120.667	139.667	101.667	82.3333	348.667	327.333	123	152.333	215.667	182	90	85.3333	537.333	544.667	258.667	292.333	328.333	404.333	153	127
2022-06-15 11:30:00	1	115.333	128.667	89	99.6667	87.6667	105	83.3333	65.3333	130.333	113.333	104.333	114	93.6667	118.333	89.6667	99.3333	187.667	144	101.333	115.667	99	84	93.6667	73.6667	392	341.667	128.667	111.333	197.333	273	103	84.3333	634.667	600.667	241.667	284	426	444.333	155	141	943	889	546	570.333	616.667	741.667	420.667	337.333
2022-06-15 12:00:00	1.5	119.333	128	85.3333	104.333	90.3333	106	84.6667	63	127	110.667	103.667	115.333	90	119.333	90.6667	98.6667	187	147	99	116	102.667	91	100	73	423.333	363.667	127	112.667	214.333	308.333	105.667	83.6667	659.667	616	268	304.667	486.333	508.667	171.667	160.667	996.333	921	601.667	613	667.333	790.667	482.333	404.333
2022-06-15 12:30:00	2	121.333	132.333	85	100.333	88	104.667	84.6667	64.6667	125.333	106.333	101.667	115.333	91.6667	115.333	93	98.6667	195	147	100.667	108.667	105	90.3333	98.6667	74.3333	417.667	373.333	130.667	114.667	227	320.333	106.333	83.6667	666	622.667	273	306	490	516.333	174.333	169.667	997.333	928.333	608.667	618	663	797	493.667	413.667
2022-06-15 13:00:00	2.5	122	135	87	100	88.3333	104.333	87.3333	66	125	109.667	102.333	117	89.6667	120	93	104	190.667	150.333	102	111.667	105.333	93	98	72	424.333	366	132.667	116.333	223.667	319.667	110.333	87	656.667	625	272	300.333	495.667	518.667	180.333	167.667	987.667	914.333	588.333	602	670.667	793	498.667	412.333
2022-06-15 13:30:00	3	120.667	130.333	83	97.6667	90.3333	108	86.6667	67.3333	128	110	105.667	117	90.6667	118	95	98.3333	194.667	148.333	101	113	109	96.3333	98.3333	75	410.333	366.667	131	115	223.667	318.333	107.667	88	653	616.667	265.667	297.333	490.667	524.667	184	171.667	948.667	899.667	589.667	590	666	796	492.667	408
2022-06-15 14:00:00	3.5	119	128.333	85.6667	98.3333	89	108	85.3333	66.6667	126	111.333	105	116	92	118.667	96	98	193.333	146.667	100.333	109.667	110.667	98.3333	96	74.6667	416	364.667	128	114	226.333	320.333	105	89.3333	650	613	271.667	296.667	498.667	517.333	183	173.333	963	893.333	581.667	583.667	656.333	790.667	491	410
2022-06-15 14:30:00	4	122	125	85	99	93.3333	106.333	88.3333	67.3333	130	115.333	101.333	116.333	94.6667	113	94.3333	99.6667	195.667	147.667	101.333	110.333	112	101	97.6667	74.6667	407.667	360	128.333	114	221.667	315	104.667	90.3333	645.667	610.667	266	293	491	509	184	178.333	955.333	874.667	576	576.667	645	771	491	408
2022-06-15 15:00:00	4.5	116.667	124	83.3333	92.6667	92.6667	107.667	86	68.6667	123.333	113.333	100	112	93.3333	114	99.3333	98.3333	196.667	143.667	98.6667	110.667	111	97.3333	95.6667	76	413.333	354	126	116.333	224.667	314.333	106.667	88.3333	631	599.333	264	294	484.333	507.333	182.667	174	922.667	859	562.333	583	627.333	770.667	487.333	406.667
Vessel Name: 20220615_MWS_compound DR_LPS (Old)
Date Time	Elapsed	A1	B1	C1	D1	A2	B2	C2	D2	A3	B3	C3	D3	A4	B4	C4	D4	A5	B5	C5	D5	A6	B6	C6	D6	A7	B7	C7	D7	A8	B8	C8	D8	A9	B9	C9	D9	A10	B10	C10	D10	A11	B11	C11	D11	A12	B12	C12	D12
2022-06-15 10:30:00	0	121.333	142	92.3333	105.333	136.667	112	109.333	127.667	158	120.667	103.667	123.333	130.333	119.333	124.667	107.667	127.333	108.333	86.6667	101	141	133.667	94.6667	95.3333	127.333	122.333	97	110	127.333	137.667	94	89.6667	145.333	123.667	99.3333	74.6667	140.667	110.667	100	95	170	144.333	127.333	110.333	173.333	123.667	120.333	123.333
2022-06-15 11:00:00	0.5	117.333	130	87.3333	100	128.667	111.667	101	121.333	167	123.667	101.667	113.667	259	213.333	121.333	101.667	348.667	327.333	123	152.333	537.333	544.667	258.667	292.333	478	514.667	405	439.667	519.333	567.667	353.333	372.667	561.667	607.333	392	307.333	604.333	455	449.667	396.667	175.667	150.333	135	117.667	179.667	127.333	130.667	134
2022-06-15 11:30:00	1	115.333	128.667	89	99.6667	130.333	113.333	104.333	114	187.667	144	101.333	115.667	392	341.667	128.667	111.333	634.667	600.667	241.667	284	943	889	546	570.333	870	830	737	876.333	917.333	896.667	646	651.333	967.667	988	786.333	611	1048.33	813.667	805	866	186	161	146	134.333	198.667	132.333	139	140
2022-06-15 12:00:00	1.5	119.333	128	85.3333	104.333	127	110.667	103.667	115.333	187	147	99	116	423.333	363.667	127	112.667	659.667	616	268	304.667	996.333	921	601.667	613	929.667	875	787.667	937.667	971.667	931.333	680.333	702.333	1021.33	1027	865.667	655	1112.33	854.667	846.333	944	192.667	163.333	154	138.333	199.333	137.667	145	142.333
2022-06-15 12:30:00	2	121.333	132.333	85	100.333	125.333	106.333	101.667	115.333	195	147	100.667	108.667	417.667	373.333	130.667	114.667	666	622.667	273	306	997.333	928.333	608.667	618	927.667	874	776.667	952	967.333	933.333	684	701.667	1008	1015.33	874.333	670.667	1114.33	850	851	941	193.667	173	155.333	146.667	212.333	146	151	149
2022-06-15 13:00:00	2.5	122	135	87	100	125	109.667	102.333	117	190.667	150.333	102	111.667	424.333	366	132.667	116.333	656.667	625	272	300.333	987.667	914.333	588.333	602	909	857	763.333	938	958.667	932	688	695.667	1015	1006.33	857.667	649	1107	833.333	849	918.333	203.667	177	157.667	146.667	213	144	153.667	152.333
2022-06-15 13:30:00	3	120.667	130.333	83	97.6667	128	110	105.667	117	194.667	148.333	101	113	410.333	366.667	131	115	653	616.667	265.667	297.333	948.667	899.667	589.667	590	904.667	847.333	771	937.333	951.667	909.667	676	680	996	1010.33	864.333	650	1078	839	851.333	919.333	206.333	182	162.667	149.667	218.333	150	160.667	149.667
2022-06-15 14:00:00	3.5	119	128.333	85.6667	98.3333	126	111.333	105	116	193.333	146.667	100.333	109.667	416	364.667	128	114	650	613	271.667	296.667	963	893.333	581.667	583.667	894.667	833	748	905.667	950.667	904	668.333	673	988.667	986.667	853.667	638.333	1069.67	820.333	837.333	913	215	185	162	154	224	159.667	160.333	149.667
2022-06-15 14:30:00	4	122	125	85	99	130	115.333	101.333	116.333	195.667	147.667	101.333	110.333	407.667	360	128.333	114	645.667	610.667	266	293	955.333	874.667	576	576.667	881.667	833	728.333	906.333	931.333	894.333	663.667	654	979	969.667	824.333	637.667	1061.67	813.667	823.667	899.667	218.333	190.667	168.333	149.667	213.667	157.333	168	155
2022-06-15 15:00:00	4.5	116.667	124	83.3333	92.6667	123.333	113.333	100	112	196.667	143.667	98.6667	110.667	413.333	354	126	116.333	631	599.333	264	294	922.667	859	562.333	583	882.667	820.333	720.667	888	917.667	889	655.333	642.333	970.333	945.667	816.333	616.333	1046.33	793.667	817.333	865.333	219.333	193	170.333	159.333	221	157.667	169	154.333
timepoint	average green count without compound but with trigger (pos. ctrl)	average green count without compound and trigger (blanco)
0	111.583	136.583
30	476.417	143.792
60	883.25	154.667
90	939.333	159.083
120	939.083	165.875
150	926.917	168.5
180	921.917	172.417
210	910.083	176.208
240	899.667	177.625
270	880.667	180.5
Vessel Name: 20220615_MWS_compound DR_LPS (Old): % inhibition
Date Time	Elapsed (min)	A1	B1	C1	D1	A2	B2	C2	D2	A3	B3	C3	D3	A4	B4	C4	D4	A5	B5	C5	D5	A6	B6	C6	D6	A7	B7	C7	D7	A8	B8	C8	D8	A9	B9	C9	D9	A10	B10	C10	D10	A11	B11	C11	D11	A12	B12	C12	D12
2022-06-15 10:30:00	0	38.9999	121.667	-77.0002	-25.0002	100.334	1.6666	-9.00021	64.3335	185.667	36.3335	-31.6666	46.9999	74.9999	30.9998	52.3335	-15.6666	62.9999	-13.0002	-99.6669	-42.3335	117.667	88.3335	-67.6669	-65.0001	62.9999	42.9999	-58.3335	-6.33341	62.9999	104.334	-70.3335	-87.6669	135	48.3335	-49.0001	-147.667	116.334	-3.66661	-46.3335	-66.3335	233.667	131	62.9999	-5.00021	247	48.3335	34.9999	46.9999
2022-06-15 11:00:00	30	107.954	104.146	116.974	113.165	104.547	109.658	112.865	106.752	93.0227	106.05	112.664	109.057	65.3639	79.0931	106.752	112.664	38.4066	44.8203	106.251	97.4321	-18.3139	-20.5186	65.4641	55.3426	-0.476009	-11.4994	21.4706	11.0485	-12.9024	-27.4333	37.0036	31.1913	-25.6295	-39.3586	25.3789	50.833	-38.4567	6.43868	8.04208	23.9759	90.4171	98.0333	102.643	107.854	89.2146	104.948	103.946	102.944
2022-06-15 11:30:00	60	105.399	103.569	109.013	107.549	103.34	105.673	106.908	105.582	95.4707	101.464	107.32	105.353	67.4254	74.3337	103.569	105.948	34.1187	38.7853	88.059	82.2487	-8.20086	-0.789213	46.2885	42.9486	1.81859	7.30869	20.0732	0.949325	-4.67803	-1.84149	32.5632	31.8312	-11.5864	-14.3772	13.3021	37.367	-22.6581	9.55048	10.74	2.3676	95.6994	99.1307	101.19	102.791	93.9609	103.065	102.15	102.013
2022-06-15 12:00:00	90	105.095	103.984	109.452	107.017	104.112	106.205	107.102	105.607	96.4221	101.549	107.701	105.522	66.1326	73.7798	104.112	105.949	35.8432	41.4397	86.0408	81.3414	-7.30536	2.34966	43.2767	41.8242	1.2389	8.24521	19.4382	0.213592	-4.14399	1.02531	33.1945	30.3749	-10.5094	-11.2357	9.4414	36.4413	-22.1724	10.8512	11.9193	-0.59811	95.6958	99.4553	100.651	102.659	94.8414	102.745	101.805	102.147
2022-06-15 12:30:00	120	105.761	104.338	110.46	108.477	105.243	107.701	108.304	106.537	96.2332	102.441	108.433	107.399	67.4355	73.1692	104.554	106.623	35.3182	40.9226	86.1454	81.8775	-7.53355	1.3903	42.7332	41.5261	1.47652	8.4173	21.0055	-1.67054	-3.65361	0.743648	32.9902	30.7054	-8.91309	-9.86148	8.37419	34.7147	-22.6653	11.5212	11.3919	-0.247896	96.4057	99.0785	101.363	102.484	93.9915	102.57	101.924	102.182
2022-06-15 13:00:00	150	106.131	104.417	110.746	109.032	105.736	107.757	108.724	106.79	97.0772	102.395	108.768	107.494	66.2674	73.9589	104.725	106.878	35.6334	39.8088	86.3531	82.6173	-8.01012	1.65916	44.6434	42.8414	2.36238	9.21877	21.5691	-1.46138	-4.18636	-0.670258	31.502	30.4911	-11.6141	-10.4713	9.13086	36.6443	-23.7446	12.3393	10.2736	1.13175	95.3631	98.8792	101.428	102.879	94.1325	103.23	101.956	102.132
2022-06-15 13:30:00	180	106.905	105.615	111.93	109.973	105.926	108.328	108.906	107.394	97.0314	103.213	109.529	107.928	68.2566	74.0827	105.526	107.661	35.8795	40.7271	87.5584	83.3333	-3.56905	2.96864	44.3295	44.2851	2.30153	9.95108	20.1356	-2.05692	-3.96932	1.63442	32.8108	32.2771	-9.88437	-11.7967	7.6829	36.2797	-20.825	11.0629	9.41739	0.344676	95.4748	98.7214	101.301	103.035	93.8737	102.991	101.568	103.035
2022-06-15 14:00:00	210	107.795	106.524	112.337	110.611	106.842	108.84	109.703	108.204	97.6665	104.025	110.339	109.067	67.3253	74.3201	106.569	108.477	35.4397	40.4815	86.9926	83.586	-7.21057	2.28242	44.751	44.4785	2.10073	10.5036	22.086	0.601833	-5.53	0.828942	32.9416	32.3057	-10.708	-10.4355	7.68751	37.0295	-21.7453	12.2296	9.91315	-0.397425	94.7141	98.802	101.936	103.026	93.4878	102.254	102.163	103.617
2022-06-15 14:30:00	240	107.704	107.288	112.828	110.889	106.596	108.627	110.566	108.489	97.5013	104.149	110.566	109.32	68.1401	74.7418	106.827	108.812	35.178	40.0254	87.7604	84.021	-7.7096	3.46241	44.8266	44.7343	2.49294	9.23309	23.729	-0.923288	-4.38569	0.738666	32.6851	34.0239	-10.9873	-9.69472	10.4334	36.286	-22.4364	11.9107	10.5257	1.03872e-05	94.3621	98.1938	101.287	103.872	95.0084	102.81	101.333	103.133
2022-06-15 15:00:00	270	109.117	108.07	113.878	112.545	108.165	109.593	111.497	109.783	97.691	105.261	111.688	109.974	66.746	75.2202	107.784	109.164	35.6582	40.1809	88.0743	83.7896	-5.99859	3.09449	45.4654	42.5137	-0.285664	8.61699	22.8517	-1.04738	-5.28447	-1.19021	32.1828	34.0395	-12.8065	-9.28352	9.18828	37.7529	-23.661	12.4256	9.04546	2.18995	94.4537	98.2147	101.452	103.023	94.2157	103.261	101.642	103.737
% inhibition = 100 - (((green count - blanco) / (pos. ctrl - blanco))*100)
Vessel Name: 20220615_MWS_compound DR_LPS (New)
Date Time	Elapsed	E1	F1	G1	H1	E2	F2	G2	H2	E3	F3	G3	H3	E4	F4	G4	H4	E5	F5	G5	H5	E6	F6	G6	H6	E7	F7	G7	H7	E8	F8	G8	H8	E9	F9	G9	H9	E10	F10	G10	H10	E11	F11	G11	H11	E12	F12	G12	H12
2022-06-15 10:30:00	0	96	108.667	89	65	94	120.667	98.6667	98	93	83	97	70	107	112.333	108	86	93.3333	85.6667	81.6667	69.3333	89	97.6667	83.3333	65.3333	121.667	99.6667	89.3333	79.6667	96.3333	111	102	95.6667	105.333	97.6667	90.6667	97.6667	100	45.6667	92.6667	75.3333	116	122	113	106.333	118.333	103.667	120	91
2022-06-15 11:00:00	0.5	92.3333	107.667	83.3333	66.6667	90.3333	117.667	90.6667	97	91	79	96.6667	70.6667	120.667	139.667	101.667	82.3333	215.667	182	90	85.3333	328.333	404.333	153	127	464	473.667	356.333	209	474.333	495.667	336.667	310	446.333	349.667	326	305	415.333	166.333	317	301.333	119	133	122.667	109.333	124.333	107.333	125.667	92.3333
2022-06-15 11:30:00	1	87.6667	105	83.3333	65.3333	93.6667	118.333	89.6667	99.3333	99	84	93.6667	73.6667	197.333	273	103	84.3333	426	444.333	155	141	616.667	741.667	420.667	337.333	802.667	854.667	696.333	517	794	856.333	738.333	731.667	889.667	715.333	729	698.333	887.667	383.333	708.667	678.667	129	148.667	136.667	117.333	151.667	114.333	134.667	98
2022-06-15 12:00:00	1.5	90.3333	106	84.6667	63	90	119.333	90.6667	98.6667	102.667	91	100	73	214.333	308.333	105.667	83.6667	486.333	508.667	171.667	160.667	667.333	790.667	482.333	404.333	856	913.667	762.333	599.667	842	923	817.667	823.667	981.333	780	810	788.667	978.667	436.333	782.333	739.667	133	152.333	143.667	120.333	146.667	121.667	141	104.667
2022-06-15 12:30:00	2	88	104.667	84.6667	64.6667	91.6667	115.333	93	98.6667	105	90.3333	98.6667	74.3333	227	320.333	106.333	83.6667	490	516.333	174.333	169.667	663	797	493.667	413.667	870.333	917.667	772.333	596.667	847.667	928.667	834.333	843.333	984.667	807.667	823	793.667	991.333	448.667	792.667	743.667	141	157.667	150.333	127.667	157.333	127	146.667	104.667
2022-06-15 13:00:00	2.5	88.3333	104.333	87.3333	66	89.6667	120	93	104	105.333	93	98	72	223.667	319.667	110.333	87	495.667	518.667	180.333	167.667	670.667	793	498.667	412.333	875.333	923.333	768	596.667	848.667	918.667	832.333	838.667	983.333	797.333	832	795.667	978.333	727.667	798	744.667	145.667	164	153.667	127.333	162	130.667	151.333	105.667
2022-06-15 13:30:00	3	90.3333	108	86.6667	67.3333	90.6667	118	95	98.3333	109	96.3333	98.3333	75	223.667	318.333	107.667	88	490.667	524.667	184	171.667	666	796	492.667	408	870.667	908.333	754	608.333	845.333	924.667	829.333	840.333	992.333	803	831	797.333	985.667	738.667	794	745.333	152	168	153.333	136	163	131	154	111.667
2022-06-15 14:00:00	3.5	89	108	85.3333	66.6667	92	118.667	96	98	110.667	98.3333	96	74.6667	226.333	320.333	105	89.3333	498.667	517.333	183	173.333	656.333	790.667	491	410	860.667	909	760.333	607	820.333	920	824.667	828.333	971.667	797.667	830	794.333	972.333	746.333	799.667	731.667	157.333	173.667	158.667	141.333	167.333	135	158.333	112.333
2022-06-15 14:30:00	4	93.3333	106.333	88.3333	67.3333	94.6667	113	94.3333	99.6667	112	101	97.6667	74.6667	221.667	315	104.667	90.3333	491	509	184	178.333	645	771	491	408	859.667	898	749.667	602	822.333	909.333	819.667	822	965.667	792.667	819.667	792	968	728	780.667	733.667	154.667	174.667	164.333	145	168	142.333	170.667	115
2022-06-15 15:00:00	4.5	92.6667	107.667	86	68.6667	93.3333	114	99.3333	98.3333	111	97.3333	95.6667	76	224.667	314.333	106.667	88.3333	484.333	507.333	182.667	174	627.333	770.667	487.333	406.667	844.667	886.667	744.667	593.667	807	898.333	810	806.333	965	800.667	816.333	772.333	959.333	725.667	771.667	724.667	164.667	177.333	168.333	147	174.667	144.333	174	120
timepoint	average green count without compound but with trigger (pos. ctrl)	average green count without compound and trigger (blanco)
0	78.4167	111.292
30	300	116.708
60	664.583	128.792
90	734.25	132.917
120	744.083	139.042
150	812.167	142.542
180	815.917	146.125
210	812.5	150.5
240	802.583	154.333
270	795.333	158.792
Vessel Name: 20220615_MWS_compound DR_LPS (new): % inhibition
Date Time	Elapsed (min)	E1	F1	G1	H1	E2	F2	G2	H2	E3	F3	G3	H3	E4	F4	G4	H4	E5	F5	G5	H5	E6	F6	G6	H6	E7	F7	G7	H7	E8	F8	G8	H8	E9	F9	G9	H9	E10	F10	G10	H10	E11	F11	G11	H11	E12	F12	G12	H12
2022-06-15 10:30:00	0	53.4854	92.0153	32.1927	-40.8112	47.4018	128.517	61.5969	59.5691	44.36	13.9417	56.5273	-25.602	86.9455	103.168	89.9873	23.0672	45.3739	22.0532	9.88591	-27.6299	32.1927	58.5551	14.9557	-39.7972	131.559	64.6388	33.2066	3.80226	54.4994	99.1128	71.7364	52.4715	81.8757	58.5551	37.2623	58.5551	65.6527	-99.6198	43.346	-9.37894	114.322	132.573	105.196	84.9175	121.419	76.8062	126.489	38.2763
2022-06-15 11:00:00	30	113.298	104.933	118.209	127.302	114.39	99.4771	114.208	110.752	114.026	120.573	110.934	125.119	97.8404	87.4744	108.206	118.754	46.0104	64.3783	114.571	117.118	-15.4581	-56.922	80.2	94.3851	-89.4749	-94.7488	-30.7343	49.6476	-95.1125	-106.752	-20.0046	-5.4558	-79.8363	-27.0971	-14.1851	-2.72791	-62.9234	72.9257	-9.27485	-0.727434	98.7497	91.1116	96.7492	104.024	95.84	105.115	95.1125	113.298
2022-06-15 11:30:00	60	107.676	104.44	108.484	111.844	106.556	101.952	107.302	105.498	105.56	108.36	106.556	110.289	87.2074	73.085	104.814	108.298	44.5291	41.1074	95.1085	97.7214	8.94315	-14.3868	45.5245	61.0779	-25.7718	-35.4771	-5.9258	27.5449	-24.1543	-35.7882	-13.7647	-12.5204	-42.0095	-9.47196	-12.0227	-6.29908	-41.6362	52.4924	-8.2277	-2.62851	99.9611	96.2905	98.5302	102.139	95.7306	102.699	98.9035	105.747
2022-06-15 12:00:00	90	107.081	104.476	108.024	111.627	107.137	102.259	107.026	105.696	105.03	106.971	105.474	109.964	86.4606	70.8287	104.532	108.19	41.2278	37.5139	93.556	95.3853	11.1281	-9.38193	41.893	54.8642	-20.2467	-29.8365	-4.67017	22.3808	-17.9185	-31.3886	-13.872	-14.8697	-41.0892	-7.60809	-12.597	-9.04934	-40.6458	49.5427	-7.99611	-0.900782	99.9861	96.7711	98.2123	102.093	97.7134	101.871	98.6558	104.698
2022-06-15 12:30:00	120	108.436	105.681	108.987	112.293	107.83	103.918	107.61	106.673	105.626	108.05	106.673	110.695	85.4624	70.0365	105.406	109.152	41.9944	37.642	94.1671	94.9384	13.4013	-8.74595	41.3883	54.6106	-20.8663	-28.6895	-4.66909	24.3647	-17.12	-30.5075	-14.9163	-16.4038	-39.7631	-10.5089	-13.0432	-8.19503	-40.8649	48.8258	-8.02975	0.068863	99.6763	96.9217	98.1337	101.88	96.9768	101.99	98.7398	105.681
2022-06-15 13:00:00	150	108.095	105.706	108.245	111.431	107.896	103.366	107.398	105.756	105.557	107.398	106.652	110.535	87.885	73.5486	104.81	108.294	47.2653	43.8305	94.3563	96.2479	21.1312	2.8623	46.8172	59.71	-9.43313	-16.6013	6.59573	32.1822	-5.45082	-15.9044	-3.01163	-3.95744	-25.5616	2.21518	-2.96186	2.46406	-24.8149	12.619	2.11561	10.0803	99.5333	96.7955	98.3386	102.271	97.0941	101.773	98.6871	105.507
2022-06-15 13:30:00	180	108.33	105.692	108.877	111.764	108.28	104.199	107.633	107.135	105.543	107.434	107.135	110.619	88.423	74.2893	105.742	108.678	48.5599	43.4837	94.3453	96.1866	22.3826	2.97356	48.2613	60.902	-8.17419	-13.7978	9.24417	30.9922	-4.39191	-16.2364	-2.0031	-3.64541	-26.339	1.92846	-2.25194	2.7745	-25.3437	11.5334	3.27216	10.5381	99.1229	96.7341	98.9238	101.512	97.4806	102.258	98.8243	105.145
2022-06-15 14:00:00	210	109.29	106.42	109.844	112.664	108.837	104.809	108.233	107.931	106.017	107.88	108.233	111.455	88.5448	74.3454	106.873	109.24	47.4068	44.5871	95.0906	96.5509	23.5901	3.29808	48.565	60.8006	-7.27594	-14.577	7.88017	31.0423	-1.18328	-16.2387	-1.83787	-2.39174	-24.0433	2.24068	-2.6435	2.74421	-24.144	9.99497	1.93856	12.2105	98.9678	96.5005	98.7664	101.385	97.4572	102.341	98.8167	105.765
2022-06-15 14:30:00	240	109.41	107.405	110.181	113.421	109.204	106.376	109.256	108.433	106.53	108.227	108.741	112.289	89.6131	75.2153	107.662	109.873	48.0653	45.2886	95.4236	96.2977	24.309	4.87209	48.0653	60.869	-8.80576	-14.7191	8.163	30.9423	-3.04666	-16.4674	-2.6353	-2.99524	-25.1575	1.52976	-2.6353	1.6326	-25.5174	11.5053	3.38089	10.6312	99.9486	96.8633	98.4574	101.44	97.8918	101.851	97.4804	106.068
2022-06-15 15:00:00	270	110.388	108.032	111.435	114.159	110.283	107.037	109.341	109.498	107.508	109.655	109.917	113.006	89.6511	75.5646	108.189	111.069	48.8578	45.2445	96.2493	97.6108	26.3926	3.8751	48.3865	61.0591	-7.75022	-14.3484	7.95968	31.6816	-1.83282	-16.1812	-2.30411	-1.72808	-26.6544	-0.837863	-3.29907	3.61328	-25.7642	10.9446	3.718	11.1017	99.077	97.0871	98.501	101.852	97.506	102.271	97.6108	106.094
% inhibition = 100 - (((green count - blanco) / (pos. ctrl - blanco))*100)
[truncated: 48 more columns]

## Sheet: repeat 2
Plate 1: LPS		100	33.3333	11.1111	3.7037	1.23457	0.411523	0.137174	0.0457247	0.0152416	0	only doxy
		1	2	3	4	5	6	7	8	9	10	11	12
MWS OLD	A													MCC950
	B
	C													cmpd A
	D
MWS New	E													MCC950
	F
	G													cmpd A
	H
Vessel Name: 20220622_MWS_compound DR_LPS
Date Time	Elapsed	A1	B1	C1	D1	E1	F1	G1	H1	A2	B2	C2	D2	E2	F2	G2	H2	A3	B3	C3	D3	E3	F3	G3	H3	A4	B4	C4	D4	E4	F4	G4	H4	A5	B5	C5	D5	E5	F5	G5	H5	A6	B6	C6	D6	E6	F6	G6	H6
2022-06-22 11:00:00	0	66.6667	104	143.333	119	81.6667	115.333	144.333	132	148	100	0	0	0	0	0	118.667	141.333	103.333	121.667	5.33333	0	0	0	58.6667	140.333	126	124.667	130	2.33333	0	3	0	134.333	129.333	130.333	149	0	0	3.33333	0	146.333	106.667	98.3333	0	62.6667	0	0	0
2022-06-22 11:30:00	0.5	68	111.333	147	129	89	131	152.333	134.333	156	101.667	124	144	105.667	147.667	158.333	128	140	105.333	126.333	146	108.333	151.333	167	110.333	166.333	150	123.667	140.333	147.667	179	193.667	140	227.667	218.333	160	170.667	219.667	277.333	239.667	135	322.333	264.667	206.333	347.333	295	355.667	305.667	202.667
2022-06-22 12:00:00	1	67.6667	113.333	149.333	130.667	88.6667	133.667	149.667	135.667	149.667	105.667	125	139.333	106	143.667	157.333	125.667	152	112.667	129	143	114.667	158	168.333	105.333	355.667	336	133.333	140.667	277.333	285.333	197	140.667	626	603.667	384.667	385.667	512.333	563.333	380.667	229.333	837	751.333	610.667	815.667	661.333	764.333	667	489.333
2022-06-22 12:30:00	1.5	69.3333	113	148.333	132.333	90.3333	134	150	136	154.333	102.667	121	143.667	106	148	158.333	127	156.333	118.667	126	146.667	113.333	164.667	170.667	107	417	382.333	137	155	328.333	318	197.667	146.667	756.333	726.667	460.333	481.667	729.667	700	449.667	276	986	966.667	762.333	964.333	794	981.667	856	597.333
2022-06-22 13:00:00	2	68.6667	114.667	148.667	133.667	89.3333	131	147	135.333	153.333	104	120.667	138.333	106	145.667	159.667	129.667	155.667	120.333	125.333	143.333	115.333	162	168.333	107	422.667	386.333	138.333	158.333	329.333	317.667	197	147	760.667	738	466.333	479	776.333	717.333	456	282.333	1013.33	991.333	778.333	974	850.333	1026.33	896.667	605
2022-06-22 13:30:00	2.5	70.3333	109	146.667	130.333	87	127	150.333	135.333	154.333	105	125	139.667	105.667	146	156.667	124.333	161	117.667	124.333	144.333	117.333	155.667	170.667	112	418.333	390.667	145.667	158.667	331	317	203.667	146	780.333	739.333	479.333	492.667	802	735.667	465	286.333	1003	995.667	776.667	990.333	884.667	1037.67	914.667	620.667
2022-06-22 14:00:00	3	71.3333	105.667	145	132	89.6667	128.333	152	135.667	155.333	104.667	124	139	107.333	143.333	159.667	124.667	163.667	119.667	126	145.667	119	156	164.333	114	417.333	387.667	140.667	158	331	314.333	202.667	145.667	764.333	744	469.333	485.333	780	729.333	462.667	286.333	988.333	967.333	779	963	864	1039.33	921	613.667
2022-06-22 14:30:00	3.5	70.6667	106	141.667	132	90.3333	125.333	146.333	135.333	153	103.333	126	139.333	107.333	144.333	160	125	160.667	121	124.333	144.333	118.667	156.667	166	112	410	377.667	140.667	156.333	324.667	314.667	204	146.333	762.667	718.333	470.667	487.333	769.667	708.333	461.333	290.333	992.333	965	749.333	946.333	871.333	1051.67	909	617
2022-06-22 15:00:00	4	70	107.667	144.667	132.333	90.6667	126	152	137.667	154.667	102	119.667	140.667	105.667	141.667	155	128	161.667	118	123.333	141	115.333	158	165.667	114.333	408.333	371	141.333	159.333	328.333	301	202.667	150.667	735	722	458	477.333	787.333	723	449.333	291.667	975.333	946	749.333	923.667	875.667	1042.33	897.333	599
2022-06-22 15:30:00	4.5	70.3333	105	145.667	134	89.6667	129.333	152	138.333	154.667	102.667	123.333	139.667	102.333	141	159.333	131	158.667	118.667	122	144.667	112.333	158	168.333	111.333	406	367.667	142	157	319.667	309	198	143.667	720.333	709	441.667	471.667	780.667	715.667	434.333	283	966.667	936.667	760.333	922.333	864.667	1006.67	919.333	591.667
Vessel Name: 20220615_MWS_compound DR_LPS Old)
Date Time	Elapsed	A1	B1	C1	D1	A2	B2	C2	D2	A3	B3	C3	D3	A4	B4	C4	D4	A5	B5	C5	D5	A6	B6	C6	D6	A7	B7	C7	D7	A8	B8	C8	D8	A9	B9	C9	D9	A10	B10	C10	D10	A11	B11	C11	D11	A12	B12	C12	D12
2022-06-22 11:00:00	0	66.6667	104	143.333	119	148	100	0	0	141.333	103.333	121.667	5.33333	140.333	126	124.667	130	134.333	129.333	130.333	149	146.333	106.667	98.3333	0	152.667	0	47.3333	133.333	92.6667	0	40.3333	105.333	141	0	1	159.667	177.333	0	0	133.667	216	0	0	0.666667	232	129	0	149
2022-06-22 11:30:00	0.5	68	111.333	147	129	156	101.667	124	144	140	105.333	126.333	146	166.333	150	123.667	140.333	227.667	218.333	160	170.667	322.333	264.667	206.333	347.333	419	340	424.667	358.333	322.667	324.667	377	454	442.667	332.333	424	480	550.667	454.333	460	457.667	281.667	266.667	287.333	277	289	232.667	207.667	250.667
2022-06-22 12:00:00	1	67.6667	113.333	149.333	130.667	149.667	105.667	125	139.333	152	112.667	129	143	355.667	336	133.333	140.667	626	603.667	384.667	385.667	837	751.333	610.667	815.667	1049.33	943.333	1037.67	880	881.333	837	958.667	1150.33	1152	910.667	963	1166.33	1305.67	1212.67	1072.67	1087.67	334	308.667	319	303.667	329	259	231.667	291.667
2022-06-22 12:30:00	1.5	69.3333	113	148.333	132.333	154.333	102.667	121	143.667	156.333	118.667	126	146.667	417	382.333	137	155	756.333	726.667	460.333	481.667	986	966.667	762.333	964.333	1223	1132	1227	1021	996.667	1022.67	1125	1359.67	1346.67	1242	1136	1388	1620.67	1530.33	1239.67	1342	373.667	322.667	338.667	318.333	363	272.667	244.667	309.667
2022-06-22 13:00:00	2	68.6667	114.667	148.667	133.667	153.333	104	120.667	138.333	155.667	120.333	125.333	143.333	422.667	386.333	138.333	158.333	760.667	738	466.333	479	1013.33	991.333	778.333	974	1244.67	1150.33	1259.67	1052.67	1013.67	1082	1191	1388.67	1368.33	1301.33	1186.67	1434.33	1687.67	1603.67	1350.33	1354.67	378	327.333	349.667	324.667	369	288.333	250.667	324.333
2022-06-22 13:30:00	2.5	70.3333	109	146.667	130.333	154.333	105	125	139.667	161	117.667	124.333	144.333	418.333	390.667	145.667	158.667	780.333	739.333	479.333	492.667	1003	995.667	776.667	990.333	1252	1172	978.333	1023.33	1026	1078	980.667	1091.67	1408	1375	1171.33	1359.67	1673	1571.67	1362	1360	391	338.667	358	332	371.333	291	256	318
2022-06-22 14:00:00	3	71.3333	105.667	145	132	155.333	104.667	124	139	163.667	119.667	126	145.667	417.333	387.667	140.667	158	764.333	744	469.333	485.333	988.333	967.333	779	963	1248.33	1160	1071	1031.67	1019.67	1047.33	983.333	1086	1402	1354.67	1157.67	1387.33	1650.67	1568.67	1327.67	1354	403	345.333	356.667	339.667	379	294	259.333	322
2022-06-22 14:30:00	3.5	70.6667	106	141.667	132	153	103.333	126	139.333	160.667	121	124.333	144.333	410	377.667	140.667	156.333	762.667	718.333	470.667	487.333	992.333	965	749.333	946.333	1241.33	1133.33	1101	1005.67	1008	1062.67	1018.33	1072	1375	1333.33	1174.33	1340.33	1612	1587	1311.33	1295	403.667	354	371.667	342	386	301.667	271	337.667
2022-06-22 15:00:00	4	70	107.667	144.667	132.333	154.667	102	119.667	140.667	161.667	118	123.333	141	408.333	371	141.333	159.333	735	722	458	477.333	975.333	946	749.333	923.667	1235.33	1123	1103.33	1001	1014.33	1039	1016	1080.33	1377.67	1321	1131.33	1355.33	1569	1562.67	1289.67	1323	406	367	377.667	360.667	391	310.667	278.667	343.333
2022-06-22 15:30:00	4.5	70.3333	105	145.667	134	154.667	102.667	123.333	139.667	158.667	118.667	122	144.667	406	367.667	142	157	720.333	709	441.667	471.667	966.667	936.667	760.333	922.333	1204	1081.33	1061	1000.33	982.667	1015.67	979.333	1044.33	1343.33	1296.33	1106.67	1318.67	1536.33	1538	1263.67	1305.33	419.333	371.667	388.667	373	402.667	316.667	283.333	349
timepoint	average green count without compound but with trigger (pos. ctrl)	average green count without compound and trigger (blanco)
0	77.75	90.8333
30	480.667	261.583
60	1169.67	297.083
90	1433.17	317.917
120	1499.08	326.5
150	1491.67	332
180	1475.25	337.375
210	1451.33	345.958
240	1436.08	354.375
270	1410.83	363.042
Vessel Name: 20220615_MWS_compound DR_LPS (Old): % inhibition
Date Time	Elapsed (min)	A1	B1	C1	D1	A2	B2	C2	D2	A3	B3	C3	D3	A4	B4	C4	D4	A5	B5	C5	D5	A6	B6	C6	D6	A7	B7	C7	D7	A8	B8	C8	D8	A9	B9	C9	D9	A10	B10	C10	D10	A11	B11	C11	D11	A12	B12	C12	D12
2022-06-22 11:00:00	0	-84.7134	200.637	501.274	315.287	536.943	170.064	-594.268	-594.268	485.987	195.541	335.669	-553.503	478.344	368.79	358.599	399.363	432.484	394.267	401.911	544.586	524.204	221.019	157.325	-594.268	572.612	-594.268	-232.484	424.841	114.013	-594.268	-285.987	210.828	483.439	-594.268	-586.624	626.115	761.146	-594.268	-594.268	427.389	1056.69	-594.268	-594.268	-589.172	1178.98	391.72	-594.268	544.586
2022-06-22 11:30:00	30	188.361	168.581	152.301	160.517	148.193	172.994	162.8	153.671	155.496	171.32	161.735	152.758	143.477	150.932	162.952	155.344	115.481	119.741	146.367	141.499	72.2708	98.5926	125.219	60.8597	28.1476	64.2069	25.561	55.8387	72.1187	71.2058	47.3184	12.1719	17.345	67.7064	25.8654	0.304302	-31.9513	12.0198	9.43325	10.4983	90.833	97.6797	88.2465	92.9631	87.4857	113.199	124.61	104.983
2022-06-22 12:00:00	60	126.292	121.058	116.932	119.072	116.894	121.937	119.721	118.079	116.627	121.135	119.263	117.658	93.2862	95.5401	118.766	117.926	62.3054	64.8649	89.9628	89.8482	38.1244	47.942	64.0627	40.5692	13.7905	25.9383	15.1275	33.1965	33.0437	38.1244	24.1811	2.21572	2.02468	29.682	23.6845	0.382084	-15.5859	-4.92789	11.1164	9.39738	95.7693	98.6725	97.4883	99.2455	96.3423	104.364	107.497	100.621
2022-06-22 12:30:00	90	122.289	118.374	115.206	116.641	114.668	119.301	117.657	115.624	114.489	117.866	117.208	115.355	91.1156	94.224	116.222	114.608	60.6889	63.349	87.2301	85.3172	40.0956	41.8292	60.1509	42.0384	18.8448	27.0044	18.4861	36.9573	39.1392	36.8079	27.6321	6.59043	7.75609	17.1412	26.6458	4.04992	-16.8124	-8.71251	17.3503	8.17456	95.0011	99.5741	98.1394	99.9626	95.9576	104.057	106.568	100.74
2022-06-22 13:00:00	120	121.988	118.066	115.166	116.445	114.768	118.975	117.554	116.047	114.569	117.582	117.156	115.621	91.7987	94.8973	116.047	114.342	62.9735	64.9066	88.0748	86.9945	41.4257	43.3018	61.4669	44.7801	21.6971	29.7421	20.4179	38.0712	41.3972	35.5696	26.2739	9.41651	11.1506	16.8645	26.6434	5.52204	-16.0827	-8.91907	12.6857	12.3161	95.608	99.9289	98.0243	100.156	96.3755	103.255	106.467	100.185
2022-06-22 13:30:00	150	122.564	119.23	115.982	117.39	115.32	119.575	117.85	116.585	114.746	118.482	117.907	116.183	92.5553	94.9411	116.068	114.947	61.3395	64.875	87.2952	86.1454	42.1385	42.7709	61.6556	43.2308	20.6669	27.5654	44.2656	40.3852	40.1552	35.6712	44.0644	34.4926	7.21472	10.0604	27.6229	11.3826	-15.6367	-6.89856	11.1814	11.3538	94.9123	99.4251	97.758	100	96.6082	103.535	106.554	101.207
2022-06-22 14:00:00	180	123.381	120.363	116.907	118.049	115.998	120.451	118.752	117.434	115.266	119.133	118.576	116.848	92.973	95.5802	117.287	115.764	62.4776	64.2645	88.4031	86.997	42.7918	44.6373	61.1886	45.0181	19.9422	27.7052	35.5268	38.9835	40.0381	37.6067	43.2312	34.2085	6.43746	10.5972	27.9102	7.72644	-15.4162	-8.20975	12.9701	10.6558	94.2327	99.3006	98.3046	99.7986	96.3419	103.812	106.859	101.351
2022-06-22 14:30:00	210	124.905	121.708	118.482	119.356	117.456	121.95	119.899	118.693	116.763	120.351	120.05	118.24	94.2063	97.1314	118.572	117.155	62.3016	66.3123	88.718	87.2102	41.5244	43.9971	63.5079	45.6859	18.9981	28.7685	31.6936	40.3181	40.107	35.1615	39.1723	34.3172	6.90564	10.6751	25.0594	10.0419	-14.535	-12.2734	12.6654	14.143	94.7793	99.2725	97.6742	100.358	96.3776	104.007	106.781	100.75
2022-06-22 15:00:00	240	126.289	122.807	119.387	120.527	118.462	123.331	121.698	119.757	117.815	121.852	121.359	119.726	95.0118	98.4631	119.695	118.031	64.8126	66.0144	90.4202	88.633	42.5947	45.3064	63.4875	47.3711	18.5587	28.9434	30.7616	40.2219	38.9893	36.7089	38.8352	32.8878	5.40039	10.639	28.1731	7.46509	-12.2876	-11.7022	13.5357	10.4542	95.2275	98.8329	97.8468	99.4184	96.6142	104.041	106.999	101.021
2022-06-22 15:30:00	270	127.936	124.627	120.746	121.859	119.887	124.85	122.877	121.319	119.505	123.323	123.005	120.841	95.9001	99.5586	121.096	119.664	65.9005	66.9821	92.4961	89.633	42.3907	45.2539	62.083	46.6219	19.7399	31.4471	33.3877	39.1777	40.8637	37.7142	41.1818	34.9784	6.44214	10.9278	29.0293	8.79624	-11.9775	-12.1366	14.0454	10.0688	94.6276	99.1768	97.5544	99.0496	96.2182	104.426	107.607	101.34
% inhibition = 100 - (((green count - blanco) / (pos. ctrl - blanco))*100)
Vessel Name: 20220615_MWS_compound DR_LPS (New)
Date Time	Elapsed	E1	F1	G1	H1	E2	F2	G2	H2	E3	F3	G3	H3	E4	F4	G4	H4	E5	F5	G5	H5	E6	F6	G6	H6	E7	F7	G7	H7	E8	F8	G8	H8	E9	F9	G9	H9	E10	F10	G10	H10	E11	F11	G11	H11	E12	F12	G12	H12
2022-06-22 11:00:00	0	81.6667	115.333	144.333	132	0	0	0	118.667	0	0	0	58.6667	2.33333	0	3	0	0	0	3.33333	0	62.6667	0	0	0	133	0	1.66667	0.333333	172.667	0	8.66667	0.666667	148.667	4.33333	0	0	0	9	1	8.33333	6.33333	108	103.333	8	0	79.3333	25.3333	210
2022-06-22 11:30:00	0.5	89	131	152.333	134.333	105.667	147.667	158.333	128	108.333	151.333	167	110.333	147.667	179	193.667	140	219.667	277.333	239.667	135	295	355.667	305.667	202.667	358	397	374.333	266	364.333	442.333	521.667	326.667	449.667	438.333	515.333	436.667	413.667	406.667	488.667	405.667	395.667	320	273.667	308.333	265.333	286	322.667	283.333
2022-06-22 12:00:00	1	88.6667	133.667	149.667	135.667	106	143.667	157.333	125.667	114.667	158	168.333	105.333	277.333	285.333	197	140.667	512.333	563.333	380.667	229.333	661.333	764.333	667	489.333	810.667	869	825.333	620.333	846	885	990.667	740.667	961.333	873.667	973	939.333	923.333	832.333	993	930.333	424.667	336.667	424.333	325.667	285	311	342.667	312.333
2022-06-22 12:30:00	1.5	90.3333	134	150	136	106	148	158.333	127	113.333	164.667	170.667	107	328.333	318	197.667	146.667	729.667	700	449.667	276	794	981.667	856	597.333	1111.33	1121	1105.33	781.667	1089.67	1071.33	1271.33	986.333	1249.33	1221	1306.67	1181.33	1150.33	1145.67	1261	1165	428.667	355	278.333	330.333	290	319	347.333	314.333
2022-06-22 13:00:00	2	89.3333	131	147	135.333	106	145.667	159.667	129.667	115.333	162	168.333	107	329.333	317.667	197	147	776.333	717.333	456	282.333	850.333	1026.33	896.667	605	1152	1199	1175	818	1164.33	1214	1400	1019.33	1336	1250	1377	1260.67	1214	1168	1340.67	1197.67	433	372	445.667	340.333	287.667	325.333	347	314.667
2022-06-22 13:30:00	2.5	87	127	150.333	135.333	105.667	146	156.667	124.333	117.333	155.667	170.667	112	331	317	203.667	146	802	735.667	465	286.333	884.667	1037.67	914.667	620.667	1155	1200.33	1214.67	839.667	1132.33	1273.67	1443	1024	1143.67	1324.67	1508.67	1282.33	1229.33	1178.67	1378.33	1223	437.333	370	256	267	300	318.667	335.333	316.333
2022-06-22 14:00:00	3	89.6667	128.333	152	135.667	107.333	143.333	159.667	124.667	119	156	164.333	114	331	314.333	202.667	145.667	780	729.333	462.667	286.333	864	1039.33	921	613.667	1166.33	1175.67	1217.33	841.333	1171.67	1291	1440.67	1021.67	1194	1351.33	1520.33	1257	1231.67	1193.67	1388.33	1210.33	439.333	378.333	254	267.333	305.333	320	335	327.333
2022-06-22 14:30:00	3.5	90.3333	125.333	146.333	135.333	107.333	144.333	160	125	118.667	156.667	166	112	324.667	314.667	204	146.333	769.667	708.333	461.333	290.333	871.333	1051.67	909	617	1160.67	1209.33	1208	823.667	1187.33	1294.33	1483	998	1238	1354.67	1523.33	1257	1244.33	1212	1370	1194.67	456.333	394.333	259	279.667	318	328	354.667	341.333
2022-06-22 15:00:00	4	90.6667	126	152	137.667	105.667	141.667	155	128	115.333	158	165.667	114.333	328.333	301	202.667	150.667	787.333	723	449.333	291.667	875.667	1042.33	897.333	599	1172.67	1218.67	1213.67	838.667	1151	1277.67	1464	1020	1221.33	1359.67	1537.67	1275.33	1246	1229	1360.33	1205	464.667	400.667	257.333	292.667	322.667	332.667	357	351.667
2022-06-22 15:30:00	4.5	89.6667	129.333	152	138.333	102.333	141	159.333	131	112.333	158	168.333	111.333	319.667	309	198	143.667	780.667	715.667	434.333	283	864.667	1006.67	919.333	591.667	1166.33	1197.67	1200.67	827	1145	1289.67	1464.67	1004.33	1217.67	1363.33	1528.67	1250	1223	1169.67	1376.33	1201.67	479.667	403	259.667	295	319.667	338.667	366	356.333
timepoint	average green count without compound but with trigger (pos. ctrl)	average green count without compound and trigger (blanco)
0	4.58333	67.5417
30	428.667	306.875
60	919.75	345.292
90	1180.5	332.875
120	1230.08	358.208
150	1252.33	325.083
180	1256	328.333
210	1255.25	341.417
240	1260.08	347.417
270	1242.67	352.25
Vessel Name: 20220615_MWS_compound DR_LPS (New): % inhibition
Date Time	Elapsed (min)	A1	B1	C1	D1	A2	B2	C2	D2	A3	B3	C3	D3	A4	B4	C4	D4	A5	B5	C5	D5	A6	B6	C6	D6	A7	B7	C7	D7	A8	B8	C8	D8	A9	B9	C9	D9	A10	B10	C10	D10	A11	B11	C11	D11	A12	B12	C12	D12
2022-06-22 11:00:00	0	122.435	175.91	221.972	202.383	-7.27995	-7.27995	-7.27995	181.205	-7.27995	-7.27995	-7.27995	85.9034	-3.57379	-7.27995	-2.51489	-7.27995	-7.27995	-7.27995	-1.98544	-7.27995	92.2568	-7.27995	-7.27995	-7.27995	203.971	-7.27995	-4.63269	-6.7505	266.976	-7.27995	6.48577	-6.22105	228.855	-0.397088	-7.27995	-7.27995	-7.27995	7.01522	-5.6916	5.95632	2.77962	164.262	156.85	5.42687	-7.27995	118.729	32.9583	326.274
2022-06-22 11:30:00	30	278.892	244.406	226.89	241.67	265.207	230.722	221.964	246.87	263.017	227.711	214.848	261.375	230.722	204.995	192.952	237.017	171.604	124.256	155.183	241.122	109.75	59.9384	100.992	185.563	58.0226	26.0007	44.6117	133.561	52.8225	-11.2213	-76.3599	83.7495	-17.2426	-7.93699	-71.1597	-6.56859	12.3161	18.0636	-49.2644	18.8847	27.0954	89.2234	127.266	98.8026	134.109	117.14	87.0338	119.329
2022-06-22 12:00:00	60	144.673	136.839	134.054	136.491	141.655	135.098	132.719	138.232	140.147	132.603	130.804	141.771	111.83	110.437	125.814	135.621	70.9219	62.044	93.842	120.186	44.9844	27.0545	43.998	74.9257	18.9889	8.83441	16.4358	52.1216	12.8382	6.04917	-12.345	31.1743	-7.2387	8.02204	-9.26961	-3.40901	-0.623775	15.2172	-12.7511	-1.84231	86.1826	101.501	86.2407	103.416	110.495	105.969	100.457	105.737
2022-06-22 12:30:00	90	128.614	123.463	121.575	123.227	126.766	121.811	120.592	124.288	125.901	119.845	119.137	126.648	100.536	101.755	115.951	121.968	53.1878	56.6878	86.2213	106.71	45.598	23.4577	38.2834	68.8001	8.16009	7.01961	8.86795	47.053	10.7162	12.8792	-10.7162	22.9071	-8.12069	-4.77806	-14.8848	-0.0982746	3.559	4.10948	-9.49712	1.82864	88.6988	97.3898	106.435	100.3	105.058	101.637	98.2943	102.187
2022-06-22 13:00:00	120	130.839	126.06	124.225	125.563	128.927	124.378	122.772	126.213	127.857	122.504	121.778	128.812	103.312	104.65	118.49	124.225	52.043	58.81	88.7838	108.703	43.5556	23.3692	38.2413	71.6942	8.95581	3.56513	6.31782	47.264	7.54127	1.8447	-19.4886	24.1721	-12.1481	-2.28433	-16.8506	-3.50778	1.8447	7.12069	-12.6834	3.71802	91.4217	98.4182	89.9689	102.05	108.091	103.771	101.286	104.994
2022-06-22 13:30:00	150	125.676	121.362	118.846	120.464	123.663	119.313	118.163	121.65	122.405	118.271	116.653	122.98	99.3619	100.872	113.094	119.313	48.5665	55.7203	84.9106	104.179	39.6513	23.1509	36.4159	68.1226	10.497	5.60801	4.06215	44.5043	12.9415	-2.30076	-20.5626	24.6248	11.7192	-7.80089	-27.6445	-3.23535	2.48048	7.94459	-13.5885	3.16347	87.8943	95.1559	107.45	106.264	102.705	100.692	98.8946	100.944
2022-06-22 14:00:00	180	125.728	121.559	119.008	120.769	123.823	119.943	118.182	121.955	122.566	118.577	117.679	123.105	99.7125	101.509	113.547	119.691	51.3115	56.7733	85.5192	104.527	42.2566	23.3561	36.1121	69.2418	9.66586	8.65968	4.1682	44.7	9.09087	-3.77291	-19.9066	25.2605	6.68343	-10.2766	-28.4944	-0.107797	2.62303	6.71933	-14.2651	4.92278	88.0345	94.6101	108.013	106.576	102.479	100.898	99.2813	100.108
2022-06-22 14:30:00	210	127.476	123.646	121.348	122.552	125.616	121.567	119.852	123.682	124.375	120.217	119.196	125.105	101.833	102.927	115.037	121.348	53.137	59.8486	86.8776	105.59	42.0117	22.2779	37.8898	69.8432	10.3501	5.02466	5.17053	47.2278	7.4321	-4.27682	-24.9225	28.1506	1.88765	-10.8791	-29.3361	-0.191501	1.19464	4.73281	-12.557	6.62955	87.4248	94.2094	109.019	106.757	102.562	101.468	98.5501	100.009
2022-06-22 15:00:00	240	128.132	124.26	121.412	122.982	126.488	122.544	121.083	124.041	125.429	120.754	119.914	125.539	102.091	105.086	115.86	121.558	51.7988	58.8477	88.8331	106.108	42.1202	23.8587	39.7462	72.4343	9.57811	4.53794	5.08578	46.1742	11.9521	-1.92663	-22.343	26.3057	4.24583	-10.9113	-30.4146	-1.6709	1.54309	3.40576	-10.9843	6.03542	87.153	94.1654	109.87	105.999	102.712	101.616	98.95	99.5343
2022-06-22 15:30:00	270	129.49	125.035	122.489	124.024	128.067	123.725	121.666	124.848	126.944	121.816	120.655	127.057	103.659	104.857	117.323	123.425	51.8858	59.1858	90.7815	107.777	42.452	26.5044	36.3126	73.1118	8.57281	5.05379	4.71686	46.6823	10.9687	-5.27846	-24.9322	26.7665	2.80765	-13.5517	-32.1198	-0.823575	2.20871	8.19838	-15.0117	4.60456	85.6902	94.3004	110.398	106.43	103.659	101.526	98.4558	99.5414
% inhibition = 100 - (((green count - blanco) / (pos. ctrl - blanco))*100)
[truncated: 48 more columns]

## Sheet: summary
Endpoint values for graphs
Repeat 1
	1	2	3	4	5	6	7	8	9	10	11	12
	109.117	108.165	97.691	66.746	35.6582	-5.99859	-0.285664	-5.28447	-12.8065	-23.661	94.4537	94.2157		MCC950
	108.07	109.593	105.261	75.2202	40.1809	3.09449	8.61699	-1.19021	-9.28352	12.4256	98.2147	103.261
	113.878	111.497	111.688	107.784	88.0743	45.4654	22.8517	32.1828	9.18828	9.04546	101.452	101.642		Cmpd A
	112.545	109.783	109.974	109.164	83.7896	42.5137	-1.04738	34.0395	37.7529	2.18995	103.023	103.737
	110.388	110.283	107.508	89.6511	48.8578	26.3926	-7.75022	-1.83282	-26.6544	-25.7642	99.077	97.506		MCC950
	108.032	107.037	109.655	75.5646	45.2445	3.8751	-14.3484	-16.1812	-0.837863	10.9446	97.0871	102.271
	111.435	109.341	109.917	108.189	96.2493	48.3865	7.95968	-2.30411	-3.29907	3.718	98.501	97.6108		Cmpd A
	114.159	109.498	113.006	111.069	97.6108	61.0591	31.6816	-1.72808	3.61328	11.1017	101.852	106.094
Repeat 2
	1	2	3	4	5	6	7	8	9	10	11	12
	127.936	119.887	119.505	95.9001	65.9005	42.3907	19.7399	40.8637	6.44214	-11.9775	94.6276	96.2182		MCC950
	124.627	124.85	123.323	99.5586	66.9821	45.2539	31.4471	37.7142	10.9278	-12.1366	99.1768	104.426
	120.746	122.877	123.005	121.096	92.4961	62.083	33.3877	41.1818	29.0293	14.0454	97.5544	107.607		Cmpd A
	121.859	121.319	120.841	119.664	89.633	46.6219	39.1777	34.9784	8.79624	10.0688	99.0496	101.34
	129.49	128.067	126.944	103.659	51.8858	42.452	8.57281	10.9687	2.80765	2.20871	85.6902	103.659		MCC950
	125.035	123.725	121.816	104.857	59.1858	26.5044	5.05379	-5.27846	-13.5517	8.19838	94.3004	101.526
	122.489	121.666	120.655	117.323	90.7815	36.3126	4.71686	-24.9322	-32.1198	-15.0117	110.398	98.4558		Cmpd A
	124.024	124.848	127.057	123.425	107.777	73.1118	46.6823	26.7665	-0.823575	4.60456	106.43	99.5414
Concentrations	100	33.3333	11.1111	3.7037	1.23457	0.411523	0.137174	0.0457247	0.0152416	0
	Values column 1-10 used in graph.
	2 independent repeat with 2x duplicates per experiment : 4 sets of data
	All data pooled and mean +/- SD shown.
