# Supplementary material for: Navigating from cellular phenotypic screen to clinical candidate: selective targeting of the NLRP3 inflammasome
Source: EMBO Mol Med. 2024 Dec 9;17(1):54–84. doi: 10.1038/s44321-024-00181-4 (PMC11730736; doi:10.1038/s44321-024-00181-4)
Supplement: Supplementary file 7 — Source data Fig. 5 [file 44321_2024_181_MOESM7_ESM.zip › Fig 5K.xlsx]

## Sheet: repeat 1
Plate 2: LPS + nigericin		100	33.3333	11.1111	3.7037	1.23457	0.411523	0.137174	0.0457247	0.0152416	0	only doxy
		1	2	3	4	5	6	7	8	9	10	11	12
MWS OLD	A													MCC950
	B
	C													cmpd A
	D
MWS New	E													MCC950
	F
	G													cmpd A
	H
Vessel Name: 20220615_MWS_compound DR_LPS + NIG
Date Time	Elapsed	A1	B1	C1	D1	E1	F1	G1	H1	A2	B2	C2	D2	E2	F2	G2	H2	A3	B3	C3	D3	E3	F3	G3	H3	A4	B4	C4	D4	E4	F4	G4	H4	A5	B5	C5	D5	E5	F5	G5	H5	A6	B6	C6	D6	E6	F6	G6	H6
2022-06-15 10:30:00	0	90.3333	106.333	100.667	94.6667	107.667	112	128.667	116	112	93.3333	97	82	97.3333	132.667	144	113.667	127.667	104.333	103	89.6667	125.333	126	129.333	108.667	106.667	116.333	113.333	117.667	117.333	124.333	119.333	109.333	139.667	107.333	112	130.667	138.667	131	126.333	132.667	144	136.667	98.3333	89.6667	160.667	161.333	121.667	140
2022-06-15 11:00:00	0.5	86.6667	106.667	99.6667	93.3333	106.667	109.667	126.333	113	112.667	92	96.3333	78	101	132	143.667	113.667	131	110.667	104	91.6667	137.667	132.667	132.667	110.333	209.333	219.333	110	117.333	209.333	198.667	117.667	107.333	489.333	468	190	227.667	482.333	439.333	149.333	180.333	691	619.333	386.667	361	678	647.333	337	361.667
2022-06-15 11:30:00	1	91	109	97.3333	91	110	109.667	124	113.667	114.667	91.3333	97	75.3333	100	130	141	114.667	146	119.667	104.667	90	147.333	140.667	129.667	110.333	321	335.667	115	117.333	297	252.333	121	112.333	704.333	692	275	363.333	673.333	608	191.667	232	973.667	885	615.667	483.667	920	865.667	525.333	571
2022-06-15 12:00:00	1.5	91.6667	108.667	100.333	91.3333	108.667	109.667	123.333	111.667	113.333	87.6667	94.3333	78.3333	99	132.333	143.333	112.333	147	121	101.333	92.6667	150.333	146.667	130	109.667	337.667	356.667	110.333	121	314.333	267.333	123	110.333	739.333	727.333	298.667	389.333	693	636	201.333	248.333	1003	919	653	491	952.333	891.667	561.333	604.667
2022-06-15 12:30:00	2	89.3333	107.333	97.3333	88	107.333	110.667	124	110.667	112.667	88	97.3333	77.3333	99	133.333	143	112.333	152	124.333	100	90	151.667	146.667	136	109	340	368	113.333	117	316	274.333	123.333	111.333	744.667	722	304.333	390.333	697.333	648.333	208.333	249	1008.33	923.667	662.667	500.333	956.333	890.333	576.333	608.667
2022-06-15 13:00:00	2.5	92	111.667	101	88.6667	115	116.667	130.667	115.333	114	95.3333	97.6667	82	100.667	135	146.667	113.333	152.667	128.333	104.333	90.3333	155	149	142	111.667	357.333	375	115.667	120.667	321.333	279.333	130.667	114	745.333	730.333	321	404.333	715	645.333	213.333	254.333	1000.67	918	666.667	495.667	970.333	889.667	585	620.667
2022-06-15 13:30:00	3	93.6667	116.667	103	92.6667	115	120.667	131.333	120.333	114.667	94.6667	100.667	82.3333	107	138	152.667	121.667	168.333	124	105	96.3333	156.667	155	149	115.667	349.667	376.333	116.333	117.667	333.667	295	127.333	122.333	737	731	317	400	725	651.333	217.667	265	988	919	662	494.333	983	889.333	600.333	621
2022-06-15 14:00:00	3.5	92	110.333	103.333	92	115.667	122.333	130.333	119.667	119.333	95.3333	102.333	81.6667	112	139	158.667	123.333	173.333	129.667	102.333	96.3333	159.333	164	145	115.667	353.667	379	120.667	120.333	343	301.333	132.667	125	740.333	732	320.333	398.333	722	664	229.667	275.333	992.333	900.333	662	492.333	997.667	900.333	612.667	635.333
2022-06-15 14:30:00	4	92.3333	111.333	103	91.3333	114	122.667	130	122.333	122.667	98.3333	98.3333	79	114.333	145	158.333	124.333	193	150	107	97.3333	170.333	176.333	148	116.333	359.333	386	121	126	350	317.667	136.333	133.333	736.333	734.667	333	404	732	667	247.667	282.667	983.667	902	663.667	487	999.667	909	616	640.667
2022-06-15 15:00:00	4.5	94.3333	115	102.667	91.3333	115.333	125.667	133	123.333	128	103	103	80.6667	118	150	165	128.667	216	174	105	97.3333	193	206.667	154.667	123	390.667	412.667	127.333	122.667	357.667	330.667	143.333	137	739	737.333	343.333	415	736.333	671.667	260.667	298.667	980	889	657	487.667	997	908	624.667	646.667
Vessel Name: 20220615_MWS_compound DR_LPS + NIG (Old)
Date Time	Elapsed	A1	B1	C1	D1	A2	B2	C2	D2	A3	B3	C3	D3	A4	B4	C4	D4	A5	B5	C5	D5	A6	B6	C6	D6	A7	B7	C7	D7	A8	B8	C8	D8	A9	B9	C9	D9	A10	B10	C10	D10	A11	B11	C11	D11	A12	B12	C12	D12
2022-06-15 10:30:00	0	90.3333	106.333	100.667	94.6667	112	93.3333	97	82	127.667	104.333	103	89.6667	106.667	116.333	113.333	117.667	139.667	107.333	112	130.667	144	136.667	98.3333	89.6667	138.667	123.333	138.667	145.333	138.667	142.667	126.667	121.333	185.333	157	129.333	117	186	151.333	151.333	185.333	152	145.667	129.667	151.333	121.667	145	167	177.667
2022-06-15 11:00:00	0.5	86.6667	106.667	99.6667	93.3333	112.667	92	96.3333	78	131	110.667	104	91.6667	209.333	219.333	110	117.333	489.333	468	190	227.667	691	619.333	386.667	361	714.333	678.667	627.333	564.333	708	733	650.333	595.667	841	839	752.333	616.333	886.333	707.667	783.333	823	157.333	152.667	143.667	160.667	138.667	156.333	183	189
2022-06-15 11:30:00	1	91	109	97.3333	91	114.667	91.3333	97	75.3333	146	119.667	104.667	90	321	335.667	115	117.333	704.333	692	275	363.333	973.667	885	615.667	483.667	1026.33	906.667	920	769.333	1011	993	873.333	866	1134	1103.33	968.333	844	1148.67	910.667	1044.33	1118	164	172.333	150.667	168.667	139.333	165	191.667	195.667
2022-06-15 12:00:00	1.5	91.6667	108.667	100.333	91.3333	113.333	87.6667	94.3333	78.3333	147	121	101.333	92.6667	337.667	356.667	110.333	121	739.333	727.333	298.667	389.333	1003	919	653	491	1062.67	924.333	946.333	813.667	1040.67	1019.33	901.333	901.333	1159.33	1118	1005.33	865.333	1163.33	923.333	1069.67	1147.33	168	182.333	156.667	181	142	169.333	198	202.667
2022-06-15 12:30:00	2	89.3333	107.333	97.3333	88	112.667	88	97.3333	77.3333	152	124.333	100	90	340	368	113.333	117	744.667	722	304.333	390.333	1008.33	923.667	662.667	500.333	1056.33	914	949.667	810	1043.67	1002.67	891	906	1163.33	1094.67	983	873.333	1156.33	909.333	1089.33	1149	172.667	182	157	180.667	145.667	171.667	204.667	213
2022-06-15 13:00:00	2.5	92	111.667	101	88.6667	114	95.3333	97.6667	82	152.667	128.333	104.333	90.3333	357.333	375	115.667	120.667	745.333	730.333	321	404.333	1000.67	918	666.667	495.667	1064	937.667	944.667	804.667	1029	1029.67	901.667	880	1167.33	1094.33	1004.33	865	1160	940.667	1095.67	1153.67	176.667	186.333	162.333	182.667	151	177.667	211.667	216.667
2022-06-15 13:30:00	3	93.6667	116.667	103	92.6667	114.667	94.6667	100.667	82.3333	168.333	124	105	96.3333	349.667	376.333	116.333	117.667	737	731	317	400	988	919	662	494.333	1054	916	934.333	805.333	1027	1019	887.333	882.333	1146.33	1083.67	992.333	870	1142.33	925.333	1097.33	1126.67	186.667	196.667	165.333	189.333	156.333	180.667	221	222.667
2022-06-15 14:00:00	3.5	92	110.333	103.333	92	119.333	95.3333	102.333	81.6667	173.333	129.667	102.333	96.3333	353.667	379	120.667	120.333	740.333	732	320.333	398.333	992.333	900.333	662	492.333	1049	912.667	942.667	802	1024	1003.67	893.667	864.333	1158.33	1093	985.333	832	1155.67	917	1108	1123.33	191	200.333	172.333	199.667	155	185.333	222.333	230.667
2022-06-15 14:30:00	4	92.3333	111.333	103	91.3333	122.667	98.3333	98.3333	79	193	150	107	97.3333	359.333	386	121	126	736.333	734.667	333	404	983.667	902	663.667	487	1037.67	903.333	946.667	804.667	1006	1005.67	887.333	881.667	1158.33	1074	975.667	835.667	1152.67	913.333	1087	1114	193	207	178.667	206.333	155.667	189.667	223	242.333
2022-06-15 15:00:00	4.5	94.3333	115	102.667	91.3333	128	103	103	80.6667	216	174	105	97.3333	390.667	412.667	127.333	122.667	739	737.333	343.333	415	980	889	657	487.667	1048	895	943.333	802.333	1006.33	977.667	900	872.333	1132.67	1065.67	967	840.333	1132.33	917.667	1090	1114	202	210.333	182.667	207	160.333	194.333	235.333	243.667
timepoint	average green count without compound but with trigger (pos. ctrl)	average green count without compound and trigger (blanco)
0	168.5	148.75
30	800.083	160.167
60	1055.42	168.417
90	1075.92	175
120	1076	178.417
150	1087.5	183.125
180	1072.92	189.833
210	1076	194.583
240	1066.75	199.458
270	1063.5	204.458
Vessel Name: 20220615_MWS_compound DR_LPS + NIG (Old): % inhibition
Date Time	Elapsed (min)	A1	B1	C1	D1	A2	B2	C2	D2	A3	B3	C3	D3	A4	B4	C4	D4	A5	B5	C5	D5	A6	B6	C6	D6	A7	B7	C7	D7	A8	B8	C8	D8	A9	B9	C9	D9	A10	B10	C10	D10	A11	B11	C11	D11	A12	B12	C12	D12
2022-06-15 10:30:00	0	395.781	314.769	343.46	373.84	286.076	380.591	362.026	437.975	206.751	324.895	331.646	399.157	313.08	264.136	279.325	257.384	145.992	309.705	286.076	191.561	124.051	161.181	355.275	399.157	151.055	228.692	151.055	117.3	151.055	130.802	211.814	238.819	-85.2322	58.2278	198.313	260.76	-88.6079	86.92	86.92	-85.2322	83.5443	115.612	196.625	86.92	237.131	118.987	7.59482	-46.4139
2022-06-15 11:00:00	30	111.486	108.36	109.454	110.444	107.423	110.652	109.975	112.84	104.558	107.735	108.777	110.705	92.3167	90.754	107.84	106.694	48.561	51.8948	95.3379	89.4517	17.0465	28.2459	64.6048	68.6157	13.4002	18.9738	26.9957	36.8407	14.3899	10.4831	23.4015	31.9443	-6.39406	-6.08152	7.46191	28.7147	-13.4783	14.442	2.61753	-3.5812	100.443	101.172	102.578	99.9219	103.36	100.599	96.4318	95.4942
2022-06-15 11:30:00	60	108.728	106.699	108.014	108.728	106.06	108.69	108.051	110.494	102.527	105.496	107.187	108.841	82.7978	81.1443	106.022	105.759	39.581	40.9714	87.9838	78.0252	9.21646	19.2127	49.5772	64.4588	3.27888	16.77	15.2668	32.2529	5.00752	7.03683	20.528	21.3548	-8.85945	-5.40207	9.81774	23.835	-10.513	16.3191	1.24957	-7.05562	100.498	99.5584	102.001	99.9718	103.279	100.385	97.3788	96.9278
2022-06-15 12:00:00	90	109.25	107.363	108.288	109.287	106.845	109.694	108.954	110.73	103.108	105.994	108.177	109.139	81.9443	79.8353	107.178	105.994	37.3601	38.6921	86.2732	76.2094	8.0936	17.4174	46.9429	64.9246	1.47068	16.8255	14.3835	29.1092	3.91263	6.28067	19.3784	19.3784	-9.25906	-4.67118	7.83464	23.3743	-9.70305	16.9364	0.693691	-7.92709	100.777	99.186	102.035	99.334	103.663	100.629	97.447	96.929
2022-06-15 12:30:00	120	109.925	107.919	109.034	110.073	107.325	110.073	109.034	111.262	102.943	106.025	108.736	109.851	81.998	78.8785	107.251	106.842	36.9139	39.4392	85.9716	76.3903	7.53878	16.9715	46.0496	64.1352	2.19109	18.0484	14.0748	29.6351	3.60221	8.17003	20.6109	18.9397	-9.72981	-2.07972	10.3611	22.5791	-8.94994	18.5684	-1.48545	-8.13297	100.641	99.6008	102.386	99.7493	103.649	100.752	97.0755	96.1471
2022-06-15 13:00:00	150	110.076	107.901	109.081	110.445	107.643	109.707	109.449	111.182	103.368	106.059	108.712	110.26	80.7372	78.7837	107.459	106.906	37.8346	39.4932	84.7547	75.5402	9.60146	18.7422	46.5331	65.4411	2.5985	16.5676	15.7936	31.2739	6.46857	6.39482	20.5483	22.944	-8.8274	-0.75553	9.19609	24.6026	-8.01657	16.2359	-0.903035	-7.3163	100.714	99.6452	102.299	100.051	103.552	100.604	96.844	96.2912
2022-06-15 13:30:00	180	110.89	108.285	109.833	111.003	108.512	110.777	110.097	112.173	102.435	107.455	109.606	110.588	81.9005	78.8808	108.323	108.172	38.0391	38.7185	85.5997	76.2008	9.61592	17.4295	46.532	65.5185	2.14211	17.7692	15.6931	30.301	5.19957	6.10549	21.0154	21.5816	-8.31365	-1.21737	9.12522	22.9782	-7.86069	16.7123	-2.76491	-6.08668	100.359	99.2262	102.774	100.057	103.794	101.038	96.4707	96.282
2022-06-15 14:00:00	210	111.638	109.558	110.353	111.638	108.537	111.26	110.466	112.811	102.411	107.365	110.466	111.147	81.9514	79.0772	108.386	108.424	38.0826	39.0281	85.7332	76.8838	9.4923	19.93	46.9698	66.2192	3.06325	18.5308	15.1272	31.0863	5.89959	8.20645	20.6864	24.0144	-9.34099	-1.92871	10.2865	27.6827	-9.03852	18.0391	-3.63052	-5.3701	100.407	99.3476	102.524	99.4233	104.491	101.049	96.8517	95.9062
2022-06-15 14:30:00	240	112.352	110.161	111.122	112.467	108.854	111.66	111.66	113.889	100.745	105.703	110.661	111.775	81.5662	78.4915	109.046	108.47	38.0975	38.2897	84.6025	76.416	9.57963	18.9959	46.4761	66.846	3.35332	18.8422	13.8458	30.2186	7.00457	7.04297	20.687	21.3404	-10.5596	-0.835927	10.502	26.6442	-9.90635	17.6892	-2.33485	-5.44799	100.745	99.1304	102.397	99.2073	105.049	101.129	97.2856	95.0565
2022-06-15 15:00:00	270	112.82	110.414	111.849	113.169	108.9	111.811	111.811	114.41	98.6564	103.546	111.578	112.47	78.3237	75.7627	108.978	109.521	37.7746	37.9687	83.8337	75.4911	9.72013	20.3133	47.3202	67.0321	1.80433	19.6149	13.9885	30.4021	6.65473	9.99174	19.0328	22.2535	-8.05166	-0.252267	11.2334	25.9786	-8.01278	16.9763	-3.08484	-5.87865	100.286	99.3161	102.537	99.7041	105.137	101.179	96.4059	95.4358
% inhibition = 100 - (((green count - blanco) / (pos. ctrl - blanco))*100)
Vessel Name: 20220615_MWS_compound DR_LPS + NIG (new)
Date Time	Elapsed	E1	F1	G1	H1	E2	F2	G2	H2	E3	F3	G3	H3	E4	F4	G4	H4	E5	F5	G5	H5	E6	F6	G6	H6	E7	F7	G7	H7	E8	F8	G8	H8	E9	F9	G9	H9	E10	F10	G10	H10	E11	F11	G11	H11	E12	F12	G12	H12
2022-06-15 10:30:00	0	107.667	112	128.667	116	97.3333	132.667	144	113.667	125.333	126	129.333	108.667	117.333	124.333	119.333	109.333	138.667	131	126.333	132.667	160.667	161.333	121.667	140	144.667	162.667	139	128	146	144.667	137	130	145	166	151.667	141.333	165.667	166	175.667	156.333	153	159.333	176.667	117	124	126	136.667	108
2022-06-15 11:00:00	0.5	106.667	109.667	126.333	113	101	132	143.667	113.667	137.667	132.667	132.667	110.333	209.333	198.667	117.667	107.333	482.333	439.333	149.333	180.333	678	647.333	337	361.667	711.333	652.333	493	505.667	636.333	606.667	538.667	622.667	706.667	728.333	585.333	630.667	776	696.667	774	678.333	165.333	168.333	190.667	122.333	136	137.667	143.333	120.667
2022-06-15 11:30:00	1	110	109.667	124	113.667	100	130	141	114.667	147.333	140.667	129.667	110.333	297	252.333	121	112.333	673.333	608	191.667	232	920	865.667	525.333	571	925.333	920.667	806.333	773.667	929	883	863	948	1038.67	1057	893.667	969	1099.67	993	1111.67	1028.33	185.667	186.667	200.667	125.667	142	136.333	146.333	124
2022-06-15 12:00:00	1.5	108.667	109.667	123.333	111.667	99	132.333	143.333	112.333	150.333	146.667	130	109.667	314.333	267.333	123	110.333	693	636	201.333	248.333	952.333	891.667	561.333	604.667	959.667	956.667	868	817.333	981.333	935	915.667	1013.67	1085	1105.67	953.667	1059.33	1135.67	1033	1162	1102.33	195.667	190.333	210.333	135.333	152.333	148.667	153	128.333
2022-06-15 12:30:00	2	107.333	110.667	124	110.667	99	133.333	143	112.333	151.667	146.667	136	109	316	274.333	123.333	111.333	697.333	648.333	208.333	249	956.333	890.333	576.333	608.667	967.333	970.667	863	821	994.667	946.333	922	1013.33	1105	1099.67	952.667	1054.33	1142.67	1054	1175.67	1094.33	205	196	222.667	142.667	156.667	150.667	159	130.667
2022-06-15 13:00:00	2.5	115	116.667	130.667	115.333	100.667	135	146.667	113.333	155	149	142	111.667	321.333	279.333	130.667	114	715	645.333	213.333	254.333	970.333	889.667	585	620.667	967	952.333	867.333	833.667	1014	933.667	934.333	1019.67	1186.67	1107.67	982.333	1064.33	1175	1050.67	1181	1061.33	208	206	228	149.333	163.333	157.333	167.667	137.333
2022-06-15 13:30:00	3	115	120.667	131.333	120.333	107	138	152.667	121.667	156.667	155	149	115.667	333.667	295	127.333	122.333	725	651.333	217.667	265	983	889.333	600.333	621	974	959	869.667	848	1019.67	935	942.667	1033.33	1182.33	1110.67	992.333	1061.33	1167.67	1055	1206.33	1086	227.333	212.667	243	159.333	166	161	169.333	140.333
2022-06-15 14:00:00	3.5	115.667	122.333	130.333	119.667	112	139	158.667	123.333	159.333	164	145	115.667	343	301.333	132.667	125	722	664	229.667	275.333	997.667	900.333	612.667	635.333	976.333	960.333	882.333	849	1013.67	946.667	950.333	1031.67	1184.33	1120	991	1070	1170.67	1051.33	1197	1087.33	230.333	224.333	250.667	165.333	174	172.667	175	145
2022-06-15 14:30:00	4	114	122.667	130	122.333	114.333	145	158.333	124.333	170.333	176.333	148	116.333	350	317.667	136.333	133.333	732	667	247.667	282.667	999.667	909	616	640.667	982.333	971.333	888	842.667	1026.33	951	955	1023.33	1184	1123.33	988	1031.33	1171.33	1052	1182	1067	238.667	228.333	255	165.667	176.667	173	178.667	144.333
2022-06-15 15:00:00	4.5	115.333	125.667	133	123.333	118	150	165	128.667	193	206.667	154.667	123	357.667	330.667	143.333	137	736.333	671.667	260.667	298.667	997	908	624.667	646.667	991	972	883.333	842.333	1025.33	954.667	948	1019.33	1181.67	1125.67	974.333	1017.67	1176	1044.33	1166	1061.33	246	232.667	261.667	171	183	183.667	181.667	150.667
timepoint	average green count without compound but with trigger (pos. ctrl)	average green count without compound and trigger (blanco)
0	165.917	137.583
30	731.25	148.042
60	1058.17	155.917
90	1108.25	164.25
120	1116.67	170.417
150	1117	177.125
180	1128.75	184.875
210	1126.58	192.167
240	1118.08	195.042
270	1111.92	201.292
Vessel Name: 20220615_MWS_compound DR_LPS + NIG (new): % inhibition
Date Time	Elapsed (min)	E1	F1	G1	H1	E2	F2	G2	H2	E3	F3	G3	H3	E4	F4	G4	H4	E5	F5	G5	H5	E6	F6	G6	H6	E7	F7	G7	H7	E8	F8	G8	H8	E9	F9	G9	H9	E10	F10	G10	H10	E11	F11	G11	H11	E12	F12	G12	H12
2022-06-15 10:30:00	0	205.588	190.294	131.47	176.176	242.059	117.353	77.353	184.412	143.235	140.882	129.118	202.059	171.471	146.765	164.412	199.706	96.1764	123.235	139.706	117.353	18.5293	16.1766	156.176	91.4706	74.9999	11.4705	95	133.824	70.2941	74.9999	102.059	126.765	73.8235	-0.294088	50.294	86.7648	0.882265	-0.294088	-34.4118	33.8237	45.5883	23.2354	-37.9413	172.647	147.941	140.882	103.235	204.412
2022-06-15 11:00:00	30	107.094	106.58	103.722	106.008	108.066	102.751	100.75	105.894	101.779	102.636	102.636	106.466	89.4906	91.3196	105.208	106.98	42.6806	50.0536	99.7785	94.4631	9.13053	14.3888	67.6002	63.3707	3.41502	13.5315	40.8516	38.6797	16.2749	21.3617	33.0214	18.6183	4.21518	0.500113	25.0197	17.2465	-7.67307	5.92984	-7.33014	9.07338	97.0351	96.5207	92.6913	104.408	102.065	101.779	100.807	104.694
2022-06-15 11:30:00	60	105.089	105.126	103.537	104.683	106.197	102.872	101.653	104.572	100.951	101.69	102.909	105.052	84.3632	89.3138	103.87	104.831	42.6526	49.8938	96.0377	91.5674	15.3136	21.3356	59.0561	53.9946	14.7225	15.2397	27.9117	31.5323	14.3161	19.4144	21.6311	12.2102	2.16124	0.129316	18.2322	9.88271	-4.59964	7.22269	-5.92965	3.30659	96.7027	96.5919	95.0402	103.353	101.542	102.171	101.062	103.537
2022-06-15 12:00:00	90	105.888	105.782	104.334	105.57	106.912	103.381	102.216	105.5	101.474	101.863	103.628	105.782	84.1013	89.0802	104.37	105.712	43.9883	50.0265	96.0717	91.0929	16.5166	22.9431	57.9361	53.3457	15.7398	16.0576	25.4502	30.8174	13.4446	18.3528	20.4008	10.0194	2.46292	0.273623	16.3753	5.18189	-2.90434	7.9714	-5.69386	0.626801	96.672	97.2369	95.1183	103.063	101.262	101.651	101.192	103.805
2022-06-15 12:30:00	120	106.667	106.314	104.905	106.314	107.547	103.919	102.897	106.138	101.982	102.51	103.637	106.491	84.6147	89.0181	104.976	106.244	44.3153	49.4936	95.993	91.6953	16.9441	23.919	57.1026	53.6856	15.7816	15.4293	26.8076	31.2462	12.893	18.0009	20.5724	10.9203	1.23295	1.79654	17.3316	6.58745	-2.74771	6.62264	-6.23516	2.36024	96.3452	97.2963	94.4782	102.933	101.453	102.087	101.207	104.201
2022-06-15 13:00:00	150	106.61	106.433	104.943	106.574	108.135	104.482	103.241	106.787	102.354	102.992	103.737	106.965	84.6567	89.1253	104.943	106.716	42.7716	50.184	96.1475	91.7853	15.6049	24.1876	56.6033	52.8084	15.9596	17.5201	26.5638	30.1458	10.9589	19.5061	19.4352	10.356	-7.41237	0.993004	14.3281	5.60362	-6.17103	7.05764	-6.80942	5.92281	96.715	96.9278	94.587	102.957	101.467	102.106	101.006	104.234
2022-06-15 13:30:00	180	107.403	106.803	105.673	106.838	108.251	104.966	103.412	106.697	102.989	103.165	103.801	107.332	84.2361	88.3327	106.096	106.626	42.7758	50.5805	96.5258	91.5111	15.4417	25.3653	55.9838	53.7942	16.3952	17.9844	27.4489	29.7444	11.5569	20.5271	19.7148	10.1091	-5.67692	1.91583	14.4528	7.14258	-4.12311	7.81353	-8.21963	4.5292	95.5017	97.0556	93.8419	102.706	102	102.529	101.647	104.719
2022-06-15 14:00:00	210	108.187	107.473	106.617	107.759	108.579	105.69	103.585	107.366	103.514	103.014	105.048	108.187	83.858	88.3171	106.368	107.188	43.298	49.505	95.9868	91.0996	13.7965	24.213	54.9987	52.5729	16.0795	17.7918	26.1393	29.7066	12.0841	19.2544	18.862	10.1578	-6.1803	0.704531	14.5099	6.05546	-4.71778	8.05318	-7.53591	4.20051	95.9155	96.5576	93.7394	102.872	101.944	102.087	101.837	105.048
2022-06-15 14:30:00	240	108.78	107.841	107.046	107.877	108.744	105.421	103.977	107.66	102.677	102.027	105.096	108.527	83.2122	86.7151	106.36	106.685	41.8273	48.8692	94.2987	90.5069	12.829	22.6516	54.3944	51.7221	14.7068	15.8985	24.9266	29.8379	9.93999	18.1014	17.668	10.265	-7.14125	-0.568745	14.0929	9.3983	-5.76894	7.15929	-6.92458	5.53423	95.2738	96.3933	93.5043	103.182	101.991	102.388	101.774	105.494
2022-06-15 15:00:00	270	109.439	108.305	107.499	108.561	109.147	105.633	103.985	107.975	100.911	99.4097	105.12	108.598	82.8277	85.7927	106.365	107.06	41.2446	48.3459	93.4798	89.3068	12.6195	22.393	53.5072	51.0913	13.2784	15.3649	25.1018	29.6042	9.50814	17.2683	18.0004	10.167	-7.65963	-1.51001	15.1087	10.35	-7.03731	7.42166	-5.93916	5.55481	95.0904	96.5546	93.3699	103.326	102.009	101.935	102.155	105.559
% inhibition = 100 - (((green count - blanco) / (pos. ctrl - blanco))*100)
[truncated: 48 more columns]

## Sheet: repeat 2
Plate 2: LPS + nigericin		100	33.3333	11.1111	3.7037	1.23457	0.411523	0.137174	0.0457247	0.0152416	0	only doxy
		1	2	3	4	5	6	7	8	9	10	11	12
MWS OLD	A													MCC950
	B
	C													cmpd A
	D
MWS New	E													MCC950
	F
	G													cmpd A
	H
Vessel Name: 20220622_MWS_compound DR_LPS + NIG
Date Time	Elapsed	A1	B1	C1	D1	E1	F1	G1	H1	A2	B2	C2	D2	E2	F2	G2	H2	A3	B3	C3	D3	E3	F3	G3	H3	A4	B4	C4	D4	E4	F4	G4	H4	A5	B5	C5	D5	E5	F5	G5	H5	A6	B6	C6	D6	E6	F6	G6	H6
2022-06-22 11:00:00	0	109.667	121.667	141.333	115.333	180.667	189	158.333	174.667	137	1.66667	0	143.333	186	108.333	7.66667	156.667	113.667	0.333333	0	122.333	184.667	1.33333	0.333333	161.333	160	7.66667	0.666667	1.33333	162	112.333	142.667	171	154.333	3	0	0	188.667	168.667	152	200	183	60	0	0	139.667	181.333	185	198.333
2022-06-22 11:30:00	0.5	112.333	127.333	138.667	118.333	176.333	185	160.667	176.333	135.667	147.333	141.333	141.667	185.333	158.667	200	161.333	116.333	153.333	137.667	123.333	189	137.667	158.333	160	282	229.667	129	116	185	175.333	151	170.667	438.333	427.667	157	181.333	350.667	333.667	197.333	272.333	643.333	471.333	423.333	288	422.667	541.667	370.333	414.333
2022-06-22 12:00:00	1	115	126.333	139	120	176.667	182.333	159	172.667	141	143.667	142	141.333	184	159.667	204.333	160.333	122.333	163	136.333	126.333	187.667	145.333	161.667	157.667	452	387.667	134.333	122	251.667	298	153.667	175.333	704.333	776.667	301.667	314	628.667	673.667	298.667	403	1026	803	739.667	581	796.333	914	652	764.667
2022-06-22 12:30:00	1.5	118	125	140	122	175.667	188.333	158	171.333	134.333	146	143.333	142.333	184.667	153.667	202.667	160.333	125.667	164.667	136.333	124.667	192	147	159	157	483.667	439.333	139.667	120	276.333	327	151.667	173.333	795	842.333	341	345.667	708	770	317.333	420.333	1143.33	894	811.667	629.667	894	1014	727	863.333
2022-06-22 13:00:00	2	116.667	125.667	139.667	121.333	173	183.333	166.667	177.333	137.333	151	144.667	140.667	182.667	159	202.667	163.333	130.333	167.333	138	125.333	189.333	150.333	163.333	156.667	474.333	436.667	135	119.333	284.333	331	155.667	174.333	794.333	831.667	357.667	346.333	722.667	803	319.333	441.667	1166.67	914.667	827	647	922.667	1047	725.333	874.667
2022-06-22 13:30:00	2.5	91.6667	108.667	114	102.333	136	162.333	144	163	110	134.667	120.667	118.667	156.333	137.667	166.333	142.667	115	138.667	124	109	169.333	137.667	150.333	148	415	379.667	124.333	106.667	260.333	272	145.333	151	657.667	657.333	311.667	272	532	672	259.667	378.667	1021	743.667	735.333	556.333	704.667	762.333	583	740.333
2022-06-22 14:00:00	3	91	108	111.667	105.333	136.667	161.333	146	159.667	105.333	135	117	121	156.333	133	172	141.667	143.667	135.667	124	110.333	174	137.667	142.333	143.667	437.333	378.333	127	108.333	265	273.667	141.333	152.333	684.333	655.667	314	278	537.667	677	263.667	378	1026	742.667	713.333	551.667	686.333	764.667	580.333	736.333
2022-06-22 14:30:00	3.5	92.3333	109.667	114.333	102.333	137.667	156.667	146.333	160	106.333	132.333	121	122.333	148	137	175	145	150	143.667	125.333	110.667	171	141.333	146	146.667	455	390.333	124.667	108.667	273	278	145	149	699.667	657.667	317.333	280	541.667	680	265.333	391.333	1005	747	712.333	550.333	702.333	769.667	576.667	741
2022-06-22 15:00:00	4	94	109.667	118.333	102.333	141	155.667	147	161	111.667	133.333	122.333	122.667	152.667	141.667	169.667	145.333	155	155.667	124.667	110.333	173	140.333	146.333	146	455.333	436.667	130.667	116.667	283	282.667	152.333	155.667	701	671	324.667	305	536.333	689	277.333	398	1025.67	755.333	725	570	714	789.333	576.333	749.667
2022-06-22 15:30:00	4.5	96.3333	112.667	121	104.667	140.667	154.667	149	160.333	112.667	139	119.333	121.333	163.667	140.333	169.333	143.667	184.667	209.667	127.667	109	207.667	151.667	147.667	147	495.333	468.333	145.333	128.667	298	296.667	152.333	162.667	697	686.333	346.667	324.333	545.667	698.333	303.333	419.333	1016	765.333	735	574.333	718.333	781.333	584	753
Vessel Name: 20220615_MWS_compound DR_LPS + NIG (Old)
Date Time	Elapsed	A1	B1	C1	D1	A2	B2	C2	D2	A3	B3	C3	D3	A4	B4	C4	D4	A5	B5	C5	D5	A6	B6	C6	D6	A7	B7	C7	D7	A8	B8	C8	D8	A9	B9	C9	D9	A10	B10	C10	D10	A11	B11	C11	D11	A12	B12	C12	D12
2022-06-22 11:00:00	0	109.667	121.667	141.333	115.333	137	1.66667	0	143.333	113.667	0.333333	0	122.333	160	7.66667	0.666667	1.33333	154.333	3	0	0	183	60	0	0	191.333	142	0	74	236.333	163	165.333	134.333	188	234	202	117.333	158.333	158.667	92	145.333	255.333	215.333	186.667	173.667	199.667	177	179.667	150
2022-06-22 11:30:00	0.5	112.333	127.333	138.667	118.333	135.667	147.333	141.333	141.667	116.333	153.333	137.667	123.333	282	229.667	129	116	438.333	427.667	157	181.333	643.333	471.333	423.333	288	732	564.667	524.333	553.333	796.333	601.333	631.667	614.333	747	726.667	694.333	597.333	601	596	595	605.667	283.333	239.667	216	208.667	227	204	196.333	176.333
2022-06-22 12:00:00	1	115	126.333	139	120	141	143.667	142	141.333	122.333	163	136.333	126.333	452	387.667	134.333	122	704.333	776.667	301.667	314	1026	803	739.667	581	1150.67	956	885	886	1266	1042.67	998.667	1047.67	1159.67	1190.33	1052.67	945.333	958.333	930.333	1001	897.667	311.667	252.333	240.333	228	246.333	212.667	212.333	188.667
2022-06-22 12:30:00	1.5	118	125	140	122	134.333	146	143.333	142.333	125.667	164.667	136.333	124.667	483.667	439.333	139.667	120	795	842.333	341	345.667	1143.33	894	811.667	629.667	1310.33	1021.67	977.667	960.667	1399.67	1153.33	1076.33	1140.67	1239	1306	1137.67	1019	995	1014.33	1095	947.333	313.667	258.667	252.667	233.333	258.667	227.667	214.333	199
2022-06-22 13:00:00	2	116.667	125.667	139.667	121.333	137.333	151	144.667	140.667	130.333	167.333	138	125.333	474.333	436.667	135	119.333	794.333	831.667	357.667	346.333	1166.67	914.667	827	647	1281	1060.67	978.667	980	1369.67	1156	1082.67	1140.67	1257.67	1346.33	1147.33	991.667	1043.67	1044.33	1094.67	960.333	320.667	261.667	258.333	239	267	232	220	207
2022-06-22 13:30:00	2.5	91.6667	108.667	114	102.333	110	134.667	120.667	118.667	115	138.667	124	109	415	379.667	124.333	106.667	657.667	657.333	311.667	272	1021	743.667	735.333	556.333	1151.67	884.333	829	773.333	1231.67	989	869.333	902.667	1027.67	1086	911.333	743.333	851	853.667	909.667	774.333	262.333	204.333	216.333	197	235.333	207	202	187.667
2022-06-22 14:00:00	3	91	108	111.667	105.333	105.333	135	117	121	143.667	135.667	124	110.333	437.333	378.333	127	108.333	684.333	655.667	314	278	1026	742.667	713.333	551.667	1183	899.333	824	798.667	1257.33	984.333	870.333	906.333	1044	1078	900.333	729.667	849	851.333	896.667	759	277.667	219	222	208.667	239.667	202.667	212	201
2022-06-22 14:30:00	3.5	92.3333	109.667	114.333	102.333	106.333	132.333	121	122.333	150	143.667	125.333	110.667	455	390.333	124.667	108.667	699.667	657.667	317.333	280	1005	747	712.333	550.333	1157.33	894.667	811.667	791	1233.67	983.333	865.333	894	1042	1089.67	911.333	728.667	865.333	865	902	750.667	278	229	231.667	212	252.333	222.333	216	207.667
2022-06-22 15:00:00	4	94	109.667	118.333	102.333	111.667	133.333	122.333	122.667	155	155.667	124.667	110.333	455.333	436.667	130.667	116.667	701	671	324.667	305	1025.67	755.333	725	570	1189.67	898.333	826	792	1225	990	849	903.333	1048	1092.67	916.333	742.667	860.333	863.333	919.333	759	285.667	231	242	214.667	263.667	228	222.333	212.667
2022-06-22 15:30:00	4.5	96.3333	112.667	121	104.667	112.667	139	119.333	121.333	184.667	209.667	127.667	109	495.333	468.333	145.333	128.667	697	686.333	346.667	324.333	1016	765.333	735	574.333	1171	911	834.667	802	1226.33	993	875	913.667	1028	1118	925	742.333	877.333	876.333	908	749	288	225.667	243.333	213.667	269.667	242.333	223	211.333
timepoint	average green count without compound but with trigger (pos. ctrl)	average green count without compound and trigger (blanco)
0	138.583	192.167
30	599.417	218.917
60	946.833	236.542
90	1012.92	244.75
120	1035.75	250.708
150	847.167	214
180	839	222.833
210	845.75	231.125
240	850.5	237.5
270	852.667	239.625
Date Time	Elapsed (min)	A1	B1	C1	D1	A2	B2	C2	D2	A3	B3	C3	D3	A4	B4	C4	D4	A5	B5	C5	D5	A6	B6	C6	D6	A7	B7	C7	D7	A8	B8	C8	D8	A9	B9	C9	D9	A10	B10	C10	D10	A11	B11	C11	D11	A12	B12	C12	D12
2022-06-15 10:30:00	0	-53.9657	-31.5707	5.13214	-43.3904	-2.95488	-255.521	-258.631	8.86465	-46.5007	-258.009	-258.631	-30.3266	39.9689	-244.323	-257.387	-256.143	29.3934	-253.033	-258.631	-258.631	82.8927	-146.656	-258.631	-258.631	98.4447	6.37637	-258.631	-120.529	182.426	45.5677	49.9222	-7.93161	92.2239	178.071	118.351	-39.6579	36.8584	37.4806	-86.9362	12.5972	217.885	143.235	89.7357	65.4744	113.997	71.6952	76.6719	21.3064
2022-06-15 11:00:00	30	128.011	124.069	121.091	126.435	121.879	118.813	120.39	120.302	126.96	117.236	121.353	125.12	83.4209	97.1748	123.631	127.048	42.3347	45.138	116.272	109.877	-11.5418	33.6619	46.2768	81.8441	-34.8445	9.13271	19.7328	12.1113	-51.7521	-0.503712	-8.4757	-3.92027	-38.7867	-33.4428	-24.9452	0.547536	-0.416117	0.897943	1.16076	-1.64258	83.0705	94.5466	100.767	102.694	97.8756	103.92	105.935	111.191
2022-06-15 11:30:00	60	117.112	115.516	113.733	116.408	113.451	113.076	113.31	113.404	116.079	110.354	114.108	115.516	69.6662	78.7235	114.39	116.126	34.1409	23.9573	90.8312	89.0949	-11.1457	20.2499	29.1664	51.5047	-28.6972	-1.29055	8.70534	8.56456	-44.9346	-13.4922	-7.29748	-14.1961	-29.9643	-34.2816	-14.9	0.211184	-1.61905	2.32299	-7.62598	6.92203	89.4234	97.7767	99.4662	101.203	98.6215	103.361	103.408	106.74
2022-06-15 12:00:00	90	116.5	115.589	113.636	115.98	114.374	112.855	113.202	113.333	115.502	110.425	114.114	115.632	68.8978	74.6691	113.68	116.24	28.3684	22.2065	87.4702	86.8627	-16.9776	15.4806	26.1987	49.8915	-38.7177	-1.13913	4.58883	6.80189	-50.3472	-18.2794	-8.25556	-16.6306	-29.4316	-38.1536	-16.24	-0.791941	2.33238	-0.18439	-10.6856	8.53764	91.0284	98.1883	98.9694	101.486	98.1883	102.224	103.96	105.956
2022-06-15 12:30:00	120	117.074	115.928	114.145	116.48	114.442	112.701	113.508	114.017	115.334	110.62	114.357	115.97	71.5143	76.3123	114.739	116.735	30.7521	25.9965	86.3755	87.8191	-16.6764	15.4238	26.591	49.5197	-31.2404	-3.17396	7.27138	7.10154	-42.5349	-15.3176	-5.97636	-13.3645	-28.2682	-39.5626	-14.2136	5.61542	-1.00847	-1.09331	-7.50494	9.60672	91.0886	98.6041	99.0287	101.491	97.9247	102.383	103.912	105.568
2022-06-15 13:00:00	150	119.321	116.636	115.794	117.636	116.425	112.53	114.741	115.057	115.636	111.898	114.214	116.583	68.2548	73.8352	114.162	116.952	29.9289	29.9816	84.5749	90.8397	-27.4546	16.3464	17.6625	45.9331	-48.0917	-5.86996	2.86918	11.661	-60.7266	-22.4006	-3.50091	-8.76547	-28.5076	-37.7205	-10.1342	16.3991	-0.605421	-1.02659	-9.87102	11.503	92.3664	101.527	99.6315	102.685	96.6307	101.106	101.895	104.159
2022-06-15 13:30:00	180	121.396	118.637	118.042	119.07	119.07	114.255	117.176	116.527	112.848	114.147	116.04	118.258	65.188	74.7633	115.553	118.583	25.1014	29.7538	85.2042	91.0468	-30.3489	15.6343	20.3949	46.6324	-55.8291	-9.79172	2.43441	6.54584	-67.8928	-23.5867	-5.0852	-10.9278	-33.2702	-38.7882	-9.95401	17.7441	-1.62294	-2.00162	-9.35895	12.9835	91.1009	100.622	100.135	102.299	97.2681	103.273	101.758	103.543
2022-06-15 14:00:00	210	122.582	119.761	119.002	120.955	120.304	116.073	117.917	117.701	113.199	114.23	117.212	119.599	63.5754	74.0967	117.321	119.924	23.7679	30.6013	85.9738	92.048	-25.9101	16.0667	21.707	48.0645	-50.6948	-7.95879	5.54538	8.90787	-63.1144	-22.3849	-3.18622	-7.85032	-31.93	-39.6855	-10.6705	19.0496	-3.18622	-3.13199	-9.15192	15.4701	92.3734	100.346	99.9119	103.112	96.5494	101.43	102.461	103.817
2022-06-15 14:30:00	240	123.409	120.854	119.44	122.05	120.527	116.993	118.787	118.733	113.458	113.35	118.407	120.745	64.4644	67.5095	117.428	119.712	24.3883	29.2822	85.7803	88.9886	-28.5754	15.5247	20.4731	45.7586	-55.329	-7.80315	3.99673	9.54323	-61.093	-22.7569	0.244694	-8.61881	-32.2186	-39.5052	-10.7395	17.5911	-1.60413	-2.09353	-11.2289	14.9266	92.1425	101.06	99.2659	103.725	95.7314	101.55	102.474	104.051
2022-06-15 15:00:00	270	123.374	120.71	119.35	122.015	120.71	116.414	119.622	119.296	108.965	104.887	118.263	121.308	58.2886	62.6929	115.381	118.1	25.3925	27.1325	82.5392	86.1823	-26.6431	14.2459	19.1939	45.402	-51.9269	-9.5154	2.93617	8.2648	-60.9528	-22.8913	-3.64304	-9.95039	-28.6006	-43.2815	-11.7991	17.9977	-4.02365	-3.86053	-9.02603	16.9102	92.109	102.277	99.3951	104.234	95.0996	99.5582	102.712	104.615
% inhibition = 100 - (((green count - blanco) / (pos. ctrl - blanco))*100)
Vessel Name: 20220615_MWS_compound DR_LPS + NIG (new)
Date Time	Elapsed	E1	F1	G1	H1	E2	F2	G2	H2	E3	F3	G3	H3	E4	F4	G4	H4	E5	F5	G5	H5	E6	F6	G6	H6	E7	F7	G7	H7	E8	F8	G8	H8	E9	F9	G9	H9	E10	F10	G10	H10	E11	F11	G11	H11	E12	F12	G12	H12
2022-06-15 10:30:00	0	180.667	189	158.333	174.667	186	108.333	7.66667	156.667	184.667	1.33333	0.333333	161.333	162	112.333	142.667	171	188.667	168.667	152	200	139.667	181.333	185	198.333	0	4	5.66667	209.333	1	0	4	249	166	0	0	227.333	237.667	223.333	208	248.333	237.333	210.667	152.333	92.6667	231	184	230.667	250.333
2022-06-15 11:00:00	0.5	176.333	185	160.667	176.333	185.333	158.667	200	161.333	189	137.667	158.333	160	185	175.333	151	170.667	350.667	333.667	197.333	272.333	422.667	541.667	370.333	414.333	541	639.333	482.667	519.667	649	689.333	563.667	640	558.667	672.667	561	636.333	688.667	680.667	584.333	687.667	256	228.333	261.333	281.333	238.667	198	252	270
2022-06-15 11:30:00	1	176.667	182.333	159	172.667	184	159.667	204.333	160.333	187.667	145.333	161.667	157.667	251.667	298	153.667	175.333	628.667	673.667	298.667	403	796.333	914	652	764.667	879.333	1015.33	816.667	911.333	1038	1106.67	967.333	1095.33	924.667	1105	925	1045.67	1090.33	1104	966.667	1088	270	237.333	266.667	297.333	250.333	219.333	268.667	271
2022-06-15 12:00:00	1.5	175.667	188.333	158	171.333	184.667	153.667	202.667	160.333	192	147	159	157	276.333	327	151.667	173.333	708	770	317.333	420.333	894	1014	727	863.333	975.333	1133.67	898.667	1045.33	1166.33	1247.33	1098	1265.33	1022.33	1248	1076.33	1200	1198	1240.67	1089.33	1225	280	239.667	269.333	305.333	251.333	217	272.667	282.667
2022-06-15 12:30:00	2	173	183.333	166.667	177.333	182.667	159	202.667	163.333	189.333	150.333	163.333	156.667	284.333	331	155.667	174.333	722.667	803	319.333	441.667	922.667	1047	725.333	874.667	973.333	1166	916.667	1052	1113.33	1275	1123.33	1330.33	1026.67	1286	1102	1233	1205.67	1292	1112	1243	287	245.667	274.333	304	258.667	224.333	277.667	287.667
2022-06-15 13:00:00	2.5	136	162.333	144	163	156.333	137.667	166.333	142.667	169.333	137.667	150.333	148	260.333	272	145.333	151	532	672	259.667	378.667	704.667	762.333	583	740.333	791	954	831.667	882	923	1042	909.667	1046.33	807.667	944.333	857.333	999	948.333	963	920.667	1044	201.333	179.333	204	213.333	231.333	189	223.667	207.667
2022-06-15 13:30:00	3	136.667	161.333	146	159.667	156.333	133	172	141.667	174	137.667	142.333	143.667	265	273.667	141.333	152.333	537.667	677	263.667	378	686.333	764.667	580.333	736.333	786	963.333	817.333	875.333	927.667	1039.67	939	1050.67	808.667	950	861.333	989.667	940	974.667	920.667	1060	201	183.333	207	226.667	238.333	198	231.333	215.667
2022-06-15 14:00:00	3.5	137.667	156.667	146.333	160	148	137	175	145	171	141.333	146	146.667	273	278	145	149	541.667	680	265.333	391.333	702.333	769.667	576.667	741	791	957.667	836	860.333	945.667	1038.67	950.333	1064.33	810	948.667	866.333	1005.33	950.333	962.667	930	1076	209	191.667	212.667	237	238.667	202.333	242	221.333
2022-06-15 14:30:00	4	141	155.667	147	161	152.667	141.667	169.667	145.333	173	140.333	146.333	146	283	282.667	152.333	155.667	536.333	689	277.333	398	714	789.333	576.333	749.667	792	971	841.667	875.333	938.333	1046.33	955	1070.67	826	958.333	882	1026.67	950.667	968	940.333	1076.33	213	188.333	211.333	233.667	248	201.667	243.333	221.333
2022-06-15 15:00:00	4.5	140.667	154.667	149	160.333	163.667	140.333	169.333	143.667	207.667	151.667	147.667	147	298	296.667	152.333	162.667	545.667	698.333	303.333	419.333	718.333	781.333	584	753	805.667	966.667	851.333	871.667	977.667	1067.33	952	1063.33	837	979.667	888.333	1012.67	948	968.333	940	1069.33	222.667	190.333	216.667	239.333	245.333	213	251	228.667
timepoint	average green count without compound but with trigger (pos. ctrl)	average green count without compound and trigger (blanco)
0	229.333	198.625
30	660.333	248.208
60	1062.25	260.083
90	1188.25	264.75
120	1213.17	269.917
150	969	206.208
180	973.833	212.667
210	979.75	219.333
240	983.833	220.083
270	981.417	225.875
Vessel Name: 20220615_MWS_compound DR_LPS + NIG (new): % inhibition
Date Time	Elapsed (min)	E1	F1	G1	H1	E2	F2	G2	H2	E3	F3	G3	H3	E4	F4	G4	H4	E5	F5	G5	H5	E6	F6	G6	H6	E7	F7	G7	H7	E8	F8	G8	H8	E9	F9	G9	H9	E10	F10	G10	H10	E11	F11	G11	H11	E12	F12	G12	H12
2022-06-15 10:30:00	0	158.48	131.343	231.208	178.019	141.113	394.03	721.845	236.635	145.454	742.47	745.726	221.438	219.267	381.004	282.225	189.959	132.429	197.558	251.832	95.5224	291.994	156.309	144.369	100.95	746.811	733.786	728.358	65.129	743.555	746.811	733.786	-64.0435	206.242	746.811	746.811	6.51297	-27.1372	19.5388	69.4708	-61.8724	-26.0515	60.7868	250.746	445.048	-5.42744	147.625	-4.34206	-68.3853
2022-06-15 11:00:00	30	117.44	115.337	121.242	117.44	115.256	121.727	111.698	121.08	114.367	126.822	121.808	121.403	115.337	117.683	123.587	118.815	75.139	79.264	112.345	94.1462	57.6686	28.7938	70.367	59.6906	28.9556	5.09555	43.1099	34.132	2.74998	-7.03669	23.4557	4.93378	24.6689	-2.99262	24.1027	5.82349	-6.87494	-4.93378	18.441	-6.6323	98.1094	104.823	96.8153	91.9624	102.315	112.183	99.08	94.7124
2022-06-15 11:30:00	60	110.399	109.693	112.601	110.898	109.485	112.518	106.95	112.435	109.028	114.305	112.269	112.768	101.049	95.2732	113.266	110.565	54.0515	48.4417	95.1901	82.1837	33.1498	18.4812	51.1427	37.0974	22.8028	5.84878	30.615	18.8136	3.02305	-5.53714	11.8325	-4.12421	17.1515	-5.32933	17.1099	2.06727	-3.5009	-5.20466	11.9156	-3.21007	98.7638	102.836	99.1793	95.3563	101.215	105.08	98.93	98.6391
2022-06-15 12:00:00	90	109.646	108.275	111.559	110.116	108.672	112.029	106.723	111.307	107.878	112.75	111.451	111.668	98.7457	93.2593	112.245	109.899	52.0032	45.2897	94.3061	83.1529	31.8625	18.8684	49.9459	35.1832	23.0554	5.91045	31.3572	15.4756	2.37325	-6.39773	9.7726	-8.34683	17.9661	-6.46995	12.1188	-1.27233	-1.05577	-5.67591	10.7111	-3.97943	98.3487	102.716	99.5037	95.6055	101.453	105.171	99.1428	98.0599
2022-06-15 12:30:00	120	110.275	109.179	110.946	109.815	109.25	111.759	107.13	111.3	108.543	112.678	111.3	112.006	98.4716	93.5242	112.112	110.133	52.0011	43.4844	94.761	81.7917	30.7978	17.6164	51.7184	35.8866	25.4263	5.00045	31.4339	17.0863	10.584	-6.55534	9.52385	-12.4215	19.772	-7.72152	11.7855	-2.10265	0.795097	-8.35762	10.7253	-3.16281	98.1889	102.571	99.5318	96.3866	101.193	104.833	99.1784	98.1182
2022-06-15 13:00:00	150	109.204	105.752	108.155	105.664	106.538	108.986	105.228	108.33	104.834	108.986	107.325	107.631	92.9044	91.3749	107.981	107.238	57.2896	38.9359	92.9917	77.3912	34.6534	27.0935	50.6036	29.9776	23.3353	1.96646	18.004	11.4055	6.03048	-9.57011	7.77844	-10.1382	21.1504	3.23374	14.6392	-3.93292	2.70935	0.786584	6.33637	-9.8323	100.639	103.523	100.29	99.0659	96.7062	102.256	97.7113	99.8088
2022-06-15 13:30:00	180	109.985	106.744	108.758	106.963	107.401	110.466	105.343	109.328	105.08	109.853	109.24	109.065	93.1246	91.986	109.372	107.926	57.3024	38.9972	93.2998	78.279	37.771	27.4797	51.697	31.2021	24.677	1.37947	20.5605	12.9407	6.06525	-8.64905	4.57631	-10.0942	21.6991	3.13116	14.7799	-2.08014	4.44493	-0.109483	6.98489	-11.3203	101.533	103.854	100.744	98.1607	96.628	101.927	97.5476	99.6059
2022-06-15 14:00:00	210	110.74	108.241	109.6	107.803	109.381	110.827	105.83	109.775	106.356	110.258	109.644	109.556	92.9425	92.2849	109.775	109.249	57.611	39.4192	93.9507	77.3808	36.4822	27.6274	53.0082	31.3973	24.8219	2.90411	18.9041	15.7041	4.48219	-7.74799	3.8685	-11.1232	22.3233	4.08767	14.9151	-3.36434	3.8685	2.24657	6.54247	-12.6575	101.359	103.638	100.877	97.6767	97.4575	102.236	97.0192	99.737
2022-06-15 14:30:00	240	110.355	108.434	109.569	107.736	108.827	110.267	106.601	109.787	106.165	110.442	109.656	109.7	91.7621	91.8058	108.871	108.434	58.5925	38.6034	92.5041	76.7049	35.3301	25.4664	53.3552	30.6601	25.1173	1.68029	18.6143	14.2062	5.95744	-8.18327	3.77522	-11.3694	20.6656	3.33878	13.3333	-5.60835	4.34259	2.07309	5.69558	-12.1113	100.927	104.157	101.146	98.2215	96.3448	102.411	96.9558	99.8363
2022-06-15 15:00:00	270	111.278	109.425	110.175	108.675	108.234	111.322	107.484	110.881	102.41	109.822	110.351	110.44	90.4539	90.6303	109.734	108.366	57.6738	37.4676	89.748	74.3948	34.8205	26.4821	52.6002	30.2322	23.2614	1.95223	17.2172	14.526	0.496316	-11.3715	3.89344	-10.8421	19.1143	0.231605	12.3201	-4.13616	4.42286	1.73164	5.48171	-11.6362	100.425	104.704	101.219	98.2187	97.4246	101.704	96.6746	99.6305
% inhibition = 100 - (((green count - blanco) / (pos. ctrl - blanco))*100)
[truncated: 48 more columns]

## Sheet: Summary
Endpoint values for graphs
Repeat 1
	1	2	3	4	5	6	7	8	9	10	11	12
	112.82	108.9	98.6564	78.3237	37.7746	9.72013	1.80433	6.65473	-8.05166	-8.01278	100.286	105.137		MCC950
	110.414	111.811	103.546	75.7627	37.9687	20.3133	19.6149	9.99174	-0.252267	16.9763	99.3161	101.179
	111.849	111.811	111.578	108.978	83.8337	47.3202	13.9885	19.0328	11.2334	-3.08484	102.537	96.4059		Cmpd A
	113.169	114.41	112.47	109.521	75.4911	67.0321	30.4021	22.2535	25.9786	-5.87865	99.7041	95.4358
	109.439	109.147	100.911	82.8277	41.2446	12.6195	13.2784	9.50814	-7.65963	-7.03731	95.0904	102.009		MCC950
	108.305	105.633	99.4097	85.7927	48.3459	22.393	15.3649	17.2683	-1.51001	7.42166	96.5546	101.935
	107.499	103.985	105.12	106.365	93.4798	53.5072	25.1018	18.0004	15.1087	-5.93916	93.3699	102.155		Cmpd A
	108.561	107.975	108.598	107.06	89.3068	51.0913	29.6042	10.167	10.35	5.55481	103.326	105.559
Repeat 2
	1	2	3	4	5	6	7	8	9	10	11	12
	123.374	120.71	108.965	58.2886	25.3925	-26.6431	-51.9269	-60.9528	-28.6006	-4.02365	92.109	95.0996		MCC950
	120.71	116.414	104.887	62.6929	27.1325	14.2459	-9.5154	-22.8913	-43.2815	-3.86053	102.277	99.5582
	119.35	119.622	118.263	115.381	82.5392	19.1939	2.93617	-3.64304	-11.7991	-9.02603	99.3951	102.712		Cmpd A
	122.015	119.296	121.308	118.1	86.1823	45.402	8.2648	-9.95039	17.9977	16.9102	104.234	104.615
	111.278	108.234	102.41	90.4539	57.6738	34.8205	23.2614	0.496316	19.1143	4.42286	100.425	97.4246		MCC950
	109.425	111.322	109.822	90.6303	37.4676	26.4821	1.95223	-11.3715	0.231605	1.73164	104.704	101.704
	110.175	107.484	110.351	109.734	89.748	52.6002	17.2172	3.89344	12.3201	5.48171	101.219	96.6746		Cmpd A
	108.675	110.881	110.44	108.366	74.3948	30.2322	14.526	-10.8421	-4.13616	-11.6362	98.2187	99.6305
Concentrations	100	33.3333	11.1111	3.7037	1.23457	0.411523	0.137174	0.0457247	0.0152416	0
	Values column 1-10 used in graph.
	2 independent repeat with 2x duplicates per experiment = 4 sets of data.
	All data pooled and mean +/- SD shown.
