# Supplementary material for: Navigating from cellular phenotypic screen to clinical candidate: selective targeting of the NLRP3 inflammasome
Source: EMBO Mol Med. 2024 Dec 9;17(1):54–84. doi: 10.1038/s44321-024-00181-4 (PMC11730736; doi:10.1038/s44321-024-00181-4)
Supplement: Supplementary file 7 — Source data Fig. 5 [file 44321_2024_181_MOESM7_ESM.zip › Fig 5L.xlsx]

## Sheet: Sheet1
Results - MSD											Date	15.02.2023				Results - MSD											Date	15.02.2023
	Detection	Il 1ß - IL 6 - TNF-a Sulfolabeled															Detection	Il 1ß - IL 6 - TNF-a Sulfolabeled
	Coating	Pre-coated															Coating	Pre-coated
	Pl1	1	2	3	4	5	6	7	8	9	10	11	12				Pl1	1	2	3	4	5	6	7	8	9	10	11	12
	A	STD 1	STD 1	CAPS 1										MCC950			A	STD 1	STD 1	CAPS 1										Cmpd A
	B	STD2	STD2	100	33.3333	11.1111	3.7037	1.23457	0.411523	0.137174	0.0457247	0	Vehicle				B	STD2	STD2	100	33.3333	11.1111	3.7037	1.23457	0.411523	0.137174	0.0457247	0	Vehicle
	C	STD 3	STD 3														C	STD 3	STD 3
	D	STD 4	STD 4														D	STD 4	STD 4
	E	STD 5	STD 5														E	STD 5	STD 5
	F	STD 6	STD 6														F	STD 6	STD 6
	G	STD 7	STD 7														G	STD 7	STD 7
	H	blank	blank														H	blank	blank
		blend		LPS + Nig									Untreated					blend		LPS + Nig									Untreated
	Raw data																Raw data
		1	2	3	4	5	6	7	8	9	10	11	12					1	2	3	4	5	6	7	8	9	10	11	12
	A	1994052	2000506	7337	8161	8213	26077	93424	146119	160433	194919	239498	613				A	1936757	2000886	2873	1481	1393	3154	47823	109664	163885	215232	252982	606
	B	1055825	1128130	6573	8306	8112	25949	95625	145164	181417	191343	253338	594				B	1143386	1110098	1886	2295	1937	4541	39391	82640	136818	160312	211822	825
	C	332939	345265														C	332685	350129
	D	91777	90409														D	92391	94195
	E	22226	24122														E	23743	24606
	F	6087	6336														F	7017	6591
	G	1744	1876														G	2066	1960
	H	276	248														H	242	238
	blank	262		Lod:	786												blank	240		Lod:	720
	Signal / noise	Il 1ß Sulfolabeled															Signal / noise	Il 1ß Sulfolabeled
		Il 1ß Biotynilated																Il 1ß Biotynilated
		1	2	3	4	5	6	7	8	9	10	11	12					1	2	3	4	5	6	7	8	9	10	11	12
		7610.89	7635.52	28.0038	31.1489	31.3473	99.5305	356.58	557.706	612.34	743.966	914.115	2.33969					8069.82	8337.02	11.9708	6.17083	5.80417	13.1417	199.262	456.933	682.854	896.8	1054.09	2.525
		4029.87	4305.84	25.0878	31.7023	30.9618	99.042	364.981	554.061	692.431	730.317	966.939	2.26718					4764.11	4625.41	7.85833	9.5625	8.07083	18.9208	164.129	344.333	570.075	667.967	882.592	3.4375
		1270.76	1317.81	0	0	0	0	0	0	0	0	0	0					1386.19	1458.87	0	0	0	0	0	0	0	0	0	0
		350.294	345.073	0	0	0	0	0	0	0	0	0	0					384.962	392.479	0	0	0	0	0	0	0	0	0	0
		84.8321	92.0687	0	0	0	0	0	0	0	0	0	0					98.9292	102.525	0	0	0	0	0	0	0	0	0	0
		23.2328	24.1832	0	0	0	0	0	0	0	0	0	0					29.2375	27.4625	0	0	0	0	0	0	0	0	0	0
		6.65649	7.16031	0	0	0	0	0	0	0	0	0	0					8.60833	8.16667	0	0	0	0	0	0	0	0	0	0
		1.05344	0.946565	0	0	0	0	0	0	0	0	0	0					1.00833	0.991667	0	0	0	0	0	0	0	0	0	0
		Calibrator blend																Calibrator blend
		IL-1ß std curve																IL-1ß std curve
		Average	Conc (pg/ml)															Average	Conc (pg/ml)
		7623.2	2492															8203.42	2492
		4167.85	623															4694.76	623
		1294.28	155.75															1422.53	155.75
		347.683	38.9375															388.721	38.9375
		88.4504	9.73438															100.727	9.73438
		23.708	2.43359															28.35	2.43359
		6.9084	0.608398															8.3875	0.608398
		1	0															1	0
	raw data (pg/ml)																raw data (pg/ml)
	pg/ml	1	2	3	4	5	6	7	8	9	10	11	12				pg/ml	1	2	3	4	5	6	7	8	9	10	11	12
	A			3.0406	3.39536	3.41817	10.8718	37.9384	59.8864	66.0361	81.2427	101.71	0.090428				A			0.928649	0.360733	0.323944	1.03971	18.9192	43.3781	65.9026	88.4086	105.764	0.0588249
	B			2.70671	3.46377	3.38395	10.8186	38.8354	59.4839	75.2204	79.6355	108.261	0.090428				B			0.522072	0.688666	0.541455	1.6294	15.6219	32.5677	54.51	64.3796	86.8762	0.120774
	C																C
	D																D
	E																E
	F																F
	G																G
	H																H
			3																3
	dilution corrected																dilution corrected
	pg/ml	1	2	3	4	5	6	7	8	9	10	11	12				pg/ml	1	2	3	4	5	6	7	8	9	10	11	12
	A			9.12179	10.1861	10.2545	32.6153	113.815	179.659	198.108	243.728	305.13	0.271284				A			2.78595	1.0822	0.971833	3.11914	56.7575	130.134	197.708	265.226	317.293	0.176475
	B			8.12014	10.3913	10.1518	32.4557	116.506	178.452	225.661	238.907	324.784	0.271284				B			1.56621	2.066	1.62437	4.88819	46.8657	97.7031	163.53	193.139	260.628	0.362321
	C			0	0	0	0	0	0	0	0	0	0				C			0	0	0	0	0	0	0	0	0	0
	D			0	0	0	0	0	0	0	0	0	0				D			0	0	0	0	0	0	0	0	0	0
	E			0	0	0	0	0	0	0	0	0	0				E			0	0	0	0	0	0	0	0	0	0
	F			0	0	0	0	0	0	0	0	0	0				F			0	0	0	0	0	0	0	0	0	0
	G			0	0	0	0	0	0	0	0	0	0				G			0	0	0	0	0	0	0	0	0	0
	H			0	0	0	0	0	0	0	0	0	0				H			0	0	0	0	0	0	0	0	0	0
	normalized inhibition																normalized inhibition
	pg/ml	1	2	3	4	5	6	7	8	9	10	11	12				pg/ml	1	2	3	4	5	6	7	8	9	10	11	12
	A			97.0105	96.6617	96.6393	89.311	62.6994	41.1205	35.0742	20.1232	0					A			99.122	99.6589	99.6937	99.017	82.112	58.9861	37.6893	16.4099	0
	B			97.4998	96.8005	96.8743	90.007	64.1281	45.0552	30.5196	26.4414	0					B			99.3991	99.2073	99.3768	98.1245	82.0182	62.5125	37.2555	25.895	0
	C																C
	D																D
	E																E
	F																F
	G																G
	H																H
	the normalized data is used for the graph Fig 5L with Mean +/- SD depicted.
