# Supplementary material for: Navigating from cellular phenotypic screen to clinical candidate: selective targeting of the NLRP3 inflammasome
Source: EMBO Mol Med. 2024 Dec 9;17(1):54–84. doi: 10.1038/s44321-024-00181-4 (PMC11730736; doi:10.1038/s44321-024-00181-4)
Supplement: Supplementary file 7 — Source data Fig. 5 [file 44321_2024_181_MOESM7_ESM.zip › Fig 5A.xlsx]

## Sheet: analysis
Results - Elisa mouse IL-1ß											Date	22.04.2022
Plate 1
	Detection	Il 1ß
		1	2	3	4	5	6	7	8	9	10	11	12
	A	400 pg/ml	400 pg/ml	Group A_1	Group A_1	Group B_1	Group B_1	Group C_1	Group C_1	Group D_1	Group D_1
	B	200 pg/ml	200 pg/ml	Group A_2	Group A_2	Group B_2	Group B_2	Group C_2	Group C_2	Group D_2	Group D_2
	C	100 pg/ml	100 pg/ml	Group A_3	Group A_3	Group B_3	Group B_3	Group C_3	Group C_3	Group D_3	Group D_3
	D	50 pg/ml	50 pg/ml	Group A_4	Group A_4	Group B_4	Group B_4	Group C_4	Group C_4	Group D_4	Group D_4
	E	25 pg/ml	25 pg/ml	Group A_5	Group A_5	Group B_5	Group B_5	Group C_5	Group C_5	Group D_5	Group D_5
	F	12.5 pg/ml	12.5 pg/ml	Group A_6	Group A_6	Group B_6	Group B_6	Group C_6	Group C_6	Group D_6	Group D_6
	G	6.25 pg/ml	6.25 pg/ml	Group A_7	Group A_7	Group B_7	Group B_7	Group C_7	Group C_7	Group D_7	Group D_7
	H	blank	Post Ctr	Group A_8	Group A_8	Group B_8	Group B_8	Group C_8	Group C_8	Group D_8	Group D_8
				1/4	1/4	1/4	1/4	1/4	1/4	1/4	1/4
		Il 1ß
		1	2	3	4	5	6	7	8	9	10	11	12
	A	1.3515	1.3591	0.3292	0.3258	0.1053	0.1053	0.1106	0.1086	0.0904	0.0923
	B	0.7093	0.7169	0.396	0.4037	0.1019	0.0951	0.1508	0.1487	0.1734	0.1675
	C	0.4122	0.4098	0.2732	0.2716	0.1392	0.1368	0.0647	0.0659	0.1118	0.1214
	D	0.2379	0.2416	0.2453	0.2378	0.1073	0.1065	0.1602	0.1758	0.2117	0.2149
	E	0.1532	0.1543	0.2515	0.2484	0.1231	0.1185	0.1219	0.1251	0.1118	0.1147
	F	0.1055	0.1167	0.3315	0.33	0.1149	0.1132	0.1619	0.1621	0.1174	0.1165
	G	0.0837	0.0852	0.3368	0.3527	0.111	0.1118	0.1356	0.1294	0.1476	0.1573
	H	0.0594	0.4005	0.3075	0.3129	0.1334	0.1334	0.1446	0.1423	0.1315	0.1335
		0.0594
	Blank Corrected
		Il 1ß
		1	2	3	4	5	6	7	8	9	10	11	12
		1.2921	1.2997	0.2698	0.2664	0.0459	0.0459	0.0512	0.0492	0.031	0.0329
		0.6499	0.6575	0.3366	0.3443	0.0425	0.0357	0.0914	0.0893	0.114	0.1081
		0.3528	0.3504	0.2138	0.2122	0.0798	0.0774	0.0053	0.0065	0.0524	0.062
		0.1785	0.1822	0.1859	0.1784	0.0479	0.0471	0.1008	0.1164	0.1523	0.1555
		0.0938	0.0949	0.1921	0.189	0.0637	0.0591	0.0625	0.0657	0.0524	0.0553
		0.0461	0.0573	0.2721	0.2706	0.0555	0.0538	0.1025	0.1027	0.058	0.0571
		0.0243	0.0258	0.2774	0.2933	0.0516	0.0524	0.0762	0.07	0.0882	0.0979
		0	0.3411	0.2481	0.2535	0.074	0.074	0.0852	0.0829	0.0721	0.0741
											accepted range
		Average	Conc (pg/ml)						Positive controle:		78	131	pg/ml
		1.2959	400
		0.6537	200						Value:		99.4965		pg/ml
		0.3516	100
		0.18035	50
		0.09435	25
		0.0517	12.5
		0.02505	6.25
		0	0
	raw values
		1	2	3	4	5	6	7	8	9	10	11	12
	A			77.7807	76.5626	11.0212	11.0212	12.4549	11.8808	6.75942	7.32363
	B			98.2687	100.418	10.1638	8.17251	24.0809	23.4944	30.8568	29.0841
	C			60.7875	60.1831	20.8608	19.9853			12.7423	15.6269
	D			52.3454	49.941	11.594	11.3075	27.0204	31.4485	42.1535	43.3488
	E			54.1509	53.2479	16.206	14.7596	15.9164	16.7857	12.7423	13.6057
	F			78.39	78.0853	13.8939	13.3177	27.6095	27.6095	14.4708	14.1823
	G			79.9139	84.7964	12.7423	12.7423	19.6937	17.9471	23.2013	26.1374
	H			71.089	72.9121	19.1109	19.1109	22.3227	21.7376	18.5287	19.1109
				4	4	4	4	4	4	4	4
	dilution corrected
		1	2	3	4	5	6	7	8	9	10	11	12
	A			311.123	306.25	44.0849	44.0849	49.8196	47.523	27.0377	29.2945
	B			393.075	401.671	40.6553	32.6901	96.3237	93.9775	123.427	116.337
	C			243.15	240.733	83.4433	79.941	0	0	50.9692	62.5077
	D			209.381	199.764	46.3761	45.23	108.081	125.794	168.614	173.395
	E			216.604	212.992	64.824	59.0383	63.6655	67.143	50.9692	54.4227
	F			313.56	312.341	55.5755	53.2707	110.438	110.438	57.8833	56.729
	G			319.655	339.186	50.9692	50.9692	78.7747	71.7885	92.8051	104.55
	H			284.356	291.648	76.4437	76.4437	89.2907	86.9502	74.1149	76.4437
					Non-responder(s)

## Sheet: summary
	Results - Elisa						22.04.2022
			Il-1ß (pg/ml)				Group Average (pg/ml) - 4 hr
	nr	Treatment group	1/4	1/4	Average	% CV
	1	PEG	311.123	306.25	308.687	1.11612	299.025
	2	PEG	393.075	401.671	397.373	1.52963
	3	PEG	243.15	240.733	241.941	0.706482
	4	PEG	209.381	199.764	204.573	3.32422		LPS NR
	5	PEG	216.604	212.992	214.798	1.1891
	6	PEG	313.56	312.341	312.951	0.27535
	7	PEG	319.655	339.186	329.421	4.1922
	8	PEG	284.356	291.648	288.002	1.79044
	9	Nlrp3 KO	44.0849	44.0849	44.0849	0	60.4894
	10	Nlrp3 KO	40.6553	32.6901	36.6727	15.3582		LPS NR
	11	Nlrp3 KO	83.4433	79.941	81.6921	3.03146
	12	Nlrp3 KO	46.3761	45.23	45.8031	1.76928
	13	Nlrp3 KO	64.824	59.0383	61.9312	6.60584
	14	Nlrp3 KO	55.5755	53.2707	54.4231	2.99452
	15	Nlrp3 KO	50.9692	50.9692	50.9692	0		LPS NR
	16	Nlrp3 KO	76.4437	76.4437	76.4437	0
	17	Nlrp3 KO			#DIV/0!	#DIV/0!		no sample
	18	MCC950	49.8196	47.523	48.6713	3.33649	87.4537
	19	MCC950	96.3237	93.9775	95.1506	1.74359
	20	MCC950	0	0	0	#DIV/0!		LPS NR
	21	MCC950	108.081	125.794	116.938	10.7105
	22	MCC950	63.6655	67.143	65.4042	3.75961
	23	MCC950	110.438	110.438	110.438	0
	24	MCC950	78.7747	71.7885	75.2816	6.56199		LPS NR
	25	MCC950	89.2907	86.9502	88.1204	1.87808
	26	CmpdA -50mpk	27.0377	29.2945	28.1661	5.66574	100.722	LPS NR
	27	CmpdA -50mpk	123.427	116.337	119.882	4.1824
	28	CmpdA -50mpk	50.9692	62.5077	56.7384	14.3799
	29	CmpdA -50mpk	168.614	173.395	171.004	1.97702
	30	CmpdA -50mpk	50.9692	54.4227	52.6959	4.63422		LPS NR
	31	CmpdA -50mpk	57.8833	56.729	57.3062	1.42428
	32	CmpdA -50mpk	92.8051	104.55	98.6774	8.41598
	33	CmpdA -50mpk	74.1149	76.4437	75.2793	2.18742		LPS NR
					cut off	25	%
	Remarks/Conclusion:
	NR: Non-responder to LPS
	Checked on IL-6 en TNF voor extra non-responders/outliers
	Fig 5A showed the log 10 transformed values from the column highlighted in yellow.
	Red values excluded as non-responders to LPS.
	SEM depicted
